# Supplementary material for: Similarity-based gene detection: using COGs to find evolutionarily-conserved ORFs
Source: BMC Bioinformatics. 2006 Jan 19;7:31. doi: 10.1186/1471-2105-7-31 (PMC1386717; doi:10.1186/1471-2105-7-31)
Supplement: Additional File 1 — This Excel file contains the tabulated sensitivities, specificities, and positive predictive values for classification of open reading frames as genes or not genes, compared to existing annotations. [file 1471-2105-7-31-S1.xls]

## Sheet: Sheet1
			Using no external annotations				Using annotations from other genomes
Accession	Genome abbrev.	COG stringency	Sensitivity	Specificity	Positive predictive value		Sensitivity	Specificity	Positive predictive value	Genome description
AL513382_GR	Sent	2	0.970485	0.136266	0.0557284		0.969383	0.165907	0.0575332	Salmonella typhi
AL513382_GR	Sent	3	0.68348	0.855913	0.19946		0.682599	0.997142	0.926181	Salmonella typhi
AL513382_GR	Sent	4	0.528194	0.944802	0.334496		0.528194	0.99963	0.986831	Salmonella typhi
AL513382_GR	Sent	5	0.422907	0.969653	0.422628		0.422907	0.99978	0.990201	Salmonella typhi
AL513382_GR	Sent	6	0.337004	0.980621	0.477379		0.337004	0.999861	0.992218	Salmonella typhi
AL513382_GR	Sent	7	0.272247	0.985758	0.501013		0.272247	0.999907	0.993569	Salmonella typhi
AL513382_GR	Sent	8	0.228414	0.988303	0.506348		0.228414	0.999919	0.993295	Salmonella typhi
AL513382_GR	Sent	9	0.194273	0.99042	0.515789		0.194273	0.999931	0.993243	Salmonella typhi
AL513382_GR	Sent	10	0.169824	0.99204	0.528444		0.169824	0.999954	0.994839	Salmonella typhi
AL513382_GR	Sent	11	0.145374	0.993081	0.524642		0.145374	0.999954	0.993976	Salmonella typhi
AL513382_GR	Sent	12	0.12533	0.9944	0.540361		0.12533	0.999954	0.993019	Salmonella typhi
AL513382_GR	Sent	13	0.104405	0.995152	0.530795		0.104405	0.999954	0.991632	Salmonella typhi
AL513382_GR	Sent	14	0.092511	0.9958	0.536398		0.092511	0.999954	0.990566	Salmonella typhi
AL513382_GR	Sent	15	0.0819383	0.996437	0.547059		0.0819383	0.999965	0.992	Salmonella typhi
AL513382_GR	Sent	16	0.0722467	0.996876	0.548495		0.0722467	0.999977	0.993939	Salmonella typhi
AL513382_GR	Sent	17	0.064978	0.997316	0.559772		0.064978	0.999977	0.993266	Salmonella typhi
AL513382_GR	Sent	18	0.0581498	0.997675	0.567742		0.0581498	0.999977	0.992481	Salmonella typhi
AL513382_GR	Sent	19	0.05	0.998045	0.573232		0.05	0.999977	0.991266	Salmonella typhi
AL513382_GR	Sent	20	0.0455947	0.998589	0.629179		0.0455947	0.999988	0.995192	Salmonella typhi
AL513382_GR	Sent	21	0.0418502	0.999098	0.708955		0.0418502	0.999988	0.994764	Salmonella typhi
AL513382_GR	Sent	22	0.0385463	0.999422	0.777778		0.0385463	0.999988	0.994318	Salmonella typhi
AL513382_GR	Sent	23	0.034141	0.999503	0.782828		0.034141	0.999988	0.99359	Salmonella typhi
AL513382_GR	Sent	24	0.0297357	0.999664	0.823171		0.0297357	0.999988	0.992647	Salmonella typhi
AL513382_GR	Sent	25	0.0248899	0.999907	0.933884		0.0248899	0.999988	0.991228	Salmonella typhi
AL513382_GR	Sent	26	0.0204846	0.999988	0.989362		0.0204846	0.999988	0.989362	Salmonella typhi
L42023_GR	Hinf	2	0.995349	0.0374866	0.0639474		0.995349	0.0427485	0.0642763	Haemophilus influenzae Rd KW20
L42023_GR	Hinf	3	0.84186	0.768129	0.193454		0.840116	0.993125	0.889778	Haemophilus influenzae Rd KW20
L42023_GR	Hinf	4	0.776744	0.868951	0.281382		0.776744	0.998886	0.978755	Haemophilus influenzae Rd KW20
L42023_GR	Hinf	5	0.689535	0.92134	0.366729		0.689535	0.999385	0.986689	Haemophilus influenzae Rd KW20
L42023_GR	Hinf	6	0.596512	0.94715	0.427144		0.596512	0.999501	0.987488	Haemophilus influenzae Rd KW20
L42023_GR	Hinf	7	0.495349	0.959825	0.448894		0.495349	0.999654	0.989547	Haemophilus influenzae Rd KW20
L42023_GR	Hinf	8	0.436628	0.966815	0.465015		0.436628	0.999731	0.990765	Haemophilus influenzae Rd KW20
L42023_GR	Hinf	9	0.39593	0.972116	0.484009		0.39593	0.999846	0.994161	Haemophilus influenzae Rd KW20
L42023_GR	Hinf	10	0.355814	0.976379	0.498778		0.355814	0.999846	0.993506	Haemophilus influenzae Rd KW20
L42023_GR	Hinf	11	0.315116	0.980335	0.514231		0.315116	0.999885	0.994495	Haemophilus influenzae Rd KW20
L42023_GR	Hinf	12	0.28314	0.983868	0.536935		0.28314	0.999923	0.99591	Haemophilus influenzae Rd KW20
L42023_GR	Hinf	13	0.245349	0.98625	0.541026		0.245349	0.999923	0.995283	Haemophilus influenzae Rd KW20
L42023_GR	Hinf	14	0.219767	0.98794	0.546243		0.219767	0.999923	0.994737	Haemophilus influenzae Rd KW20
L42023_GR	Hinf	15	0.198837	0.989822	0.563427		0.198837	0.999923	0.994186	Haemophilus influenzae Rd KW20
L42023_GR	Hinf	16	0.177326	0.991051	0.566914		0.177326	0.999962	0.996732	Haemophilus influenzae Rd KW20
L42023_GR	Hinf	17	0.161628	0.99251	0.587738		0.161628	0.999962	0.996416	Haemophilus influenzae Rd KW20
L42023_GR	Hinf	18	0.146512	0.993816	0.610169		0.146512	0.999962	0.996047	Haemophilus influenzae Rd KW20
L42023_GR	Hinf	19	0.127326	0.995084	0.631124		0.127326	0.999962	0.995455	Haemophilus influenzae Rd KW20
L42023_GR	Hinf	20	0.117442	0.996159	0.668874		0.117442	1	1	Haemophilus influenzae Rd KW20
L42023_GR	Hinf	21	0.108721	0.997619	0.751004		0.108721	1	1	Haemophilus influenzae Rd KW20
L42023_GR	Hinf	22	0.100581	0.998387	0.804651		0.100581	1	1	Haemophilus influenzae Rd KW20
L42023_GR	Hinf	23	0.0883721	0.998617	0.808511		0.0883721	1	1	Haemophilus influenzae Rd KW20
L42023_GR	Hinf	24	0.0784884	0.999078	0.849057		0.0784884	1	1	Haemophilus influenzae Rd KW20
L42023_GR	Hinf	25	0.0656977	0.99977	0.94958		0.0656977	1	1	Haemophilus influenzae Rd KW20
L42023_GR	Hinf	26	0.055814	1	1		0.055814	1	1	Haemophilus influenzae Rd KW20
U00096_GR	EcoK12	2	0.979186	0.123003	0.0546164		0.978017	0.149746	0.0561742	Escherichia coli K12
U00096_GR	EcoK12	3	0.727081	0.857369	0.208714		0.726146	0.997531	0.93835	Escherichia coli K12
U00096_GR	EcoK12	4	0.562675	0.944518	0.344157		0.562442	0.999903	0.996685	Escherichia coli K12
U00096_GR	EcoK12	5	0.451356	0.969603	0.434489		0.451356	0.999927	0.996901	Escherichia coli K12
U00096_GR	EcoK12	6	0.364359	0.980893	0.496653		0.364359	0.999939	0.996801	Escherichia coli K12
U00096_GR	EcoK12	7	0.292329	0.986072	0.520616		0.292329	0.999939	0.996016	Escherichia coli K12
U00096_GR	EcoK12	8	0.246726	0.988807	0.532828		0.246726	0.999939	0.995283	Escherichia coli K12
U00096_GR	EcoK12	9	0.210477	0.99084	0.54315		0.210477	0.999952	0.995575	Escherichia coli K12
U00096_GR	EcoK12	10	0.182881	0.992558	0.559771		0.182881	0.999952	0.994911	Escherichia coli K12
U00096_GR	EcoK12	11	0.158559	0.993768	0.568315		0.158559	0.999952	0.994135	Escherichia coli K12
U00096_GR	EcoK12	12	0.137278	0.995148	0.59413		0.137278	0.999976	0.996604	Escherichia coli K12
U00096_GR	EcoK12	13	0.115762	0.995716	0.583039		0.115762	0.999976	0.995976	Escherichia coli K12
U00096_GR	EcoK12	14	0.101497	0.996285	0.585695		0.101497	0.999976	0.995413	Escherichia coli K12
U00096_GR	EcoK12	15	0.0893358	0.996842	0.59409		0.0893358	0.999976	0.994792	Escherichia coli K12
U00096_GR	EcoK12	16	0.0792797	0.997168	0.591623		0.0792797	0.999976	0.994135	Escherichia coli K12
U00096_GR	EcoK12	17	0.0715622	0.997713	0.618182		0.0715622	0.999976	0.993506	Escherichia coli K12
U00096_GR	EcoK12	18	0.0638447	0.998185	0.64539		0.0638447	0.999976	0.992727	Escherichia coli K12
U00096_GR	EcoK12	19	0.0544902	0.998863	0.712538		0.0544902	0.999976	0.991489	Escherichia coli K12
U00096_GR	EcoK12	20	0.049579	0.99925	0.773723		0.049579	0.999988	0.995305	Escherichia coli K12
U00096_GR	EcoK12	21	0.0449018	0.999625	0.860987		0.0449018	0.999988	0.994819	Escherichia coli K12
U00096_GR	EcoK12	22	0.0406922	0.999734	0.887755		0.0406922	0.999988	0.994286	Escherichia coli K12
U00096_GR	EcoK12	23	0.0362488	0.999746	0.880682		0.0362488	0.999988	0.99359	Escherichia coli K12
U00096_GR	EcoK12	24	0.0313377	0.999879	0.930556		0.0313377	0.999988	0.992593	Escherichia coli K12
U00096_GR	EcoK12	25	0.0261927	0.999988	0.99115		0.0261927	0.999988	0.99115	Escherichia coli K12
U00096_GR	EcoK12	26	0.0219832	0.999988	0.989474		0.0219832	0.999988	0.989474	Escherichia coli K12
AE001439_GR	Hpyl	2	0.992622	0.0411099	0.0699995		0.991952	0.0463279	0.0703114	Helicobacter pylori J99
AE001439_GR	Hpyl	3	0.643863	0.89369	0.305732		0.639168	0.994246	0.889823	Helicobacter pylori J99
AE001439_GR	Hpyl	4	0.565392	0.93992	0.406265		0.564722	0.999805	0.995272	Helicobacter pylori J99
AE001439_GR	Hpyl	5	0.527834	0.957086	0.472106		0.527163	0.999854	0.996198	Helicobacter pylori J99
AE001439_GR	Hpyl	6	0.478203	0.968302	0.523111		0.478203	0.999951	0.998599	Helicobacter pylori J99
AE001439_GR	Hpyl	7	0.427901	0.975324	0.557692		0.427901	0.999951	0.998435	Helicobacter pylori J99
AE001439_GR	Hpyl	8	0.397049	0.979957	0.590229		0.397049	1	1	Helicobacter pylori J99
AE001439_GR	Hpyl	9	0.364185	0.984151	0.625576		0.364185	1	1	Helicobacter pylori J99
AE001439_GR	Hpyl	10	0.335345	0.987223	0.656168		0.335345	1	1	Helicobacter pylori J99
AE001439_GR	Hpyl	11	0.305164	0.989223	0.673077		0.305164	1	1	Helicobacter pylori J99
AE001439_GR	Hpyl	12	0.273642	0.991661	0.704663		0.273642	1	1	Helicobacter pylori J99
AE001439_GR	Hpyl	13	0.247485	0.993075	0.722114		0.247485	1	1	Helicobacter pylori J99
AE001439_GR	Hpyl	14	0.226023	0.994246	0.740659		0.226023	1	1	Helicobacter pylori J99
AE001439_GR	Hpyl	15	0.202549	0.995221	0.755		0.202549	1	1	Helicobacter pylori J99
AE001439_GR	Hpyl	16	0.180416	0.996001	0.766382		0.180416	1	1	Helicobacter pylori J99
AE001439_GR	Hpyl	17	0.164319	0.996489	0.772871		0.164319	1	1	Helicobacter pylori J99
AE001439_GR	Hpyl	18	0.146211	0.997123	0.787004		0.146211	1	1	Helicobacter pylori J99
AE001439_GR	Hpyl	19	0.130114	0.99761	0.798354		0.130114	1	1	Helicobacter pylori J99
AE001439_GR	Hpyl	20	0.123407	0.998098	0.825112		0.123407	1	1	Helicobacter pylori J99
AE001439_GR	Hpyl	21	0.11603	0.998927	0.887179		0.11603	1	1	Helicobacter pylori J99
AE001439_GR	Hpyl	22	0.107981	0.999317	0.92		0.107981	1	1	Helicobacter pylori J99
AE001439_GR	Hpyl	23	0.0959088	0.999415	0.922581		0.0959088	1	1	Helicobacter pylori J99
AE001439_GR	Hpyl	24	0.0858484	0.99961	0.941176		0.0858484	1	1	Helicobacter pylori J99
AE001439_GR	Hpyl	25	0.0724346	0.999902	0.981818		0.0724346	1	1	Helicobacter pylori J99
AE001439_GR	Hpyl	26	0.0603622	1	1		0.0603622	1	1	Helicobacter pylori J99
AE001363_GR	Cpne	2	0.997151	0.0241129	0.0558006		0.997151	0.0272987	0.0559731	Chlamydophila pneumoniae CWL029
AE001363_GR	Cpne	3	0.641026	0.896023	0.26285		0.633428	0.99275	0.834793	Chlamydophila pneumoniae CWL029
AE001363_GR	Cpne	4	0.561254	0.948369	0.386022		0.561254	0.999561	0.986644	Chlamydophila pneumoniae CWL029
AE001363_GR	Cpne	5	0.527066	0.963748	0.45679		0.527066	0.999835	0.994624	Chlamydophila pneumoniae CWL029
AE001363_GR	Cpne	6	0.500475	0.972262	0.510659		0.500475	0.99989	0.996219	Chlamydophila pneumoniae CWL029
AE001363_GR	Cpne	7	0.471985	0.978029	0.554069		0.471985	0.99989	0.995992	Chlamydophila pneumoniae CWL029
AE001363_GR	Cpne	8	0.443495	0.982204	0.590392		0.443495	0.99989	0.995736	Chlamydophila pneumoniae CWL029
AE001363_GR	Cpne	9	0.426401	0.985719	0.633286		0.426401	0.99989	0.995565	Chlamydophila pneumoniae CWL029
AE001363_GR	Cpne	10	0.397911	0.98852	0.667197		0.397911	0.99989	0.995249	Chlamydophila pneumoniae CWL029
AE001363_GR	Cpne	11	0.364672	0.990717	0.694394		0.364672	0.99989	0.994819	Chlamydophila pneumoniae CWL029
AE001363_GR	Cpne	12	0.333333	0.993134	0.737395		0.333333	0.99989	0.994334	Chlamydophila pneumoniae CWL029
AE001363_GR	Cpne	13	0.308642	0.994178	0.75406		0.308642	0.99989	0.993884	Chlamydophila pneumoniae CWL029
AE001363_GR	Cpne	14	0.289649	0.995386	0.784062		0.289649	0.99989	0.993485	Chlamydophila pneumoniae CWL029
AE001363_GR	Cpne	15	0.265907	0.996649	0.821114		0.265907	0.999945	0.996441	Chlamydophila pneumoniae CWL029
AE001363_GR	Cpne	16	0.241216	0.997089	0.827362		0.241216	1	1	Chlamydophila pneumoniae CWL029
AE001363_GR	Cpne	17	0.216524	0.997528	0.835165		0.216524	1	1	Chlamydophila pneumoniae CWL029
AE001363_GR	Cpne	18	0.193732	0.997968	0.846473		0.193732	1	1	Chlamydophila pneumoniae CWL029
AE001363_GR	Cpne	19	0.173789	0.998517	0.871429		0.173789	1	1	Chlamydophila pneumoniae CWL029
AE001363_GR	Cpne	20	0.165242	0.998901	0.896907		0.165242	1	1	Chlamydophila pneumoniae CWL029
AE001363_GR	Cpne	21	0.156695	0.999341	0.932203		0.156695	1	1	Chlamydophila pneumoniae CWL029
AE001363_GR	Cpne	22	0.149098	0.999616	0.957317		0.149098	1	1	Chlamydophila pneumoniae CWL029
AE001363_GR	Cpne	23	0.132953	0.99967	0.958904		0.132953	1	1	Chlamydophila pneumoniae CWL029
AE001363_GR	Cpne	24	0.119658	0.99978	0.969231		0.119658	1	1	Chlamydophila pneumoniae CWL029
AE001363_GR	Cpne	25	0.103514	0.999945	0.990909		0.103514	1	1	Chlamydophila pneumoniae CWL029
AE001363_GR	Cpne	26	0.0864198	1	1		0.0864198	1	1	Chlamydophila pneumoniae CWL029
AE002098_GR	Nmen	2	0.98816	0.114045	0.0527078		0.987667	0.125932	0.0533611	Neisseria meningitidis MC58
AE002098_GR	Nmen	3	0.660582	0.878695	0.213625		0.657129	0.994241	0.850575	Neisseria meningitidis MC58
AE002098_GR	Nmen	4	0.592008	0.92922	0.294406		0.591021	0.998819	0.961477	Neisseria meningitidis MC58
AE002098_GR	Nmen	5	0.547114	0.954126	0.373024		0.546621	0.999286	0.974494	Neisseria meningitidis MC58
AE002098_GR	Nmen	6	0.49334	0.969778	0.448833		0.49334	0.999409	0.976562	Neisseria meningitidis MC58
AE002098_GR	Nmen	7	0.414406	0.978417	0.489225		0.414406	0.999582	0.980163	Neisseria meningitidis MC58
AE002098_GR	Nmen	8	0.365565	0.983855	0.530422		0.365565	0.999655	0.981457	Neisseria meningitidis MC58
AE002098_GR	Nmen	9	0.333004	0.98703	0.561564		0.333004	0.999754	0.985401	Neisseria meningitidis MC58
AE002098_GR	Nmen	10	0.300444	0.989762	0.594146		0.300444	0.999779	0.985437	Neisseria meningitidis MC58
AE002098_GR	Nmen	11	0.265417	0.99114	0.599109		0.265417	0.999779	0.983547	Neisseria meningitidis MC58
AE002098_GR	Nmen	12	0.236803	0.992617	0.615385		0.236803	0.999779	0.981595	Neisseria meningitidis MC58
AE002098_GR	Nmen	13	0.204243	0.993626	0.615156		0.204243	0.999779	0.978723	Neisseria meningitidis MC58
AE002098_GR	Nmen	14	0.183029	0.994487	0.623529		0.183029	0.999803	0.978892	Neisseria meningitidis MC58
AE002098_GR	Nmen	15	0.166256	0.995595	0.653101		0.166256	0.999828	0.979651	Neisseria meningitidis MC58
AE002098_GR	Nmen	16	0.147509	0.996013	0.64859		0.147509	0.999828	0.977124	Neisseria meningitidis MC58
AE002098_GR	Nmen	17	0.134682	0.996653	0.667482		0.134682	0.999828	0.975	Neisseria meningitidis MC58
AE002098_GR	Nmen	18	0.120868	0.997145	0.67867		0.120868	0.999852	0.976096	Neisseria meningitidis MC58
AE002098_GR	Nmen	19	0.105081	0.99776	0.700658		0.105081	0.999902	0.981567	Neisseria meningitidis MC58
AE002098_GR	Nmen	20	0.0981746	0.998326	0.745318		0.0981746	0.999902	0.980296	Neisseria meningitidis MC58
AE002098_GR	Nmen	21	0.0912679	0.998868	0.800866		0.0912679	0.999926	0.984043	Neisseria meningitidis MC58
AE002098_GR	Nmen	22	0.0848545	0.999336	0.864322		0.0848545	0.999926	0.982857	Neisseria meningitidis MC58
AE002098_GR	Nmen	23	0.0744943	0.999434	0.867816		0.0744943	0.999926	0.980519	Neisseria meningitidis MC58
AE002098_GR	Nmen	24	0.0656142	0.999532	0.875		0.0656142	0.999926	0.977941	Neisseria meningitidis MC58
AE002098_GR	Nmen	25	0.0537741	0.999828	0.939655		0.0537741	0.999926	0.973214	Neisseria meningitidis MC58
AE002098_GR	Nmen	26	0.0453873	0.999926	0.968421		0.0453873	0.999926	0.968421	Neisseria meningitidis MC58
AE005174_GR	EcoO157	2	0.933033	0.151279	0.0567536		0.930407	0.176596	0.0582419	Escherichia coli O157:H7 EDL933
AE005174_GR	EcoO157	3	0.595198	0.879932	0.213411		0.59426	0.997916	0.93978	Escherichia coli O157:H7 EDL933
AE005174_GR	EcoO157	4	0.460514	0.9534	0.351015		0.460326	0.999908	0.996346	Escherichia coli O157:H7 EDL933
AE005174_GR	EcoO157	5	0.363534	0.97496	0.442769		0.363534	0.999969	0.998454	Escherichia coli O157:H7 EDL933
AE005174_GR	EcoO157	6	0.292065	0.984189	0.502745		0.292065	0.999969	0.998077	Escherichia coli O157:H7 EDL933
AE005174_GR	EcoO157	7	0.234853	0.98883	0.535043		0.234853	0.999979	0.998405	Escherichia coli O157:H7 EDL933
AE005174_GR	EcoO157	8	0.196211	0.991048	0.54536		0.196211	0.999979	0.998092	Escherichia coli O157:H7 EDL933
AE005174_GR	EcoO157	9	0.168261	0.992854	0.563089		0.168261	0.99999	0.998886	Escherichia coli O157:H7 EDL933
AE005174_GR	EcoO157	10	0.145751	0.994281	0.582459		0.145751	0.99999	0.998715	Escherichia coli O157:H7 EDL933
AE005174_GR	EcoO157	11	0.125868	0.995123	0.585515		0.125868	0.99999	0.998512	Escherichia coli O157:H7 EDL933
AE005174_GR	EcoO157	12	0.108985	0.99614	0.607106		0.108985	0.99999	0.998282	Escherichia coli O157:H7 EDL933
AE005174_GR	EcoO157	13	0.0917276	0.996704	0.603704		0.0917276	0.99999	0.997959	Escherichia coli O157:H7 EDL933
AE005174_GR	EcoO157	14	0.0810355	0.997197	0.612766		0.0810355	0.99999	0.997691	Escherichia coli O157:H7 EDL933
AE005174_GR	EcoO157	15	0.0720315	0.997916	0.654174		0.0720315	0.99999	0.997403	Escherichia coli O157:H7 EDL933
AE005174_GR	EcoO157	16	0.0637779	0.99807	0.643939		0.0637779	0.99999	0.997067	Escherichia coli O157:H7 EDL933
AE005174_GR	EcoO157	17	0.0575877	0.998285	0.647679		0.0575877	0.99999	0.996753	Escherichia coli O157:H7 EDL933
AE005174_GR	EcoO157	18	0.0515851	0.998778	0.69797		0.0515851	0.99999	0.996377	Escherichia coli O157:H7 EDL933
AE005174_GR	EcoO157	19	0.0438942	0.999035	0.713415		0.0438942	0.99999	0.995745	Escherichia coli O157:H7 EDL933
AE005174_GR	EcoO157	20	0.0401426	0.999312	0.761566		0.0401426	0.99999	0.995349	Escherichia coli O157:H7 EDL933
AE005174_GR	EcoO157	21	0.0363909	0.999569	0.822034		0.0363909	0.99999	0.994872	Escherichia coli O157:H7 EDL933
AE005174_GR	EcoO157	22	0.033202	0.999651	0.838863		0.033202	0.99999	0.994382	Escherichia coli O157:H7 EDL933
AE005174_GR	EcoO157	23	0.0294504	0.999682	0.835106		0.0294504	0.99999	0.993671	Escherichia coli O157:H7 EDL933
AE005174_GR	EcoO157	24	0.0256987	0.999825	0.88961		0.0256987	0.99999	0.992754	Escherichia coli O157:H7 EDL933
AE005174_GR	EcoO157	25	0.0211968	0.999938	0.94958		0.0211968	0.99999	0.991228	Escherichia coli O157:H7 EDL933
AE005174_GR	EcoO157	26	0.0176327	0.99999	0.989474		0.0176327	0.99999	0.989474	Escherichia coli O157:H7 EDL933
AL591824_GR	Lmon	2	0.979335	0.0792367	0.0669925		0.977583	0.0898063	0.0676049	Listeria monocytogenes EGD-e
AL591824_GR	Lmon	3	0.70613	0.882221	0.288123		0.704028	0.996406	0.929695	Listeria monocytogenes EGD-e
AL591824_GR	Lmon	4	0.577933	0.940082	0.394359		0.577583	0.999929	0.998184	Listeria monocytogenes EGD-e
AL591824_GR	Lmon	5	0.488616	0.959708	0.450145		0.488266	0.999976	0.999283	Listeria monocytogenes EGD-e
AL591824_GR	Lmon	6	0.418914	0.969308	0.479551		0.418564	0.999976	0.999164	Listeria monocytogenes EGD-e
AL591824_GR	Lmon	7	0.362872	0.976496	0.510345		0.362522	1	1	Listeria monocytogenes EGD-e
AL591824_GR	Lmon	8	0.318389	0.980185	0.520321		0.318039	1	1	Listeria monocytogenes EGD-e
AL591824_GR	Lmon	9	0.280911	0.983235	0.530774		0.280911	1	1	Listeria monocytogenes EGD-e
AL591824_GR	Lmon	10	0.251138	0.98638	0.554524		0.251138	1	1	Listeria monocytogenes EGD-e
AL591824_GR	Lmon	11	0.223468	0.988343	0.564103		0.223468	1	1	Listeria monocytogenes EGD-e
AL591824_GR	Lmon	12	0.198249	0.990211	0.577551		0.198249	1	1	Listeria monocytogenes EGD-e
AL591824_GR	Lmon	13	0.17373	0.991724	0.586288		0.17373	1	1	Listeria monocytogenes EGD-e
AL591824_GR	Lmon	14	0.155517	0.99267	0.588859		0.155517	1	1	Listeria monocytogenes EGD-e
AL591824_GR	Lmon	15	0.139405	0.99371	0.599398		0.139405	1	1	Listeria monocytogenes EGD-e
AL591824_GR	Lmon	16	0.123292	0.994538	0.603774		0.123292	1	1	Listeria monocytogenes EGD-e
AL591824_GR	Lmon	17	0.108231	0.995318	0.609467		0.108231	1	1	Listeria monocytogenes EGD-e
AL591824_GR	Lmon	18	0.0956217	0.996075	0.621868		0.0956217	1	1	Listeria monocytogenes EGD-e
AL591824_GR	Lmon	19	0.0823117	0.996737	0.630027		0.0823117	1	1	Listeria monocytogenes EGD-e
AL591824_GR	Lmon	20	0.074606	0.997517	0.669811		0.074606	1	1	Listeria monocytogenes EGD-e
AL591824_GR	Lmon	21	0.0686515	0.998392	0.742424		0.0686515	1	1	Listeria monocytogenes EGD-e
AL591824_GR	Lmon	22	0.0623468	0.999007	0.809091		0.0623468	1	1	Listeria monocytogenes EGD-e
AL591824_GR	Lmon	23	0.0532399	0.999149	0.808511		0.0532399	1	1	Listeria monocytogenes EGD-e
AL591824_GR	Lmon	24	0.0458844	0.999433	0.845161		0.0458844	1	1	Listeria monocytogenes EGD-e
AL591824_GR	Lmon	25	0.0392294	0.999858	0.949153		0.0392294	1	1	Listeria monocytogenes EGD-e
AL591824_GR	Lmon	26	0.0329247	1	1		0.0329247	1	1	Listeria monocytogenes EGD-e
AE007317_GR	Spne	2	0.983358	0.0516672	0.0666004		0.982868	0.0579656	0.0669847	Streptococcus pneumoniae R6
AE007317_GR	Spne	3	0.65443	0.875547	0.2657		0.65394	0.994813	0.896644	Streptococcus pneumoniae R6
AE007317_GR	Spne	4	0.573177	0.93193	0.366855		0.572687	0.999832	0.995745	Streptococcus pneumoniae R6
AE007317_GR	Spne	5	0.497308	0.954025	0.426711		0.496818	0.999966	0.999016	Streptococcus pneumoniae R6
AE007317_GR	Spne	6	0.445913	0.96578	0.472756		0.445423	1	1	Streptococcus pneumoniae R6
AE007317_GR	Spne	7	0.399413	0.973392	0.508095		0.398923	1	1	Streptococcus pneumoniae R6
AE007317_GR	Spne	8	0.358297	0.978646	0.535871		0.357807	1	1	Streptococcus pneumoniae R6
AE007317_GR	Spne	9	0.32746	0.982418	0.561713		0.32697	1	1	Streptococcus pneumoniae R6
AE007317_GR	Spne	10	0.300049	0.985517	0.587728		0.300049	1	1	Streptococcus pneumoniae R6
AE007317_GR	Spne	11	0.275086	0.987639	0.604952		0.275086	1	1	Streptococcus pneumoniae R6
AE007317_GR	Spne	12	0.251101	0.990232	0.638854		0.251101	1	1	Streptococcus pneumoniae R6
AE007317_GR	Spne	13	0.221243	0.991546	0.642959		0.221243	1	1	Streptococcus pneumoniae R6
AE007317_GR	Spne	14	0.198238	0.992826	0.65534		0.198238	1	1	Streptococcus pneumoniae R6
AE007317_GR	Spne	15	0.176701	0.994038	0.671004		0.176701	1	1	Streptococcus pneumoniae R6
AE007317_GR	Spne	16	0.157611	0.994779	0.675052		0.157611	1	1	Streptococcus pneumoniae R6
AE007317_GR	Spne	17	0.140969	0.995453	0.680851		0.140969	1	1	Streptococcus pneumoniae R6
AE007317_GR	Spne	18	0.128243	0.996127	0.69496		0.128243	1	1	Streptococcus pneumoniae R6
AE007317_GR	Spne	19	0.110132	0.9968	0.703125		0.110132	1	1	Streptococcus pneumoniae R6
AE007317_GR	Spne	20	0.0998532	0.997575	0.73913		0.0998532	1	1	Streptococcus pneumoniae R6
AE007317_GR	Spne	21	0.0915321	0.998451	0.802575		0.0915321	1	1	Streptococcus pneumoniae R6
AE007317_GR	Spne	22	0.083211	0.999057	0.858586		0.083211	1	1	Streptococcus pneumoniae R6
AE007317_GR	Spne	23	0.072932	0.999192	0.861272		0.072932	1	1	Streptococcus pneumoniae R6
AE007317_GR	Spne	24	0.0641214	0.999461	0.891156		0.0641214	1	1	Streptococcus pneumoniae R6
AE007317_GR	Spne	25	0.0543319	0.999865	0.965217		0.0543319	1	1	Streptococcus pneumoniae R6
AE007317_GR	Spne	26	0.0450318	1	1		0.0450318	1	1	Streptococcus pneumoniae R6
BA000016_GR	Cper	2	0.987594	0.130125	0.0950365		0.987594	0.140522	0.0960758	Clostridium perfringens str. 13
BA000016_GR	Cper	3	0.667293	0.86685	0.316738		0.665414	0.994054	0.911901	Clostridium perfringens str. 13
BA000016_GR	Cper	4	0.546241	0.917342	0.379373		0.546241	0.999896	0.99794	Clostridium perfringens str. 13
BA000016_GR	Cper	5	0.449624	0.941232	0.414414		0.449624	0.999965	0.999165	Clostridium perfringens str. 13
BA000016_GR	Cper	6	0.393609	0.953924	0.4414		0.393609	0.999965	0.999046	Clostridium perfringens str. 13
BA000016_GR	Cper	7	0.337218	0.961888	0.450075		0.337218	0.999965	0.998886	Clostridium perfringens str. 13
BA000016_GR	Cper	8	0.302256	0.967625	0.463401		0.302256	0.999965	0.998758	Clostridium perfringens str. 13
BA000016_GR	Cper	9	0.269925	0.973885	0.488768		0.269925	0.999965	0.998609	Clostridium perfringens str. 13
BA000016_GR	Cper	10	0.244361	0.977119	0.496942		0.244361	0.999965	0.998464	Clostridium perfringens str. 13
BA000016_GR	Cper	11	0.223308	0.980457	0.513841		0.223308	0.999965	0.998319	Clostridium perfringens str. 13
BA000016_GR	Cper	12	0.204511	0.982613	0.521073		0.204511	0.999965	0.998165	Clostridium perfringens str. 13
BA000016_GR	Cper	13	0.177444	0.985395	0.529148		0.177444	0.999965	0.997886	Clostridium perfringens str. 13
BA000016_GR	Cper	14	0.158271	0.987481	0.539052		0.158271	0.999965	0.99763	Clostridium perfringens str. 13
BA000016_GR	Cper	15	0.140602	0.989046	0.542816		0.140602	0.999965	0.997333	Clostridium perfringens str. 13
BA000016_GR	Cper	16	0.125564	0.990055	0.53871		0.125564	0.999965	0.997015	Clostridium perfringens str. 13
BA000016_GR	Cper	17	0.111654	0.991515	0.548983		0.111654	0.999965	0.996644	Clostridium perfringens str. 13
BA000016_GR	Cper	18	0.0988722	0.992976	0.565591		0.0988722	0.999965	0.996212	Clostridium perfringens str. 13
BA000016_GR	Cper	19	0.0845865	0.995097	0.614754		0.0845865	0.999965	0.995575	Clostridium perfringens str. 13
BA000016_GR	Cper	20	0.0774436	0.996488	0.67101		0.0774436	0.999965	0.995169	Clostridium perfringens str. 13
BA000016_GR	Cper	21	0.0725564	0.998296	0.797521		0.0725564	0.999965	0.994845	Clostridium perfringens str. 13
BA000016_GR	Cper	22	0.0661654	0.998679	0.82243		0.0661654	0.999965	0.99435	Clostridium perfringens str. 13
BA000016_GR	Cper	23	0.0571429	0.998679	0.8		0.0571429	0.999965	0.993464	Clostridium perfringens str. 13
BA000016_GR	Cper	24	0.0503759	0.999339	0.875817		0.0503759	0.999965	0.992593	Clostridium perfringens str. 13
BA000016_GR	Cper	25	0.0424812	0.999652	0.918699		0.0424812	0.999965	0.991228	Clostridium perfringens str. 13
BA000016_GR	Cper	26	0.0357143	0.999965	0.989583		0.0357143	0.999965	0.989583	Clostridium perfringens str. 13
AE004091_GR	Paer	2	0.895796	0.457713	0.0956859		0.892742	0.47234	0.0977765	Pseudomonas aeruginosa PAO1
AE004091_GR	Paer	3	0.527488	0.932942	0.335045		0.525153	0.997998	0.943817	Pseudomonas aeruginosa PAO1
AE004091_GR	Paer	4	0.41466	0.963899	0.423875		0.413942	0.999908	0.99654	Pseudomonas aeruginosa PAO1
AE004091_GR	Paer	5	0.331117	0.977893	0.489639		0.330938	0.999942	0.997293	Pseudomonas aeruginosa PAO1
AE004091_GR	Paer	6	0.267517	0.985649	0.544225		0.267517	0.999954	0.997321	Pseudomonas aeruginosa PAO1
AE004091_GR	Paer	7	0.219188	0.989459	0.571161		0.219188	0.999954	0.996732	Pseudomonas aeruginosa PAO1
AE004091_GR	Paer	8	0.184693	0.99168	0.587093		0.184693	0.999965	0.99709	Pseudomonas aeruginosa PAO1
AE004091_GR	Paer	9	0.160618	0.993187	0.601615		0.160618	0.999965	0.996656	Pseudomonas aeruginosa PAO1
AE004091_GR	Paer	10	0.140137	0.994649	0.626506		0.140137	0.999965	0.996169	Pseudomonas aeruginosa PAO1
AE004091_GR	Paer	11	0.123069	0.995523	0.637803		0.123069	0.999965	0.99564	Pseudomonas aeruginosa PAO1
AE004091_GR	Paer	12	0.107079	0.996444	0.658564		0.107079	0.999965	0.994992	Pseudomonas aeruginosa PAO1
AE004091_GR	Paer	13	0.0918074	0.996927	0.656812		0.0918074	0.999977	0.996101	Pseudomonas aeruginosa PAO1
AE004091_GR	Paer	14	0.0795904	0.997434	0.665165		0.0795904	0.999977	0.995506	Pseudomonas aeruginosa PAO1
AE004091_GR	Paer	15	0.0689903	0.997894	0.677249		0.0689903	0.999977	0.994819	Pseudomonas aeruginosa PAO1
AE004091_GR	Paer	16	0.0619835	0.99817	0.684524		0.0619835	0.999977	0.994236	Pseudomonas aeruginosa PAO1
AE004091_GR	Paer	17	0.0546173	0.998561	0.708625		0.0546173	0.999977	0.993464	Pseudomonas aeruginosa PAO1
AE004091_GR	Paer	18	0.0485088	0.998769	0.71618		0.0485088	0.999977	0.992647	Pseudomonas aeruginosa PAO1
AE004091_GR	Paer	19	0.0418613	0.999022	0.732704		0.0418613	0.999988	0.995726	Pseudomonas aeruginosa PAO1
AE004091_GR	Paer	20	0.0380884	0.999286	0.773723		0.0380884	0.999988	0.995305	Pseudomonas aeruginosa PAO1
AE004091_GR	Paer	21	0.0348545	0.999586	0.843478		0.0348545	0.999988	0.994872	Pseudomonas aeruginosa PAO1
AE004091_GR	Paer	22	0.0325189	0.999689	0.870192		0.0325189	0.999988	0.994505	Pseudomonas aeruginosa PAO1
AE004091_GR	Paer	23	0.0291053	0.999735	0.875676		0.0291053	0.999988	0.993865	Pseudomonas aeruginosa PAO1
AE004091_GR	Paer	24	0.0256917	0.999827	0.905063		0.0256917	0.999988	0.993056	Pseudomonas aeruginosa PAO1
AE004091_GR	Paer	25	0.0212001	0.999954	0.967213		0.0212001	0.999988	0.991597	Pseudomonas aeruginosa PAO1
AE004091_GR	Paer	26	0.0168883	0.999988	0.989474		0.0168883	0.999988	0.989474	Pseudomonas aeruginosa PAO1
AL009126_GR	Bsub	2	0.968088	0.126494	0.0600556		0.965652	0.142279	0.060949	Bacillus subtilis subsp. subtilis str. 168
AL009126_GR	Bsub	3	0.613155	0.910751	0.283702		0.612911	0.997037	0.922626	Bacillus subtilis subsp. subtilis str. 168
AL009126_GR	Bsub	4	0.493544	0.953781	0.381042		0.493544	0.999761	0.991679	Bacillus subtilis subsp. subtilis str. 168
AL009126_GR	Bsub	5	0.392935	0.970002	0.430248		0.392935	0.999874	0.994451	Bacillus subtilis subsp. subtilis str. 168
AL009126_GR	Bsub	6	0.327649	0.977361	0.454853		0.327649	0.999902	0.994822	Bacillus subtilis subsp. subtilis str. 168
AL009126_GR	Bsub	7	0.288185	0.982305	0.484241		0.288185	0.999916	0.994954	Bacillus subtilis subsp. subtilis str. 168
AL009126_GR	Bsub	8	0.250426	0.985212	0.493993		0.250426	0.999944	0.996124	Bacillus subtilis subsp. subtilis str. 168
AL009126_GR	Bsub	9	0.216078	0.987824	0.505701		0.216078	0.999944	0.995511	Bacillus subtilis subsp. subtilis str. 168
AL009126_GR	Bsub	10	0.189769	0.990057	0.523874		0.189769	0.999958	0.996164	Bacillus subtilis subsp. subtilis str. 168
AL009126_GR	Bsub	11	0.167844	0.991574	0.534523		0.167844	0.999972	0.997106	Bacillus subtilis subsp. subtilis str. 168
AL009126_GR	Bsub	12	0.146163	0.993245	0.555042		0.146163	0.999972	0.996678	Bacillus subtilis subsp. subtilis str. 168
AL009126_GR	Bsub	13	0.124726	0.993975	0.544102		0.124726	0.999986	0.998051	Bacillus subtilis subsp. subtilis str. 168
AL009126_GR	Bsub	14	0.108892	0.99486	0.549815		0.108892	0.999986	0.997768	Bacillus subtilis subsp. subtilis str. 168
AL009126_GR	Bsub	15	0.0959805	0.995689	0.562054		0.0959805	0.999986	0.997468	Bacillus subtilis subsp. subtilis str. 168
AL009126_GR	Bsub	16	0.0835566	0.995941	0.542722		0.0835566	0.999986	0.997093	Bacillus subtilis subsp. subtilis str. 168
AL009126_GR	Bsub	17	0.0742996	0.996938	0.583174		0.0742996	0.999986	0.996732	Bacillus subtilis subsp. subtilis str. 168
AL009126_GR	Bsub	18	0.0665043	0.9975	0.605322		0.0665043	0.999986	0.99635	Bacillus subtilis subsp. subtilis str. 168
AL009126_GR	Bsub	19	0.0565164	0.997921	0.610526		0.0565164	0.999986	0.995708	Bacillus subtilis subsp. subtilis str. 168
AL009126_GR	Bsub	20	0.0516443	0.998455	0.658385		0.0516443	0.999986	0.995305	Bacillus subtilis subsp. subtilis str. 168
AL009126_GR	Bsub	21	0.0472594	0.999326	0.801653		0.0472594	1	1	Bacillus subtilis subsp. subtilis str. 168
AL009126_GR	Bsub	22	0.0428745	0.999607	0.862745		0.0428745	1	1	Bacillus subtilis subsp. subtilis str. 168
AL009126_GR	Bsub	23	0.0367844	0.999607	0.843575		0.0367844	1	1	Bacillus subtilis subsp. subtilis str. 168
AL009126_GR	Bsub	24	0.0323995	0.999733	0.875		0.0323995	1	1	Bacillus subtilis subsp. subtilis str. 168
AL009126_GR	Bsub	25	0.0270402	0.999874	0.925		0.0270402	1	1	Bacillus subtilis subsp. subtilis str. 168
AL009126_GR	Bsub	26	0.0226553	1	1		0.0226553	1	1	Bacillus subtilis subsp. subtilis str. 168
AE000783_GR	Bbur	2	0.994111	0.0635914	0.083391		0.994111	0.0679318	0.0837468	Borrelia burgdorferi B31
AE000783_GR	Bbur	3	0.678445	0.863228	0.298291		0.674912	0.992228	0.881538	Borrelia burgdorferi B31
AE000783_GR	Bbur	4	0.628975	0.917331	0.394678		0.628975	0.999697	0.994413	Borrelia burgdorferi B31
AE000783_GR	Bbur	5	0.58775	0.941153	0.461183		0.58775	0.999697	0.994024	Borrelia burgdorferi B31
AE000783_GR	Bbur	6	0.548881	0.95488	0.510405		0.548881	0.999798	0.995726	Borrelia burgdorferi B31
AE000783_GR	Bbur	7	0.513545	0.964167	0.551201		0.513545	0.999899	0.997712	Borrelia burgdorferi B31
AE000783_GR	Bbur	8	0.493522	0.969214	0.578729		0.493522	0.999899	0.997619	Borrelia burgdorferi B31
AE000783_GR	Bbur	9	0.462898	0.974967	0.613105		0.462898	0.999899	0.997462	Borrelia burgdorferi B31
AE000783_GR	Bbur	10	0.435807	0.979812	0.649123		0.435807	0.999899	0.997305	Borrelia burgdorferi B31
AE000783_GR	Bbur	11	0.413428	0.983648	0.684211		0.413428	0.999899	0.997159	Borrelia burgdorferi B31
AE000783_GR	Bbur	12	0.385159	0.986777	0.713974		0.385159	0.999899	0.996951	Borrelia burgdorferi B31
AE000783_GR	Bbur	13	0.365135	0.989401	0.746988		0.365135	0.999899	0.996785	Borrelia burgdorferi B31
AE000783_GR	Bbur	14	0.338045	0.991622	0.775676		0.338045	0.999899	0.996528	Borrelia burgdorferi B31
AE000783_GR	Bbur	15	0.319199	0.993944	0.818731		0.319199	0.999899	0.996324	Borrelia burgdorferi B31
AE000783_GR	Bbur	16	0.29682	0.994549	0.823529		0.29682	0.999899	0.996047	Borrelia burgdorferi B31
AE000783_GR	Bbur	17	0.276796	0.995155	0.830389		0.276796	0.999899	0.995763	Borrelia burgdorferi B31
AE000783_GR	Bbur	18	0.254417	0.996164	0.850394		0.254417	0.999899	0.995392	Borrelia burgdorferi B31
AE000783_GR	Bbur	19	0.223793	0.99677	0.855856		0.223793	0.999899	0.994764	Borrelia burgdorferi B31
AE000783_GR	Bbur	20	0.209658	0.997678	0.885572		0.209658	0.999899	0.994413	Borrelia burgdorferi B31
AE000783_GR	Bbur	21	0.196702	0.998082	0.897849		0.196702	0.999899	0.994048	Borrelia burgdorferi B31
AE000783_GR	Bbur	22	0.184923	0.998789	0.928994		0.184923	1	1	Borrelia burgdorferi B31
AE000783_GR	Bbur	23	0.170789	0.99889	0.929487		0.170789	1	1	Borrelia burgdorferi B31
AE000783_GR	Bbur	24	0.154299	0.999293	0.949275		0.154299	1	1	Borrelia burgdorferi B31
AE000783_GR	Bbur	25	0.13192	0.999798	0.982456		0.13192	1	1	Borrelia burgdorferi B31
AE000783_GR	Bbur	26	0.109541	1	1		0.109541	1	1	Borrelia burgdorferi B31
AE015450_GR	Mgal	2	0.990358	0.048748	0.0558403		0.990358	0.0529734	0.0560755	Mycoplasma gallisepticum R
AE015450_GR	Mgal	3	0.720386	0.861033	0.22749		0.719008	0.991471	0.827258	Mycoplasma gallisepticum R
AE015450_GR	Mgal	4	0.630854	0.91651	0.300328		0.629477	0.999218	0.978587	Mycoplasma gallisepticum R
AE015450_GR	Mgal	5	0.589532	0.936698	0.345998		0.588154	0.999609	0.988426	Mycoplasma gallisepticum R
AE015450_GR	Mgal	6	0.555096	0.951174	0.392405		0.555096	0.999844	0.995062	Mycoplasma gallisepticum R
AE015450_GR	Mgal	7	0.527548	0.961111	0.435227		0.527548	0.999844	0.994805	Mycoplasma gallisepticum R
AE015450_GR	Mgal	8	0.501377	0.966588	0.460177		0.501377	0.999922	0.99726	Mycoplasma gallisepticum R
AE015450_GR	Mgal	9	0.476584	0.973239	0.502907		0.476584	0.999922	0.997118	Mycoplasma gallisepticum R
AE015450_GR	Mgal	10	0.460055	0.977778	0.540453		0.460055	0.999922	0.997015	Mycoplasma gallisepticum R
AE015450_GR	Mgal	11	0.443526	0.981455	0.576029		0.443526	0.999922	0.996904	Mycoplasma gallisepticum R
AE015450_GR	Mgal	12	0.433884	0.984272	0.610465		0.433884	0.999922	0.996835	Mycoplasma gallisepticum R
AE015450_GR	Mgal	13	0.411846	0.986854	0.640257		0.411846	0.999922	0.996667	Mycoplasma gallisepticum R
AE015450_GR	Mgal	14	0.395317	0.988967	0.670561		0.395317	0.999922	0.996528	Mycoplasma gallisepticum R
AE015450_GR	Mgal	15	0.376033	0.991393	0.712794		0.376033	0.999922	0.99635	Mycoplasma gallisepticum R
AE015450_GR	Mgal	16	0.349862	0.993036	0.740525		0.349862	0.999922	0.996078	Mycoplasma gallisepticum R
AE015450_GR	Mgal	17	0.327824	0.994444	0.770227		0.327824	0.999922	0.995816	Mycoplasma gallisepticum R
AE015450_GR	Mgal	18	0.30303	0.995462	0.791367		0.30303	0.999922	0.995475	Mycoplasma gallisepticum R
AE015450_GR	Mgal	19	0.282369	0.996244	0.810277		0.282369	0.999922	0.995146	Mycoplasma gallisepticum R
AE015450_GR	Mgal	20	0.264463	0.997105	0.838428		0.264463	0.999922	0.994819	Mycoplasma gallisepticum R
AE015450_GR	Mgal	21	0.246556	0.998122	0.881773		0.246556	0.999922	0.994444	Mycoplasma gallisepticum R
AE015450_GR	Mgal	22	0.232782	0.998826	0.918478		0.232782	0.999922	0.994118	Mycoplasma gallisepticum R
AE015450_GR	Mgal	23	0.201102	0.998983	0.918239		0.201102	0.999922	0.993197	Mycoplasma gallisepticum R
AE015450_GR	Mgal	24	0.177686	0.999296	0.934783		0.177686	0.999922	0.992308	Mycoplasma gallisepticum R
AE015450_GR	Mgal	25	0.150138	0.999844	0.981982		0.150138	1	1	Mycoplasma gallisepticum R
AE015450_GR	Mgal	26	0.126722	1	1		0.126722	1	1	Mycoplasma gallisepticum R
L43967_GR	Mgen	2	1	0.025878	0.0615619		1	0.0293108	0.0617662	Mycoplasma genitalium G-37
L43967_GR	Mgen	3	0.919421	0.790467	0.218996		0.915289	0.987589	0.824953	Mycoplasma genitalium G-37
L43967_GR	Mgen	4	0.805785	0.881436	0.302795		0.803719	0.999472	0.989822	Mycoplasma genitalium G-37
L43967_GR	Mgen	5	0.762397	0.911407	0.354808		0.760331	0.999736	0.994595	Mycoplasma genitalium G-37
L43967_GR	Mgen	6	0.731405	0.930948	0.403649		0.729339	0.999736	0.994366	Mycoplasma genitalium G-37
L43967_GR	Mgen	7	0.704545	0.945603	0.452855		0.704545	0.999736	0.994169	Mycoplasma genitalium G-37
L43967_GR	Mgen	8	0.669421	0.95511	0.487952		0.669421	0.999736	0.993865	Mycoplasma genitalium G-37
L43967_GR	Mgen	9	0.644628	0.963428	0.529711		0.644628	0.999736	0.993631	Mycoplasma genitalium G-37
L43967_GR	Mgen	10	0.626033	0.970689	0.577143		0.626033	0.999736	0.993443	Mycoplasma genitalium G-37
L43967_GR	Mgen	11	0.619835	0.976631	0.628931		0.619835	0.999868	0.996678	Mycoplasma genitalium G-37
L43967_GR	Mgen	12	0.599174	0.980591	0.663616		0.599174	0.999868	0.996564	Mycoplasma genitalium G-37
L43967_GR	Mgen	13	0.572314	0.985213	0.712082		0.572314	1	1	Mycoplasma genitalium G-37
L43967_GR	Mgen	14	0.543388	0.987061	0.728532		0.543388	1	1	Mycoplasma genitalium G-37
L43967_GR	Mgen	15	0.522727	0.989966	0.768997		0.522727	1	1	Mycoplasma genitalium G-37
L43967_GR	Mgen	16	0.5	0.991814	0.796053		0.5	1	1	Mycoplasma genitalium G-37
L43967_GR	Mgen	17	0.46281	0.993927	0.82963		0.46281	1	1	Mycoplasma genitalium G-37
L43967_GR	Mgen	18	0.440083	0.995115	0.852		0.440083	1	1	Mycoplasma genitalium G-37
L43967_GR	Mgen	19	0.413223	0.996171	0.873362		0.413223	1	1	Mycoplasma genitalium G-37
L43967_GR	Mgen	20	0.382231	0.997095	0.89372		0.382231	1	1	Mycoplasma genitalium G-37
L43967_GR	Mgen	21	0.359504	0.998284	0.930481		0.359504	1	1	Mycoplasma genitalium G-37
L43967_GR	Mgen	22	0.336777	0.999076	0.958824		0.336777	1	1	Mycoplasma genitalium G-37
L43967_GR	Mgen	23	0.299587	0.999208	0.960265		0.299587	1	1	Mycoplasma genitalium G-37
L43967_GR	Mgen	24	0.264463	0.999472	0.969697		0.264463	1	1	Mycoplasma genitalium G-37
L43967_GR	Mgen	25	0.225207	0.999868	0.990909		0.225207	1	1	Mycoplasma genitalium G-37
L43967_GR	Mgen	26	0.190083	1	1		0.190083	1	1	Mycoplasma genitalium G-37
AE000520_GR	Tpal	2	0.982524	0.0348209	0.0477561		0.982524	0.0400344	0.048003	Treponema pallidum subsp. pallidum str. Nichols
AE000520_GR	Tpal	3	0.623301	0.909265	0.252855		0.616505	0.993734	0.828982	Treponema pallidum subsp. pallidum str. Nichols
AE000520_GR	Tpal	4	0.566019	0.949347	0.355055		0.564078	0.999235	0.973199	Treponema pallidum subsp. pallidum str. Nichols
AE000520_GR	Tpal	5	0.521359	0.963122	0.41055		0.519417	0.999522	0.981651	Treponema pallidum subsp. pallidum str. Nichols
AE000520_GR	Tpal	6	0.486408	0.97068	0.449731		0.484466	0.999617	0.984221	Treponema pallidum subsp. pallidum str. Nichols
AE000520_GR	Tpal	7	0.448544	0.976276	0.482255		0.447573	0.999617	0.982942	Treponema pallidum subsp. pallidum str. Nichols
AE000520_GR	Tpal	8	0.426214	0.979911	0.511059		0.425243	0.999617	0.982063	Treponema pallidum subsp. pallidum str. Nichols
AE000520_GR	Tpal	9	0.397087	0.983642	0.544607		0.396117	0.999665	0.983133	Treponema pallidum subsp. pallidum str. Nichols
AE000520_GR	Tpal	10	0.376699	0.986368	0.576523		0.375728	0.999665	0.982234	Treponema pallidum subsp. pallidum str. Nichols
AE000520_GR	Tpal	11	0.345631	0.988951	0.606474		0.34466	0.999665	0.980663	Treponema pallidum subsp. pallidum str. Nichols
AE000520_GR	Tpal	12	0.321359	0.990769	0.631679		0.321359	0.999761	0.985119	Treponema pallidum subsp. pallidum str. Nichols
AE000520_GR	Tpal	13	0.297087	0.992491	0.660907		0.297087	0.999761	0.983923	Treponema pallidum subsp. pallidum str. Nichols
AE000520_GR	Tpal	14	0.281553	0.99383	0.692124		0.281553	0.999761	0.983051	Treponema pallidum subsp. pallidum str. Nichols
AE000520_GR	Tpal	15	0.264078	0.995121	0.727273		0.264078	0.999809	0.985507	Treponema pallidum subsp. pallidum str. Nichols
AE000520_GR	Tpal	16	0.243689	0.995791	0.740413		0.243689	0.999809	0.984314	Treponema pallidum subsp. pallidum str. Nichols
AE000520_GR	Tpal	17	0.224272	0.996508	0.759868		0.224272	0.999809	0.982979	Treponema pallidum subsp. pallidum str. Nichols
AE000520_GR	Tpal	18	0.2	0.997321	0.78626		0.2	0.999809	0.980952	Treponema pallidum subsp. pallidum str. Nichols
AE000520_GR	Tpal	19	0.175728	0.997991	0.811659		0.175728	0.999857	0.983696	Treponema pallidum subsp. pallidum str. Nichols
AE000520_GR	Tpal	20	0.166019	0.998469	0.842365		0.166019	0.999857	0.982759	Treponema pallidum subsp. pallidum str. Nichols
AE000520_GR	Tpal	21	0.157282	0.998948	0.880435		0.157282	0.999904	0.987805	Treponema pallidum subsp. pallidum str. Nichols
AE000520_GR	Tpal	22	0.14466	0.99933	0.91411		0.14466	0.999904	0.986755	Treponema pallidum subsp. pallidum str. Nichols
AE000520_GR	Tpal	23	0.135922	0.999474	0.927152		0.135922	0.999952	0.992908	Treponema pallidum subsp. pallidum str. Nichols
AE000520_GR	Tpal	24	0.123301	0.999665	0.947761		0.123301	0.999952	0.992188	Treponema pallidum subsp. pallidum str. Nichols
AE000520_GR	Tpal	25	0.104854	0.999857	0.972973		0.104854	0.999952	0.990826	Treponema pallidum subsp. pallidum str. Nichols
AE000520_GR	Tpal	26	0.0883495	1	1		0.0883495	1	1	Treponema pallidum subsp. pallidum str. Nichols
AE003852_GR	Vcho	2	0.957941	0.112402	0.0564493		0.956635	0.127274	0.0572823	Vibrio cholerae O1 biovar eltor str. N16961
AE003853_GR	Vcho	2	0.957941	0.112402	0.0564493		0.956635	0.127274	0.0572823	Vibrio cholerae O1 biovar eltor str. N16961
AE003852_GR	Vcho	3	0.624086	0.864299	0.203146		0.621212	0.996003	0.896006	Vibrio cholerae O1 biovar eltor str. N16961
AE003853_GR	Vcho	3	0.624086	0.864299	0.203146		0.621212	0.996003	0.896006	Vibrio cholerae O1 biovar eltor str. N16961
AE003852_GR	Vcho	4	0.530825	0.93737	0.319648		0.530825	0.999508	0.983543	Vibrio cholerae O1 biovar eltor str. N16961
AE003853_GR	Vcho	4	0.530825	0.93737	0.319648		0.530825	0.999508	0.983543	Vibrio cholerae O1 biovar eltor str. N16961
AE003852_GR	Vcho	5	0.4407	0.964203	0.405626		0.4407	0.999609	0.984247	Vibrio cholerae O1 biovar eltor str. N16961
AE003853_GR	Vcho	5	0.4407	0.964203	0.405626		0.4407	0.999609	0.984247	Vibrio cholerae O1 biovar eltor str. N16961
AE003852_GR	Vcho	6	0.367555	0.97641	0.463439		0.367555	0.999725	0.986676	Vibrio cholerae O1 biovar eltor str. N16961
AE003853_GR	Vcho	6	0.367555	0.97641	0.463439		0.367555	0.999725	0.986676	Vibrio cholerae O1 biovar eltor str. N16961
AE003852_GR	Vcho	7	0.299896	0.982362	0.485207		0.299896	0.999783	0.987102	Vibrio cholerae O1 biovar eltor str. N16961
AE003853_GR	Vcho	7	0.299896	0.982362	0.485207		0.299896	0.999783	0.987102	Vibrio cholerae O1 biovar eltor str. N16961
AE003852_GR	Vcho	8	0.255225	0.985447	0.492936		0.255225	0.999841	0.988866	Vibrio cholerae O1 biovar eltor str. N16961
AE003853_GR	Vcho	8	0.255225	0.985447	0.492936		0.255225	0.999841	0.988866	Vibrio cholerae O1 biovar eltor str. N16961
AE003852_GR	Vcho	9	0.222309	0.988082	0.508363		0.222309	0.999913	0.992999	Vibrio cholerae O1 biovar eltor str. N16961
AE003853_GR	Vcho	9	0.222309	0.988082	0.508363		0.222309	0.999913	0.992999	Vibrio cholerae O1 biovar eltor str. N16961
AE003852_GR	Vcho	10	0.19697	0.990138	0.525436		0.19697	0.999928	0.993412	Vibrio cholerae O1 biovar eltor str. N16961
AE003853_GR	Vcho	10	0.19697	0.990138	0.525436		0.19697	0.999928	0.993412	Vibrio cholerae O1 biovar eltor str. N16961
AE003852_GR	Vcho	11	0.170324	0.991659	0.530945		0.170324	0.999928	0.99239	Vibrio cholerae O1 biovar eltor str. N16961
AE003853_GR	Vcho	11	0.170324	0.991659	0.530945		0.170324	0.999928	0.99239	Vibrio cholerae O1 biovar eltor str. N16961
AE003852_GR	Vcho	12	0.147858	0.993353	0.552195		0.147858	0.999928	0.991243	Vibrio cholerae O1 biovar eltor str. N16961
AE003853_GR	Vcho	12	0.147858	0.993353	0.552195		0.147858	0.999928	0.991243	Vibrio cholerae O1 biovar eltor str. N16961
AE003852_GR	Vcho	13	0.126176	0.994179	0.545763		0.126176	0.999928	0.989754	Vibrio cholerae O1 biovar eltor str. N16961
AE003853_GR	Vcho	13	0.126176	0.994179	0.545763		0.126176	0.999928	0.989754	Vibrio cholerae O1 biovar eltor str. N16961
AE003852_GR	Vcho	14	0.111546	0.995236	0.564815		0.111546	0.999942	0.990719	Vibrio cholerae O1 biovar eltor str. N16961
AE003853_GR	Vcho	14	0.111546	0.995236	0.564815		0.111546	0.999942	0.990719	Vibrio cholerae O1 biovar eltor str. N16961
AE003852_GR	Vcho	15	0.100052	0.996206	0.593798		0.100052	0.999942	0.989664	Vibrio cholerae O1 biovar eltor str. N16961
AE003853_GR	Vcho	15	0.100052	0.996206	0.593798		0.100052	0.999942	0.989664	Vibrio cholerae O1 biovar eltor str. N16961
AE003852_GR	Vcho	16	0.0890805	0.996611	0.593043		0.0890805	0.999942	0.988406	Vibrio cholerae O1 biovar eltor str. N16961
AE003853_GR	Vcho	16	0.0890805	0.996611	0.593043		0.0890805	0.999942	0.988406	Vibrio cholerae O1 biovar eltor str. N16961
AE003852_GR	Vcho	17	0.0799373	0.996988	0.595331		0.0799373	0.999942	0.987097	Vibrio cholerae O1 biovar eltor str. N16961
AE003853_GR	Vcho	17	0.0799373	0.996988	0.595331		0.0799373	0.999942	0.987097	Vibrio cholerae O1 biovar eltor str. N16961
AE003852_GR	Vcho	18	0.0700104	0.997495	0.60771		0.0700104	0.999942	0.985294	Vibrio cholerae O1 biovar eltor str. N16961
AE003853_GR	Vcho	18	0.0700104	0.997495	0.60771		0.0700104	0.999942	0.985294	Vibrio cholerae O1 biovar eltor str. N16961
AE003852_GR	Vcho	19	0.0606061	0.998132	0.642659		0.0606061	0.999957	0.987234	Vibrio cholerae O1 biovar eltor str. N16961
AE003853_GR	Vcho	19	0.0606061	0.998132	0.642659		0.0606061	0.999957	0.987234	Vibrio cholerae O1 biovar eltor str. N16961
AE003852_GR	Vcho	20	0.0545977	0.99874	0.706081		0.0545977	0.999971	0.990521	Vibrio cholerae O1 biovar eltor str. N16961
AE003853_GR	Vcho	20	0.0545977	0.99874	0.706081		0.0545977	0.999971	0.990521	Vibrio cholerae O1 biovar eltor str. N16961
AE003852_GR	Vcho	21	0.0501567	0.999001	0.735632		0.0501567	0.999971	0.989691	Vibrio cholerae O1 biovar eltor str. N16961
AE003853_GR	Vcho	21	0.0501567	0.999001	0.735632		0.0501567	0.999971	0.989691	Vibrio cholerae O1 biovar eltor str. N16961
AE003852_GR	Vcho	22	0.0464995	0.999247	0.773913		0.0464995	0.999971	0.988889	Vibrio cholerae O1 biovar eltor str. N16961
AE003853_GR	Vcho	22	0.0464995	0.999247	0.773913		0.0464995	0.999971	0.988889	Vibrio cholerae O1 biovar eltor str. N16961
AE003852_GR	Vcho	23	0.0404911	0.999348	0.775		0.0404911	0.999971	0.987261	Vibrio cholerae O1 biovar eltor str. N16961
AE003853_GR	Vcho	23	0.0404911	0.999348	0.775		0.0404911	0.999971	0.987261	Vibrio cholerae O1 biovar eltor str. N16961
AE003852_GR	Vcho	24	0.0352665	0.999652	0.849057		0.0352665	0.999971	0.985401	Vibrio cholerae O1 biovar eltor str. N16961
AE003853_GR	Vcho	24	0.0352665	0.999652	0.849057		0.0352665	0.999971	0.985401	Vibrio cholerae O1 biovar eltor str. N16961
AE003852_GR	Vcho	25	0.0289969	0.99987	0.925		0.0289969	0.999971	0.982301	Vibrio cholerae O1 biovar eltor str. N16961
AE003853_GR	Vcho	25	0.0289969	0.99987	0.925		0.0289969	0.999971	0.982301	Vibrio cholerae O1 biovar eltor str. N16961
AE003852_GR	Vcho	26	0.0242947	0.999971	0.978947		0.0242947	0.999971	0.978947	Vibrio cholerae O1 biovar eltor str. N16961
AE003853_GR	Vcho	26	0.0242947	0.999971	0.978947		0.0242947	0.999971	0.978947	Vibrio cholerae O1 biovar eltor str. N16961
AE017308_GR	Mmob	2	1	0.074745	0.0666807		1	0.0796377	0.0670114	Mycoplasma mobile 163K
AE017308_GR	Mmob	3	0.733858	0.8604	0.257886		0.732283	0.991047	0.84392	Mycoplasma mobile 163K
AE017308_GR	Mmob	4	0.697638	0.912451	0.345016		0.696063	0.999479	0.988814	Mycoplasma mobile 163K
AE017308_GR	Mmob	5	0.664567	0.933791	0.398866		0.662992	0.999479	0.988263	Mycoplasma mobile 163K
AE017308_GR	Mmob	6	0.644094	0.946804	0.444565		0.64252	0.999584	0.990291	Mycoplasma mobile 163K
AE017308_GR	Mmob	7	0.604724	0.958047	0.487929		0.60315	0.999688	0.992228	Mycoplasma mobile 163K
AE017308_GR	Mmob	8	0.577953	0.965646	0.526542		0.576378	0.999896	0.997275	Mycoplasma mobile 163K
AE017308_GR	Mmob	9	0.548031	0.971476	0.559486		0.546457	0.999896	0.997126	Mycoplasma mobile 163K
AE017308_GR	Mmob	10	0.530709	0.977306	0.607207		0.530709	0.999896	0.997041	Mycoplasma mobile 163K
AE017308_GR	Mmob	11	0.516535	0.981886	0.653386		0.516535	0.999896	0.99696	Mycoplasma mobile 163K
AE017308_GR	Mmob	12	0.488189	0.985322	0.687361		0.488189	0.999896	0.996785	Mycoplasma mobile 163K
AE017308_GR	Mmob	13	0.464567	0.988445	0.726601		0.464567	0.999896	0.996622	Mycoplasma mobile 163K
AE017308_GR	Mmob	14	0.445669	0.990423	0.754667		0.445669	0.999896	0.996479	Mycoplasma mobile 163K
AE017308_GR	Mmob	15	0.423622	0.992713	0.79351		0.423622	0.999896	0.996296	Mycoplasma mobile 163K
AE017308_GR	Mmob	16	0.395276	0.994066	0.814935		0.395276	0.999896	0.996032	Mycoplasma mobile 163K
AE017308_GR	Mmob	17	0.370079	0.995211	0.836299		0.370079	0.999896	0.995763	Mycoplasma mobile 163K
AE017308_GR	Mmob	18	0.355906	0.996565	0.872587		0.355906	1	1	Mycoplasma mobile 163K
AE017308_GR	Mmob	19	0.330709	0.997502	0.897436		0.330709	1	1	Mycoplasma mobile 163K
AE017308_GR	Mmob	20	0.305512	0.998022	0.910798		0.305512	1	1	Mycoplasma mobile 163K
AE017308_GR	Mmob	21	0.28189	0.998751	0.937173		0.28189	1	1	Mycoplasma mobile 163K
AE017308_GR	Mmob	22	0.269291	0.999271	0.960674		0.269291	1	1	Mycoplasma mobile 163K
AE017308_GR	Mmob	23	0.229921	0.999375	0.960526		0.229921	1	1	Mycoplasma mobile 163K
AE017308_GR	Mmob	24	0.204724	0.999584	0.970149		0.204724	1	1	Mycoplasma mobile 163K
AE017308_GR	Mmob	25	0.173228	0.999896	0.990991		0.173228	1	1	Mycoplasma mobile 163K
AE017308_GR	Mmob	26	0.144882	1	1		0.144882	1	1	Mycoplasma mobile 163K
BA000004_GR	Bhal	2	0.966691	0.112874	0.0595196		0.964717	0.128751	0.0604225	Bacillus halodurans C-125
BA000004_GR	Bhal	3	0.619048	0.915929	0.299546		0.617567	0.997249	0.928757	Bacillus halodurans C-125
BA000004_GR	Bhal	4	0.494449	0.957255	0.401845		0.494202	0.999799	0.993059	Bacillus halodurans C-125
BA000004_GR	Bhal	5	0.388108	0.970983	0.437187		0.387861	0.999885	0.994937	Bacillus halodurans C-125
BA000004_GR	Bhal	6	0.324698	0.978405	0.466171		0.324451	0.999914	0.995458	Bacillus halodurans C-125
BA000004_GR	Bhal	7	0.281026	0.982547	0.483241		0.28078	0.999928	0.995626	Bacillus halodurans C-125
BA000004_GR	Bhal	8	0.245497	0.985556	0.496755		0.24525	0.999928	0.994995	Bacillus halodurans C-125
BA000004_GR	Bhal	9	0.21737	0.988092	0.514603		0.217123	0.999943	0.995475	Bacillus halodurans C-125
BA000004_GR	Bhal	10	0.19393	0.989625	0.52053		0.193684	0.999943	0.99493	Bacillus halodurans C-125
BA000004_GR	Bhal	11	0.173945	0.991316	0.537757		0.173698	0.999943	0.99435	Bacillus halodurans C-125
BA000004_GR	Bhal	12	0.151493	0.992778	0.549195		0.151246	0.999957	0.99513	Bacillus halodurans C-125
BA000004_GR	Bhal	13	0.131261	0.993552	0.541752		0.131014	0.999957	0.994382	Bacillus halodurans C-125
BA000004_GR	Bhal	14	0.11473	0.994283	0.538194		0.114483	0.999957	0.993576	Bacillus halodurans C-125
BA000004_GR	Bhal	15	0.0994325	0.995071	0.539491		0.0991858	0.999957	0.992593	Bacillus halodurans C-125
BA000004_GR	Bhal	16	0.0846287	0.995629	0.529321		0.0846287	0.999971	0.994203	Bacillus halodurans C-125
BA000004_GR	Bhal	17	0.0764866	0.996303	0.545775		0.0764866	0.999986	0.996785	Bacillus halodurans C-125
BA000004_GR	Bhal	18	0.0680977	0.996976	0.566735		0.0680977	0.999986	0.99639	Bacillus halodurans C-125
BA000004_GR	Bhal	19	0.0572415	0.997492	0.570025		0.0572415	0.999986	0.995708	Bacillus halodurans C-125
BA000004_GR	Bhal	20	0.0518135	0.99798	0.598291		0.0518135	0.999986	0.995261	Bacillus halodurans C-125
BA000004_GR	Bhal	21	0.047619	0.998825	0.701818		0.047619	1	1	Bacillus halodurans C-125
BA000004_GR	Bhal	22	0.0434246	0.999312	0.785714		0.0434246	1	1	Bacillus halodurans C-125
BA000004_GR	Bhal	23	0.0367629	0.999312	0.756345		0.0367629	1	1	Bacillus halodurans C-125
BA000004_GR	Bhal	24	0.0323217	0.999541	0.803681		0.0323217	1	1	Bacillus halodurans C-125
BA000004_GR	Bhal	25	0.0273871	0.999885	0.932773		0.0273871	1	1	Bacillus halodurans C-125
BA000004_GR	Bhal	26	0.022946	1	1		0.022946	1	1	Bacillus halodurans C-125
AE001273_GR	Ctra	2	0.998883	0.0239642	0.0531542		0.998883	0.0272126	0.0533222	Chlamydia trachomatis D/UW-3/CX
AE001273_GR	Ctra	3	0.731844	0.880608	0.251633		0.726257	0.992584	0.843061	Chlamydia trachomatis D/UW-3/CX
AE001273_GR	Ctra	4	0.639106	0.936381	0.35528		0.639106	0.999755	0.993056	Chlamydia trachomatis D/UW-3/CX
AE001273_GR	Ctra	5	0.602235	0.952807	0.411765		0.602235	1	1	Chlamydia trachomatis D/UW-3/CX
AE001273_GR	Ctra	6	0.56648	0.96292	0.455935		0.56648	1	1	Chlamydia trachomatis D/UW-3/CX
AE001273_GR	Ctra	7	0.532961	0.970887	0.50105		0.532961	1	1	Chlamydia trachomatis D/UW-3/CX
AE001273_GR	Ctra	8	0.509497	0.97622	0.540284		0.509497	1	1	Chlamydia trachomatis D/UW-3/CX
AE001273_GR	Ctra	9	0.484916	0.980387	0.575597		0.484916	1	1	Chlamydia trachomatis D/UW-3/CX
AE001273_GR	Ctra	10	0.453631	0.983758	0.605067		0.453631	1	1	Chlamydia trachomatis D/UW-3/CX
AE001273_GR	Ctra	11	0.418994	0.986945	0.637755		0.418994	1	1	Chlamydia trachomatis D/UW-3/CX
AE001273_GR	Ctra	12	0.385475	0.989642	0.671206		0.385475	1	1	Chlamydia trachomatis D/UW-3/CX
AE001273_GR	Ctra	13	0.363128	0.991542	0.701944		0.363128	1	1	Chlamydia trachomatis D/UW-3/CX
AE001273_GR	Ctra	14	0.340782	0.992952	0.72619		0.340782	1	1	Chlamydia trachomatis D/UW-3/CX
AE001273_GR	Ctra	15	0.311732	0.9943	0.75		0.311732	1	1	Chlamydia trachomatis D/UW-3/CX
AE001273_GR	Ctra	16	0.281564	0.995219	0.763636		0.281564	1	1	Chlamydia trachomatis D/UW-3/CX
AE001273_GR	Ctra	17	0.255866	0.995771	0.768456		0.255866	1	1	Chlamydia trachomatis D/UW-3/CX
AE001273_GR	Ctra	18	0.230168	0.996445	0.780303		0.230168	1	1	Chlamydia trachomatis D/UW-3/CX
AE001273_GR	Ctra	19	0.206704	0.997181	0.800866		0.206704	1	1	Chlamydia trachomatis D/UW-3/CX
AE001273_GR	Ctra	20	0.193296	0.997916	0.835749		0.193296	1	1	Chlamydia trachomatis D/UW-3/CX
AE001273_GR	Ctra	21	0.182123	0.998774	0.89071		0.182123	1	1	Chlamydia trachomatis D/UW-3/CX
AE001273_GR	Ctra	22	0.174302	0.999265	0.928571		0.174302	1	1	Chlamydia trachomatis D/UW-3/CX
AE001273_GR	Ctra	23	0.158659	0.999387	0.934211		0.158659	1	1	Chlamydia trachomatis D/UW-3/CX
AE001273_GR	Ctra	24	0.140782	0.999632	0.954545		0.140782	1	1	Chlamydia trachomatis D/UW-3/CX
AE001273_GR	Ctra	25	0.121788	0.999939	0.990909		0.121788	1	1	Chlamydia trachomatis D/UW-3/CX
AE001273_GR	Ctra	26	0.101676	1	1		0.101676	1	1	Chlamydia trachomatis D/UW-3/CX
AE001437_GR	Cace	2	0.966512	0.136232	0.0844253		0.965151	0.148056	0.0853867	Clostridium acetobutylicum ATCC 824
AE001437_GR	Cace	3	0.55731	0.905207	0.326371		0.556221	0.996074	0.9211	Clostridium acetobutylicum ATCC 824
AE001437_GR	Cace	4	0.444051	0.943012	0.391033		0.444051	0.999663	0.990887	Clostridium acetobutylicum ATCC 824
AE001437_GR	Cace	5	0.35829	0.959121	0.419375		0.35829	0.999798	0.993208	Clostridium acetobutylicum ATCC 824
AE001437_GR	Cace	6	0.313368	0.966974	0.438811		0.313368	0.999865	0.994814	Clostridium acetobutylicum ATCC 824
AE001437_GR	Cace	7	0.272802	0.972269	0.447721		0.272802	0.999865	0.994048	Clostridium acetobutylicum ATCC 824
AE001437_GR	Cace	8	0.246665	0.976913	0.468217		0.246665	0.99991	0.995604	Clostridium acetobutylicum ATCC 824
AE001437_GR	Cace	9	0.214811	0.980301	0.473305		0.214811	0.999978	0.998734	Clostridium acetobutylicum ATCC 824
AE001437_GR	Cace	10	0.192486	0.983375	0.48826		0.192486	0.999978	0.998588	Clostridium acetobutylicum ATCC 824
AE001437_GR	Cace	11	0.1737	0.985551	0.49766		0.1737	0.999978	0.998435	Clostridium acetobutylicum ATCC 824
AE001437_GR	Cace	12	0.153825	0.987795	0.509468		0.153825	0.999978	0.998233	Clostridium acetobutylicum ATCC 824
AE001437_GR	Cace	13	0.135312	0.989051	0.504569		0.135312	0.999978	0.997992	Clostridium acetobutylicum ATCC 824
AE001437_GR	Cace	14	0.120065	0.990285	0.504577		0.120065	0.999978	0.997738	Clostridium acetobutylicum ATCC 824
AE001437_GR	Cace	15	0.105636	0.991407	0.503243		0.105636	0.999978	0.997429	Clostridium acetobutylicum ATCC 824
AE001437_GR	Cace	16	0.0950177	0.992058	0.496444		0.0950177	0.999978	0.997143	Clostridium acetobutylicum ATCC 824
AE001437_GR	Cace	17	0.0846719	0.992753	0.490536		0.0846719	0.999978	0.996795	Clostridium acetobutylicum ATCC 824
AE001437_GR	Cace	18	0.076232	0.993651	0.497336		0.076232	0.999978	0.996441	Clostridium acetobutylicum ATCC 824
AE001437_GR	Cace	19	0.0658862	0.994458	0.494888		0.0658862	0.999978	0.995885	Clostridium acetobutylicum ATCC 824
AE001437_GR	Cace	20	0.0601688	0.995535	0.52619		0.0601688	0.999978	0.995495	Clostridium acetobutylicum ATCC 824
AE001437_GR	Cace	21	0.0552682	0.997308	0.628483		0.0552682	0.999978	0.995098	Clostridium acetobutylicum ATCC 824
AE001437_GR	Cace	22	0.0503675	0.998272	0.706107		0.0503675	0.999978	0.994624	Clostridium acetobutylicum ATCC 824
AE001437_GR	Cace	23	0.0441056	0.998497	0.707424		0.0441056	0.999978	0.993865	Clostridium acetobutylicum ATCC 824
AE001437_GR	Cace	24	0.0386605	0.99899	0.759358		0.0386605	0.999978	0.993007	Clostridium acetobutylicum ATCC 824
AE001437_GR	Cace	25	0.0329431	0.999731	0.909774		0.0329431	0.999978	0.991803	Clostridium acetobutylicum ATCC 824
AE001437_GR	Cace	26	0.0269534	0.999978	0.99		0.0269534	0.999978	0.99	Clostridium acetobutylicum ATCC 824
BX293980_GR	Mmyc	2	0.965551	0.144383	0.0804164		0.963583	0.148959	0.0806624	Mycoplasma mycoides subsp. mycoides SC str. PG1
BX293980_GR	Mmyc	3	0.574803	0.878423	0.268136		0.569882	0.991229	0.834294	Mycoplasma mycoides subsp. mycoides SC str. PG1
BX293980_GR	Mmyc	4	0.522638	0.921135	0.339297		0.519685	0.998246	0.958258	Mycoplasma mycoides subsp. mycoides SC str. PG1
BX293980_GR	Mmyc	5	0.476378	0.939745	0.379906		0.474409	0.99878	0.967871	Mycoplasma mycoides subsp. mycoides SC str. PG1
BX293980_GR	Mmyc	6	0.451772	0.951567	0.419561		0.450787	0.999314	0.980728	Mycoplasma mycoides subsp. mycoides SC str. PG1
BX293980_GR	Mmyc	7	0.426181	0.96194	0.464592		0.426181	0.999466	0.984091	Mycoplasma mycoides subsp. mycoides SC str. PG1
BX293980_GR	Mmyc	8	0.400591	0.968576	0.496947		0.400591	0.999466	0.983092	Mycoplasma mycoides subsp. mycoides SC str. PG1
BX293980_GR	Mmyc	9	0.38189	0.97483	0.54039		0.38189	0.999542	0.984772	Mycoplasma mycoides subsp. mycoides SC str. PG1
BX293980_GR	Mmyc	10	0.367126	0.979025	0.575617		0.367126	0.999542	0.984169	Mycoplasma mycoides subsp. mycoides SC str. PG1
BX293980_GR	Mmyc	11	0.343504	0.98261	0.604853		0.343504	0.999542	0.983099	Mycoplasma mycoides subsp. mycoides SC str. PG1
BX293980_GR	Mmyc	12	0.324803	0.986119	0.644531		0.324803	0.999542	0.982143	Mycoplasma mycoides subsp. mycoides SC str. PG1
BX293980_GR	Mmyc	13	0.301181	0.988559	0.671053		0.301181	0.999619	0.983923	Mycoplasma mycoides subsp. mycoides SC str. PG1
BX293980_GR	Mmyc	14	0.28248	0.990161	0.689904		0.28248	0.999619	0.982877	Mycoplasma mycoides subsp. mycoides SC str. PG1
BX293980_GR	Mmyc	15	0.269685	0.992144	0.72679		0.269685	0.999619	0.982079	Mycoplasma mycoides subsp. mycoides SC str. PG1
BX293980_GR	Mmyc	16	0.251969	0.993364	0.746356		0.251969	0.999695	0.984615	Mycoplasma mycoides subsp. mycoides SC str. PG1
BX293980_GR	Mmyc	17	0.228346	0.994737	0.770764		0.228346	0.999695	0.983051	Mycoplasma mycoides subsp. mycoides SC str. PG1
BX293980_GR	Mmyc	18	0.21752	0.995881	0.803636		0.21752	0.999695	0.982222	Mycoplasma mycoides subsp. mycoides SC str. PG1
BX293980_GR	Mmyc	19	0.198819	0.996644	0.821138		0.198819	0.999695	0.980583	Mycoplasma mycoides subsp. mycoides SC str. PG1
BX293980_GR	Mmyc	20	0.185039	0.997712	0.862385		0.185039	0.999695	0.979167	Mycoplasma mycoides subsp. mycoides SC str. PG1
BX293980_GR	Mmyc	21	0.173228	0.998322	0.888889		0.173228	0.999695	0.977778	Mycoplasma mycoides subsp. mycoides SC str. PG1
BX293980_GR	Mmyc	22	0.162402	0.998856	0.916667		0.162402	0.999695	0.976331	Mycoplasma mycoides subsp. mycoides SC str. PG1
BX293980_GR	Mmyc	23	0.143701	0.999161	0.929936		0.143701	0.999847	0.986486	Mycoplasma mycoides subsp. mycoides SC str. PG1
BX293980_GR	Mmyc	24	0.125984	0.999237	0.927536		0.125984	0.999847	0.984615	Mycoplasma mycoides subsp. mycoides SC str. PG1
BX293980_GR	Mmyc	25	0.106299	0.999771	0.972973		0.106299	0.999924	0.990826	Mycoplasma mycoides subsp. mycoides SC str. PG1
BX293980_GR	Mmyc	26	0.0905512	0.999924	0.989247		0.0905512	0.999924	0.989247	Mycoplasma mycoides subsp. mycoides SC str. PG1
BA000026_GR	Mpen	2	0.988417	0.0962364	0.0658436		0.988417	0.101711	0.0662183	Mycoplasma penetrans HF-2
BA000026_GR	Mpen	3	0.592664	0.897854	0.272163		0.589768	0.993406	0.852162	Mycoplasma penetrans HF-2
BA000026_GR	Mpen	4	0.531853	0.939658	0.362262		0.530888	0.999378	0.982143	Mycoplasma penetrans HF-2
BA000026_GR	Mpen	5	0.501931	0.955708	0.422078		0.500965	0.999627	0.988571	Mycoplasma penetrans HF-2
BA000026_GR	Mpen	6	0.457529	0.965972	0.464251		0.457529	0.999689	0.989562	Mycoplasma penetrans HF-2
BA000026_GR	Mpen	7	0.432432	0.973188	0.50967		0.432432	0.999689	0.988962	Mycoplasma penetrans HF-2
BA000026_GR	Mpen	8	0.40444	0.977418	0.535806		0.40444	0.999751	0.990544	Mycoplasma penetrans HF-2
BA000026_GR	Mpen	9	0.379344	0.982146	0.577941		0.379344	0.999751	0.989924	Mycoplasma penetrans HF-2
BA000026_GR	Mpen	10	0.360039	0.985132	0.609477		0.360039	0.999751	0.98939	Mycoplasma penetrans HF-2
BA000026_GR	Mpen	11	0.342664	0.988305	0.653775		0.342664	0.999751	0.988858	Mycoplasma penetrans HF-2
BA000026_GR	Mpen	12	0.330116	0.98986	0.677228		0.330116	0.999813	0.991304	Mycoplasma penetrans HF-2
BA000026_GR	Mpen	13	0.311776	0.991851	0.711454		0.311776	0.999813	0.990798	Mycoplasma penetrans HF-2
BA000026_GR	Mpen	14	0.298263	0.993406	0.744578		0.298263	0.999813	0.990385	Mycoplasma penetrans HF-2
BA000026_GR	Mpen	15	0.276062	0.995086	0.783562		0.276062	0.999813	0.989619	Mycoplasma penetrans HF-2
BA000026_GR	Mpen	16	0.256757	0.996081	0.808511		0.256757	0.999813	0.988848	Mycoplasma penetrans HF-2
BA000026_GR	Mpen	17	0.239382	0.996952	0.835017		0.239382	0.999813	0.988048	Mycoplasma penetrans HF-2
BA000026_GR	Mpen	18	0.220077	0.997636	0.857143		0.220077	0.999813	0.987013	Mycoplasma penetrans HF-2
BA000026_GR	Mpen	19	0.202703	0.998134	0.875		0.202703	0.999813	0.985915	Mycoplasma penetrans HF-2
BA000026_GR	Mpen	20	0.188224	0.998507	0.890411		0.188224	0.999813	0.984848	Mycoplasma penetrans HF-2
BA000026_GR	Mpen	21	0.173745	0.999005	0.918367		0.173745	0.999813	0.983607	Mycoplasma penetrans HF-2
BA000026_GR	Mpen	22	0.162162	0.99944	0.949153		0.162162	0.999876	0.988235	Mycoplasma penetrans HF-2
BA000026_GR	Mpen	23	0.141892	0.999565	0.954545		0.141892	0.999938	0.993243	Mycoplasma penetrans HF-2
BA000026_GR	Mpen	24	0.124517	0.999689	0.962687		0.124517	0.999938	0.992308	Mycoplasma penetrans HF-2
BA000026_GR	Mpen	25	0.104247	0.999876	0.981818		0.104247	0.999938	0.990826	Mycoplasma penetrans HF-2
BA000026_GR	Mpen	26	0.0878378	0.999938	0.98913		0.0878378	0.999938	0.98913	Mycoplasma penetrans HF-2
U00089_GR	Mpne	2	0.99564	0.0222307	0.0504716		0.99564	0.0245068	0.0505834	Mycoplasma pneumoniae M129
U00089_GR	Mpne	3	0.71657	0.863126	0.214628		0.713663	0.990668	0.799674	Mycoplasma pneumoniae M129
U00089_GR	Mpne	4	0.606105	0.927769	0.304602		0.606105	0.999469	0.983491	Mycoplasma pneumoniae M129
U00089_GR	Mpne	5	0.563953	0.945751	0.351768		0.563953	0.999621	0.987277	Mycoplasma pneumoniae M129
U00089_GR	Mpne	6	0.537791	0.959181	0.407489		0.537791	0.999772	0.991957	Mycoplasma pneumoniae M129
U00089_GR	Mpne	7	0.514535	0.967527	0.452685		0.514535	0.999772	0.991597	Mycoplasma pneumoniae M129
U00089_GR	Mpne	8	0.485465	0.971927	0.474432		0.485465	0.999772	0.991098	Mycoplasma pneumoniae M129
U00089_GR	Mpne	9	0.468023	0.977693	0.522727		0.468023	0.999772	0.990769	Mycoplasma pneumoniae M129
U00089_GR	Mpne	10	0.450581	0.981715	0.562613		0.450581	0.999772	0.990415	Mycoplasma pneumoniae M129
U00089_GR	Mpne	11	0.440407	0.98566	0.615854		0.440407	0.999848	0.993443	Mycoplasma pneumoniae M129
U00089_GR	Mpne	12	0.420058	0.988164	0.649438		0.420058	0.999848	0.993127	Mycoplasma pneumoniae M129
U00089_GR	Mpne	13	0.399709	0.990516	0.6875		0.399709	0.999924	0.996377	Mycoplasma pneumoniae M129
U00089_GR	Mpne	14	0.383721	0.992261	0.721311		0.383721	0.999924	0.996226	Mycoplasma pneumoniae M129
U00089_GR	Mpne	15	0.369186	0.994158	0.767372		0.369186	0.999924	0.996078	Mycoplasma pneumoniae M129
U00089_GR	Mpne	16	0.350291	0.995296	0.79538		0.350291	0.999924	0.995868	Mycoplasma pneumoniae M129
U00089_GR	Mpne	17	0.325581	0.996358	0.823529		0.325581	0.999924	0.995556	Mycoplasma pneumoniae M129
U00089_GR	Mpne	18	0.305233	0.997117	0.846774		0.305233	0.999924	0.995261	Mycoplasma pneumoniae M129
U00089_GR	Mpne	19	0.284884	0.997724	0.867257		0.284884	0.999924	0.994924	Mycoplasma pneumoniae M129
U00089_GR	Mpne	20	0.268895	0.998255	0.889423		0.268895	0.999924	0.994624	Mycoplasma pneumoniae M129
U00089_GR	Mpne	21	0.252907	0.998938	0.925532		0.252907	0.999924	0.994286	Mycoplasma pneumoniae M129
U00089_GR	Mpne	22	0.235465	0.999393	0.952941		0.235465	0.999924	0.993865	Mycoplasma pneumoniae M129
U00089_GR	Mpne	23	0.207849	0.999469	0.953333		0.207849	0.999924	0.993056	Mycoplasma pneumoniae M129
U00089_GR	Mpne	24	0.18314	0.999621	0.961832		0.18314	0.999924	0.992126	Mycoplasma pneumoniae M129
U00089_GR	Mpne	25	0.155523	0.999848	0.981651		0.155523	0.999924	0.990741	Mycoplasma pneumoniae M129
U00089_GR	Mpne	26	0.132267	0.999924	0.98913		0.132267	0.999924	0.98913	Mycoplasma pneumoniae M129
AL445566_GR	Mpul	2	0.989744	0.0731824	0.0622681		0.988462	0.0774075	0.0624595	Mycoplasma pulmonis UAB CTIP
AL445566_GR	Mpul	3	0.679487	0.876993	0.255668		0.674359	0.992427	0.847021	Mycoplasma pulmonis UAB CTIP
AL445566_GR	Mpul	4	0.621795	0.926977	0.346181		0.616667	0.999362	0.98364	Mycoplasma pulmonis UAB CTIP
AL445566_GR	Mpul	5	0.578205	0.947305	0.405576		0.573077	0.999601	0.988938	Mycoplasma pulmonis UAB CTIP
AL445566_GR	Mpul	6	0.547436	0.957749	0.446186		0.54359	0.999681	0.990654	Mycoplasma pulmonis UAB CTIP
AL445566_GR	Mpul	7	0.521795	0.967634	0.500615		0.519231	0.999761	0.992647	Mycoplasma pulmonis UAB CTIP
AL445566_GR	Mpul	8	0.489744	0.973135	0.531293		0.487179	0.999841	0.994764	Mycoplasma pulmonis UAB CTIP
AL445566_GR	Mpul	9	0.462821	0.978635	0.573927		0.460256	0.999841	0.99446	Mycoplasma pulmonis UAB CTIP
AL445566_GR	Mpul	10	0.444872	0.983418	0.625225		0.44359	0.999841	0.994253	Mycoplasma pulmonis UAB CTIP
AL445566_GR	Mpul	11	0.428205	0.986288	0.660079		0.426923	0.999841	0.99403	Mycoplasma pulmonis UAB CTIP
AL445566_GR	Mpul	12	0.411538	0.988839	0.696312		0.410256	0.999841	0.993789	Mycoplasma pulmonis UAB CTIP
AL445566_GR	Mpul	13	0.382051	0.990753	0.719807		0.380769	0.999841	0.993311	Mycoplasma pulmonis UAB CTIP
AL445566_GR	Mpul	14	0.366667	0.992108	0.742857		0.365385	0.999841	0.993031	Mycoplasma pulmonis UAB CTIP
AL445566_GR	Mpul	15	0.341026	0.994021	0.780059		0.341026	0.999841	0.992537	Mycoplasma pulmonis UAB CTIP
AL445566_GR	Mpul	16	0.324359	0.995137	0.805732		0.324359	0.999841	0.992157	Mycoplasma pulmonis UAB CTIP
AL445566_GR	Mpul	17	0.302564	0.996253	0.833922		0.302564	0.99992	0.995781	Mycoplasma pulmonis UAB CTIP
AL445566_GR	Mpul	18	0.285897	0.996811	0.847909		0.285897	0.99992	0.995536	Mycoplasma pulmonis UAB CTIP
AL445566_GR	Mpul	19	0.262821	0.997529	0.868644		0.262821	0.99992	0.995146	Mycoplasma pulmonis UAB CTIP
AL445566_GR	Mpul	20	0.244872	0.998166	0.892523		0.244872	0.99992	0.994792	Mycoplasma pulmonis UAB CTIP
AL445566_GR	Mpul	21	0.232051	0.998964	0.93299		0.232051	1	1	Mycoplasma pulmonis UAB CTIP
AL445566_GR	Mpul	22	0.219231	0.999442	0.960674		0.219231	1	1	Mycoplasma pulmonis UAB CTIP
AL445566_GR	Mpul	23	0.188462	0.999522	0.960784		0.188462	1	1	Mycoplasma pulmonis UAB CTIP
AL445566_GR	Mpul	24	0.165385	0.999681	0.969925		0.165385	1	1	Mycoplasma pulmonis UAB CTIP
AL445566_GR	Mpul	25	0.139744	0.99992	0.990909		0.139744	1	1	Mycoplasma pulmonis UAB CTIP
AL445566_GR	Mpul	26	0.117949	1	1		0.117949	1	1	Mycoplasma pulmonis UAB CTIP
AJ235269_GR	Rpro	2	0.998801	0.0480572	0.0724978		0.998801	0.0516302	0.0727511	Rickettsia prowazekii str. Madrid E
AJ235269_GR	Rpro	3	0.781775	0.868155	0.306391		0.776978	0.989996	0.852632	Rickettsia prowazekii str. Madrid E
AJ235269_GR	Rpro	4	0.717026	0.919607	0.399199		0.714628	0.999017	0.981878	Rickettsia prowazekii str. Madrid E
AJ235269_GR	Rpro	5	0.673861	0.94042	0.457282		0.672662	0.999464	0.989418	Rickettsia prowazekii str. Madrid E
AJ235269_GR	Rpro	6	0.627098	0.953551	0.501438		0.627098	0.999732	0.994297	Rickettsia prowazekii str. Madrid E
AJ235269_GR	Rpro	7	0.569544	0.962841	0.533109		0.569544	0.999821	0.995807	Rickettsia prowazekii str. Madrid E
AJ235269_GR	Rpro	8	0.513189	0.971059	0.569149		0.513189	0.999821	0.995349	Rickettsia prowazekii str. Madrid E
AJ235269_GR	Rpro	9	0.496403	0.976597	0.612426		0.496403	0.999821	0.995192	Rickettsia prowazekii str. Madrid E
AJ235269_GR	Rpro	10	0.452038	0.981331	0.643345		0.452038	0.999821	0.994723	Rickettsia prowazekii str. Madrid E
AJ235269_GR	Rpro	11	0.417266	0.984993	0.674419		0.417266	0.999821	0.994286	Rickettsia prowazekii str. Madrid E
AJ235269_GR	Rpro	12	0.386091	0.988209	0.709251		0.386091	0.999821	0.993827	Rickettsia prowazekii str. Madrid E
AJ235269_GR	Rpro	13	0.358513	0.989728	0.722222		0.358513	0.999821	0.993355	Rickettsia prowazekii str. Madrid E
AJ235269_GR	Rpro	14	0.340528	0.991425	0.747368		0.340528	0.999821	0.993007	Rickettsia prowazekii str. Madrid E
AJ235269_GR	Rpro	15	0.309353	0.993211	0.772455		0.309353	0.999821	0.992308	Rickettsia prowazekii str. Madrid E
AJ235269_GR	Rpro	16	0.288969	0.994194	0.787582		0.288969	0.999821	0.99177	Rickettsia prowazekii str. Madrid E
AJ235269_GR	Rpro	17	0.264988	0.995623	0.818519		0.264988	0.999911	0.995495	Rickettsia prowazekii str. Madrid E
AJ235269_GR	Rpro	18	0.241007	0.996516	0.8375		0.241007	0.999911	0.99505	Rickettsia prowazekii str. Madrid E
AJ235269_GR	Rpro	19	0.215827	0.99741	0.861244		0.215827	1	1	Rickettsia prowazekii str. Madrid E
AJ235269_GR	Rpro	20	0.201439	0.998124	0.888889		0.201439	1	1	Rickettsia prowazekii str. Madrid E
AJ235269_GR	Rpro	21	0.193046	0.998928	0.930636		0.193046	1	1	Rickettsia prowazekii str. Madrid E
AJ235269_GR	Rpro	22	0.183453	0.999375	0.95625		0.183453	1	1	Rickettsia prowazekii str. Madrid E
AJ235269_GR	Rpro	23	0.165468	0.999464	0.958333		0.165468	1	1	Rickettsia prowazekii str. Madrid E
AJ235269_GR	Rpro	24	0.14988	0.999643	0.968992		0.14988	1	1	Rickettsia prowazekii str. Madrid E
AJ235269_GR	Rpro	25	0.129496	0.999911	0.990826		0.129496	1	1	Rickettsia prowazekii str. Madrid E
AJ235269_GR	Rpro	26	0.111511	1	1		0.111511	1	1	Rickettsia prowazekii str. Madrid E
AF222894_GR	Upar	2	0.996721	0.0578068	0.0700784		0.996721	0.0627117	0.0704193	Ureaplasma parvum serovar 3 str. ATCC 700970
AF222894_GR	Upar	3	0.721311	0.8309	0.233051		0.719672	0.988906	0.822097	Ureaplasma parvum serovar 3 str. ATCC 700970
AF222894_GR	Upar	4	0.665574	0.889758	0.300741		0.665574	0.999533	0.990244	Ureaplasma parvum serovar 3 str. ATCC 700970
AF222894_GR	Upar	5	0.62459	0.912064	0.335979		0.62459	0.999533	0.98961	Ureaplasma parvum serovar 3 str. ATCC 700970
AF222894_GR	Upar	6	0.586885	0.931099	0.377637		0.586885	0.999533	0.98895	Ureaplasma parvum serovar 3 str. ATCC 700970
AF222894_GR	Upar	7	0.555738	0.944412	0.415951		0.555738	0.999533	0.988338	Ureaplasma parvum serovar 3 str. ATCC 700970
AF222894_GR	Upar	8	0.531148	0.953755	0.45		0.531148	0.99965	0.990826	Ureaplasma parvum serovar 3 str. ATCC 700970
AF222894_GR	Upar	9	0.508197	0.962396	0.490506		0.508197	0.99965	0.990415	Ureaplasma parvum serovar 3 str. ATCC 700970
AF222894_GR	Upar	10	0.491803	0.968469	0.526316		0.491803	0.99965	0.990099	Ureaplasma parvum serovar 3 str. ATCC 700970
AF222894_GR	Upar	11	0.477049	0.97279	0.555344		0.477049	0.99965	0.989796	Ureaplasma parvum serovar 3 str. ATCC 700970
AF222894_GR	Upar	12	0.465574	0.976877	0.589212		0.465574	0.99965	0.989547	Ureaplasma parvum serovar 3 str. ATCC 700970
AF222894_GR	Upar	13	0.447541	0.980848	0.624714		0.447541	0.99965	0.98913	Ureaplasma parvum serovar 3 str. ATCC 700970
AF222894_GR	Upar	14	0.434426	0.983534	0.652709		0.434426	0.99965	0.988806	Ureaplasma parvum serovar 3 str. ATCC 700970
AF222894_GR	Upar	15	0.409836	0.98692	0.690608		0.409836	0.999766	0.992063	Ureaplasma parvum serovar 3 str. ATCC 700970
AF222894_GR	Upar	16	0.393443	0.988789	0.714286		0.393443	0.999766	0.991736	Ureaplasma parvum serovar 3 str. ATCC 700970
AF222894_GR	Upar	17	0.367213	0.991241	0.749164		0.367213	0.999883	0.995556	Ureaplasma parvum serovar 3 str. ATCC 700970
AF222894_GR	Upar	18	0.342623	0.99276	0.771218		0.342623	0.999883	0.995238	Ureaplasma parvum serovar 3 str. ATCC 700970
AF222894_GR	Upar	19	0.318033	0.994044	0.791837		0.318033	0.999883	0.994872	Ureaplasma parvum serovar 3 str. ATCC 700970
AF222894_GR	Upar	20	0.3	0.995446	0.824324		0.3	0.999883	0.994565	Ureaplasma parvum serovar 3 str. ATCC 700970
AF222894_GR	Upar	21	0.283607	0.99708	0.873737		0.283607	0.999883	0.994253	Ureaplasma parvum serovar 3 str. ATCC 700970
AF222894_GR	Upar	22	0.267213	0.998248	0.91573		0.267213	0.999883	0.993902	Ureaplasma parvum serovar 3 str. ATCC 700970
AF222894_GR	Upar	23	0.236066	0.998482	0.917197		0.236066	0.999883	0.993103	Ureaplasma parvum serovar 3 str. ATCC 700970
AF222894_GR	Upar	24	0.208197	0.998949	0.933824		0.208197	0.999883	0.992188	Ureaplasma parvum serovar 3 str. ATCC 700970
AF222894_GR	Upar	25	0.17541	0.99965	0.972727		0.17541	0.999883	0.990741	Ureaplasma parvum serovar 3 str. ATCC 700970
AF222894_GR	Upar	26	0.14918	0.999883	0.98913		0.14918	0.999883	0.98913	Ureaplasma parvum serovar 3 str. ATCC 700970
