# Supplementary material for: Similarity-based gene detection: using COGs to find evolutionarily-conserved ORFs
Source: BMC Bioinformatics. 2006 Jan 19;7:31. doi: 10.1186/1471-2105-7-31 (PMC1386717; doi:10.1186/1471-2105-7-31)
Supplement: Additional File 2 — Source code archive for a C++ program to find high-stringency COGs given a set of bidirectional best-hit pairs. In gzip-compressed tar format. [file 1471-2105-7-31-S2.tgz]

Archive with 23 entries (22 files):
- cppccf-1.0
- cppccf-1.0/cog_vertex.h
- cppccf-1.0/LICENSE
- cppccf-1.0/high_stringency.h
- cppccf-1.0/perline2dbready.py
- cppccf-1.0/README
- cppccf-1.0/fa.args
- cppccf-1.0/progress.cpp
- cppccf-1.0/max_cliques.cpp
- cppccf-1.0/main.cpp
- cppccf-1.0/high_stringency.cpp
- cppccf-1.0/makefile
- cppccf-1.0/progress.h
- cppccf-1.0/csn3.h
- cppccf-1.0/single_linkage.h
- cppccf-1.0/db27.args
- cppccf-1.0/max_cliques.h
- cppccf-1.0/cppccf.h
- cppccf-1.0/cppccf-types.h
- cppccf-1.0/cppccf.cpp
- cppccf-1.0/single_linkage.cpp
- cppccf-1.0/cog_vertex.cpp
- cppccf-1.0/csn3.cpp
