# Supplementary material for: Similarity-based gene detection: using COGs to find evolutionarily-conserved ORFs
Source: BMC Bioinformatics. 2006 Jan 19;7:31. doi: 10.1186/1471-2105-7-31 (PMC1386717; doi:10.1186/1471-2105-7-31)
Supplement: Additional File 2 — Source code archive for a C++ program to find high-stringency COGs given a set of bidirectional best-hit pairs. In gzip-compressed tar format. [file 1471-2105-7-31-S2.tgz › cppccf-1.0/cog_vertex.h]

/* 
 * A file from cppccf - a program for finding high-stringency COGs
 * Copyright (C) 2004, 2005 Bradford Powell
 *
 * For more information, see http://groove.med.unc.edu/sprocket/
 * or send email to the author's full name (separated by a dot) @unc.edu
 * 
 * This program is free software; you can redistribute it and/or modify
 * it under the terms of the GNU General Public License as published by
 * the Free Software Foundation; either version 2 of the License, or
 * (at your option) any later version.
 *
 * This program is distributed in the hope that it will be useful,
 * but WITHOUT ANY WARRANTY; without even the implied warranty of
 *  MERCHANTABILITY or FITNESS FOR A PARTICULAR PURPOSE.  See the
 * GNU General Public License for more details.
 *
 * You should have received a copy of the GNU General Public License
 * along with this program; if not, write to the Free Software
 * Foundation, Inc., 59 Temple Place, Suite 330, Boston, MA  02111-1307 USA
 */
#ifndef COG_VERTEX_H
#define COG_VERTEX_H

#include <vector>
#include <ext/hash_map>
#include "cppccf-types.h"

class CogVertex {
 public:
	unsigned int id;
	id_vector_t neighbors;
	unsigned int species;
	
	CogVertex(vertex_id_t vid, unsigned int species = 0);
	~CogVertex();
	void add_neighbor(CogVertex &neighbor);
	void remove_neighbor(vertex_id_t neighbor_id);
	bool is_connected_to(CogVertex &other);
	bool is_connected_to(vertex_id_t oid);
};


#endif
