# Supplementary material for: Similarity-based gene detection: using COGs to find evolutionarily-conserved ORFs
Source: BMC Bioinformatics. 2006 Jan 19;7:31. doi: 10.1186/1471-2105-7-31 (PMC1386717; doi:10.1186/1471-2105-7-31)
Supplement: Additional File 2 — Source code archive for a C++ program to find high-stringency COGs given a set of bidirectional best-hit pairs. In gzip-compressed tar format. [file 1471-2105-7-31-S2.tgz › cppccf-1.0/high_stringency.h]

/* 
 * A file from cppccf - a program for finding high-stringency COGs
 * Copyright (C) 2004, 2005 Bradford Powell
 *
 * For more information, see http://groove.med.unc.edu/sprocket/
 * or send email to the author's full name (separated by a dot) @unc.edu
 * 
 * This program is free software; you can redistribute it and/or modify
 * it under the terms of the GNU General Public License as published by
 * the Free Software Foundation; either version 2 of the License, or
 * (at your option) any later version.
 *
 * This program is distributed in the hope that it will be useful,
 * but WITHOUT ANY WARRANTY; without even the implied warranty of
 *  MERCHANTABILITY or FITNESS FOR A PARTICULAR PURPOSE.  See the
 * GNU General Public License for more details.
 *
 * You should have received a copy of the GNU General Public License
 * along with this program; if not, write to the Free Software
 * Foundation, Inc., 59 Temple Place, Suite 330, Boston, MA  02111-1307 USA
 */
#ifndef HIGH_STRINGENCY_H
#define HIGH_STRINGENCY_H

#include <map>

#include "cppccf.h"
#include "max_cliques.h"


void
high_stringency_split(VertexMap_t &vertex_map,
                      const v2pair_t &csn3cogs,
                      unsigned int max_species,
                      unsigned int min_stringency,
                      unsigned int divide_threshold = 0,
                      char *divide_file = "/tmp/divide",
                      std::map<unsigned int, id_vv_t> *cogs_by_csn = NULL);

std::map<unsigned int, id_vv_t> *
high_stringency(VertexMap_t &vertex_map,
                unsigned int max_species,
                unsigned int min_stringency,
                bool delete_duplicates = true,
                std::map<unsigned int, id_vv_t> *cogs_by_csn = NULL);

#endif
