# Supplementary material for: Similarity-based gene detection: using COGs to find evolutionarily-conserved ORFs
Source: BMC Bioinformatics. 2006 Jan 19;7:31. doi: 10.1186/1471-2105-7-31 (PMC1386717; doi:10.1186/1471-2105-7-31)
Supplement: Additional File 2 — Source code archive for a C++ program to find high-stringency COGs given a set of bidirectional best-hit pairs. In gzip-compressed tar format. [file 1471-2105-7-31-S2.tgz › cppccf-1.0/perline2dbready.py]

#!/usr/bin/python

from sys import stdin

delimiter = '\t'

cogs_by_csn = {}
for line in stdin.readlines():
	line.strip()
	row = [ int(x) for x in line.split(delimiter) ]
	csn = row.pop(0)
	try:
		cogs = cogs_by_csn[csn]
		cogs.append(row)
	except KeyError:
		cogs_by_csn[csn] = [row]

keys = cogs_by_csn.keys()
keys.sort()

for csn in keys:
	cogs = cogs_by_csn[csn]
	cogs.sort()
	i = 0
	for cog in cogs:
		print '\n'.join(['%d\t%d\t%d' % (csn, i, x) for x in cog])
		i += 1
