# Supplementary material for: Similarity-based gene detection: using COGs to find evolutionarily-conserved ORFs
Source: BMC Bioinformatics. 2006 Jan 19;7:31. doi: 10.1186/1471-2105-7-31 (PMC1386717; doi:10.1186/1471-2105-7-31)
Supplement: Additional File 2 — Source code archive for a C++ program to find high-stringency COGs given a set of bidirectional best-hit pairs. In gzip-compressed tar format. [file 1471-2105-7-31-S2.tgz › cppccf-1.0/README]

This program produces COGs of various levels of stringency. The name 
'cppccf' stands for 'c++ clique COG finder'.

The program is written in C++ and uses the Standard Template Library as 
implemented in libstdc++ (i.e. as part of the gcc tools). A simple 
makefile is provided, so compilation can be accomplished by invoking 
'make'.

The program is then invoked with './cppccf'. The '-h' option shows a 
list of other command-line options.
