# Supplementary material for: Similarity-based gene detection: using COGs to find evolutionarily-conserved ORFs
Source: BMC Bioinformatics. 2006 Jan 19;7:31. doi: 10.1186/1471-2105-7-31 (PMC1386717; doi:10.1186/1471-2105-7-31)
Supplement: Additional File 2 — Source code archive for a C++ program to find high-stringency COGs given a set of bidirectional best-hit pairs. In gzip-compressed tar format. [file 1471-2105-7-31-S2.tgz › cppccf-1.0/progress.cpp]

/* 
 * A file from cppccf - a program for finding high-stringency COGs
 * Copyright (C) 2004, 2005 Bradford Powell
 *
 * For more information, see http://groove.med.unc.edu/sprocket/
 * or send email to the author's full name (separated by a dot) @unc.edu
 * 
 * This program is free software; you can redistribute it and/or modify
 * it under the terms of the GNU General Public License as published by
 * the Free Software Foundation; either version 2 of the License, or
 * (at your option) any later version.
 *
 * This program is distributed in the hope that it will be useful,
 * but WITHOUT ANY WARRANTY; without even the implied warranty of
 *  MERCHANTABILITY or FITNESS FOR A PARTICULAR PURPOSE.  See the
 * GNU General Public License for more details.
 *
 * You should have received a copy of the GNU General Public License
 * along with this program; if not, write to the Free Software
 * Foundation, Inc., 59 Temple Place, Suite 330, Boston, MA  02111-1307 USA
 */
#include <iostream>
#include <sys/time.h>

#include "progress.h"

using namespace std;

Progress::Progress(string message, unsigned int total, int be_verbose, bool do_timing, unsigned int total_dots) 
{
	so_far = since_dot = 0;
	per_dot = total / total_dots;
  verbosity = be_verbose;
  timeit = do_timing;
  starttime = current_time();
  if (verbosity || timeit) {
    cerr << "Task: " << message << endl;
  }
}

void Progress::set_progress(unsigned int progress)
{
  since_dot += (progress - so_far);
  so_far = progress;
  update_display();
}

unsigned int Progress::increment(unsigned int by)
{
  so_far += by;
  since_dot += by;
  update_display();
	return so_far;
}

void Progress::finish(std::string message)
{
  if (verbosity) {
    cerr << endl << message << endl;
  }
  if (verbosity) {
    cerr << "time: " << current_time() - starttime << endl;
  }
}

void Progress::finish(std::string m1, int i, std::string m2)
{
  if (verbosity) {
    cerr << endl << m1 << i << m2 << endl;
  }
  if (timeit) {
    cerr << "time: " << current_time() - starttime << endl;
  }
}

void Progress::update_display()
{
  if (!verbosity) return;
	if (per_dot == 0) {
		cerr << ".";
	} else {
		while (since_dot >= per_dot) {
			cerr << ".";
			since_dot -= per_dot;
		}
	}
}

double Progress::current_time()
{
  struct timeval tp;
  gettimeofday(&tp, NULL);
  return (double)tp.tv_sec+(1.e-6)*tp.tv_usec;
}
