# Supplementary material for: Similarity-based gene detection: using COGs to find evolutionarily-conserved ORFs
Source: BMC Bioinformatics. 2006 Jan 19;7:31. doi: 10.1186/1471-2105-7-31 (PMC1386717; doi:10.1186/1471-2105-7-31)
Supplement: Additional File 2 — Source code archive for a C++ program to find high-stringency COGs given a set of bidirectional best-hit pairs. In gzip-compressed tar format. [file 1471-2105-7-31-S2.tgz › cppccf-1.0/max_cliques.cpp]

/* 
 * A file from cppccf - a program for finding high-stringency COGs
 * Copyright (C) 2004, 2005 Bradford Powell
 *
 * For more information, see http://groove.med.unc.edu/sprocket/
 * or send email to the author's full name (separated by a dot) @unc.edu
 * 
 * This program is free software; you can redistribute it and/or modify
 * it under the terms of the GNU General Public License as published by
 * the Free Software Foundation; either version 2 of the License, or
 * (at your option) any later version.
 *
 * This program is distributed in the hope that it will be useful,
 * but WITHOUT ANY WARRANTY; without even the implied warranty of
 *  MERCHANTABILITY or FITNESS FOR A PARTICULAR PURPOSE.  See the
 * GNU General Public License for more details.
 *
 * You should have received a copy of the GNU General Public License
 * along with this program; if not, write to the Free Software
 * Foundation, Inc., 59 Temple Place, Suite 330, Boston, MA  02111-1307 USA
 */
#include "max_cliques.h"

#include <iostream>
#include <list>

using namespace std;

#define SHOW_PROGRESS 1
#define LOG 0
#define LOG_CLIQUES 0

int level;

void pare_list(id_list_t &list, CogVertex *v, id_list_t &output) {
  for (id_list_t::iterator lit = list.begin();
       lit != list.end();
       ++lit) {
    if (v->is_connected_to(*lit)) {
      output.push_back(*lit);
    }
  }
}

CogVertex *min_disconnections(id_list_t &a, id_list_t &b,
                              int *min_so_far, const VertexMap_t &vertex_map,
                              int preincrement)
{
  CogVertex *selected = NULL;
  int min_nod = *min_so_far;
  for (id_list_t::iterator b_it = b.begin();
       b_it != b.end();
       ++b_it) {
    int nod = preincrement;
    VertexMap_t::const_iterator find = vertex_map.find(*b_it);
    if (find == vertex_map.end()) continue;
    CogVertex *v = find->second;
    bool too_many = false;
    for (id_list_t::iterator a_it = a.begin();
         !too_many && a_it != a.end();
         ++a_it) {
      if (!v->is_connected_to(*a_it)) {
        nod++;
        if (nod >= min_nod) too_many = true;
      }
    }
    if (!too_many) {
      selected = v;
      min_nod = nod;
    }
  }
  *min_so_far = min_nod;
  return selected;
}


void extend_clique(id_vector_t &curr_clique,
                   id_vv_t &cliques,
                   VertexMap_t &vertex_map,
                   id_list_t &candidates,
                   id_list_t &exclusion,
                   unsigned int min_stringency)
{
#if LOG
  string indent(++level, '\t');
  cerr<<indent<<"calling extend_clique at level "<< level <<endl;
  cerr<<indent<<"clique so far:"<<"\t";
  print_id_vector(curr_clique);
  cerr<<endl<<indent<<"candidates:"<<"\t";
  print_id_list(candidates);
  cerr<<endl<<indent<<"excluded:"<<"\t";
  print_id_list(exclusion);
  cerr<<endl;
#endif
  int min_nod = candidates.size()+5;
  CogVertex *fixed_point = NULL;
  CogVertex *selected_candidate = NULL;

  // look for min_nod in exclusion set first
  fixed_point = min_disconnections(candidates, exclusion, &min_nod, vertex_map, 0);
  // now look among the candidates
  selected_candidate = min_disconnections(candidates, candidates, &min_nod, vertex_map, 1);

  // move things around if a candidate is chosen as fixed point
  if (selected_candidate) {
    fixed_point = selected_candidate;
    // move the selected candidate to first in the list
    vertex_id_t id = selected_candidate->id;
    id_list_t::iterator sel_it = find(candidates.begin(), candidates.end(), id);
    if (sel_it != candidates.end()) {
      iter_swap(sel_it, candidates.begin());
    } else {
      cerr << "This doesn't seem possible!"<<endl;
    }
  }

  id_list_t new_candidates, new_exclusion;
  id_list_t::iterator cit = candidates.begin();
  while (cit != candidates.end()) {
#if LOG
    cerr<<indent<<"candidates (not empty): "<<"\t";
    print_id_list(candidates);
    cerr<<endl;
#endif
    if (min_nod == 0) {
      level--;
      return;
    }
    vertex_id_t selected_id = *cit;
    selected_candidate = vertex_map[selected_id];
    if (!selected_candidate->is_connected_to(fixed_point->id) ||
        selected_id == fixed_point->id) {
      curr_clique.push_back(selected_id);

      new_candidates.clear();
      new_exclusion.clear();

      pare_list(candidates, selected_candidate, new_candidates);
      pare_list(exclusion, selected_candidate, new_exclusion);
      if (new_candidates.empty()) {
        if (new_exclusion.empty() && curr_clique.size() > min_stringency-1) {
          // we found a new clique
          cliques.push_back(id_vector_t(curr_clique));
          id_vector_t new_clique = cliques.back();
          sort(new_clique.begin(), new_clique.end());

#if LOG_CLIQUES
          cerr << "FOUND CLIQUE:"<<"\t";
          for (id_vector_t::iterator cliq_it = curr_clique.begin();
               cliq_it != curr_clique.end();
               ++cliq_it) {
            cerr << (*cliq_it) << " ";
          }
          cerr <<endl;
#endif
        }
      } else {
        extend_clique(curr_clique, cliques, vertex_map,
                      new_candidates, new_exclusion, min_stringency);
      }
      curr_clique.pop_back();
      cit = candidates.erase(cit);
                        
      // insert selected_candidate in-order (TODO) into the exclusion set
#if LOG
      cerr<<indent<<"Back from extend, excluding "<<selected_id<<endl;
      cerr<<indent<<"candidates: "<<"\t";
      print_id_list(candidates);
      cerr<<endl;
#endif
      exclusion.push_back(selected_id);
      min_nod--;
    } else {
      // connected to fixed_point, move along...
      ++cit;
    }
#if LOG
    cerr<<indent<<"candidates (end of loop): "<<"\t";
    print_id_list(candidates);
    cerr<<endl;
#endif
  }
  level--;
}

id_vv_t *find_maximal_cliques(VertexMap_t &vertex_map, unsigned int min_stringency)
{
  Progress *progress = NULL;
  if (cppccf_verbose > 1) {
    progress = new Progress("Finding maximal cliques", vertex_map.size());
  }
  id_vv_t *cliques = new id_vv_t;
  cliques->reserve(500000);
  id_vector_t curr_clique;
  id_list_t initial_candidates;
  id_list_t initial_exclusion;
  int vertex_count = 0;
  for (VertexMap_t::iterator vertex_it = vertex_map.begin();
       vertex_it != vertex_map.end();
       ++vertex_it) {
    ++vertex_count;
    if (progress) progress->increment();
    CogVertex *v = vertex_it->second;
    vertex_id_t vid = v->id;
    curr_clique.push_back(vid);
    initial_candidates.clear();
    initial_exclusion.clear();
    for (id_vector_t::iterator neighbor_it = v->neighbors.begin();
         neighbor_it != v->neighbors.end();
         ++neighbor_it) {
      VertexMap_t::iterator find = vertex_map.find(*neighbor_it);
      if (find == vertex_map.end()) continue;
      if ((*neighbor_it) < vid) {
        initial_exclusion.push_back(*neighbor_it);
      } else {
        initial_candidates.push_back(*neighbor_it);
      }
    }
    if (initial_candidates.size()) {
      extend_clique(curr_clique, *cliques, vertex_map,
                    initial_candidates, initial_exclusion, min_stringency);
    }
    curr_clique.pop_back();
  }
  initial_candidates.clear();
  initial_exclusion.clear();
  //    sort(cliques->begin(), cliques->end(), id_vector_less());
  sort(cliques->begin(), cliques->end());
  id_vv_t(*cliques).swap(*cliques);
  if (progress) {
    progress->finish("Found ", cliques->size(), " maximal cliques");
    delete progress;
  }
  return cliques;
}
