# Supplementary material for: Similarity-based gene detection: using COGs to find evolutionarily-conserved ORFs
Source: BMC Bioinformatics. 2006 Jan 19;7:31. doi: 10.1186/1471-2105-7-31 (PMC1386717; doi:10.1186/1471-2105-7-31)
Supplement: Additional File 2 — Source code archive for a C++ program to find high-stringency COGs given a set of bidirectional best-hit pairs. In gzip-compressed tar format. [file 1471-2105-7-31-S2.tgz › cppccf-1.0/main.cpp]

 /* 
 * A file from cppccf - a program for finding high-stringency COGs
 * Copyright (C) 2004, 2005 Bradford Powell
 *
 * For more information, see http://groove.med.unc.edu/sprocket/
 * or send email to the author's full name (separated by a dot) @unc.edu
 * 
 * This program is free software; you can redistribute it and/or modify
 * it under the terms of the GNU General Public License as published by
 * the Free Software Foundation; either version 2 of the License, or
 * (at your option) any later version.
 *
 * This program is distributed in the hope that it will be useful,
 * but WITHOUT ANY WARRANTY; without even the implied warranty of
 *  MERCHANTABILITY or FITNESS FOR A PARTICULAR PURPOSE.  See the
 * GNU General Public License for more details.
 *
 * You should have received a copy of the GNU General Public License
 * along with this program; if not, write to the Free Software
 * Foundation, Inc., 59 Temple Place, Suite 330, Boston, MA  02111-1307 USA
 */
#include <unistd.h>
#include <iostream>
#include <map>

#include "cppccf-types.h"
#include "single_linkage.h"
#include "csn3.h"
#include "high_stringency.h"

using namespace std;

int cppccf_verbose;
bool cppccf_timing;

void show_usage_and_exit() {
        cerr << "Usage: cppccf " << endl << endl
             << "Options:" << endl
             << " Input files:" << endl
             << "  -p  pairs_file   -- file with connections between vertices" << endl
             << "  -s  species_file -- file with species codes for vertices" << endl
             << " Special cases:" << endl
             << "  -2               -- special case single-linkage clusters" << endl
             << "  -3               -- special case classical (NCBI-type) COGs" << endl
             << "  -l               -- 'low' - do not find COGs of stringency > 3" << endl
             << "  -m  stringency   -- minimum stringency to consider" << endl
             << "                      stringency must be an integer >= 2" << endl
             << "  -t               -- 'spliT' - look for higher-stringency COGs" << endl
             << "                      within stringency-3 COGs (implies -3)" << endl
             << "  -c  cutoff       -- for stringency-3 COGs with at least threshold" << endl
             << "                      members, write out the subgraphs to a file" << endl
             << "                      (specified by -d) rather than calculating" << endl
             << "                      the COGs" << endl
             << "  -d  filename     -- 'Divide' - a file in which edges from large" << endl
             << "                   -- stringency-3 COGs will be written" << endl << endl
             << " Meta-output:" << endl
             << "  -v               -- 'verbose' - show progress (multiple '-v' => more verbose)" << endl
             << "  -b               -- 'benchmark' - report time of individual steps" << endl
             << endl << endl
             << "'pairs_file'   (required) is a tab-delimited file representing edges among" << endl
             << "               vertices with integer ids. Each pair is listed with the" << endl
             << "               lower-numbered id before the higher-numbered. Rows should" << endl
             << "               be sorted by the first column then by the second column." << endl
             << endl
             << "'species_file' (optional) is a tab-delimited file with two columns: the" << endl
             << "               numerical vertex id (as above) and an integral species id" << endl
             << endl
             << "If just -c is specified, -d defaults to '/tmp/divide', if just -d" << endl
             << "  is specified, -c defaults to 100" << endl;
        cerr << endl << "For more documentation, see http://groove.med.unc.edu/sprocket" << endl
             << "   (or the source code) " << endl;
        exit(0);
}

int main(int argc, char *argv[])
{
  ios::sync_with_stdio(false);

  // process command-line arguments
  char *pairsFile = NULL; char *speciesFile = NULL;
  int special_case_2 = 1;
  int special_case_3 = 0;
  int min_csn = 2;
  int optchar;
  int split = 0;
  int low = 0;
  cppccf_verbose = 0;
  unsigned int divide_threshold = 0;
  char *divide_file = NULL;
  while ((optchar = getopt(argc, argv, "p:s:m:d:c:tl23vb")) != -1) {
    switch (optchar) {
    case 'p':
      pairsFile = (char *) strdup(optarg);
      break;
    case 's':
      speciesFile = (char *) strdup(optarg);
      break;
    case '3':
      special_case_3 = 1;
    case '2':
      special_case_2 = 1;
      break;
    case 't':
      split = 1;
      break;
    case 'd':
      divide_file = (char *) strdup(optarg);
      divide_threshold || (divide_threshold = 100);
      break;
    case 'c':
      divide_threshold = atoi(optarg);
      divide_file || (divide_file = "/tmp/divide");
      break;
    case 'm':
      min_csn = atoi(optarg);
      break;
    case 'l':
      low = 1;
      break;
    case 'v':
      ++cppccf_verbose;
      break;
    case 'b':
      cppccf_timing = 1;
      break;
    default:
      show_usage_and_exit();
    }
  }
  if (optind < argc && pairsFile == NULL) {
    pairsFile = (char *) strdup(argv[optind++]);
  }
  if (optind < argc && speciesFile == NULL) {
    speciesFile = (char *) strdup(argv[optind++]);
  }
  if (optind < argc || pairsFile == NULL) {
    show_usage_and_exit();
  }

  // split implies special_case_3
  if (split) special_case_3 = 1;

  unsigned int max_species = 0;

  VertexMap_t *vertex_map = read_pairs_from_file(pairsFile, &max_species);
  if (special_case_2 && min_csn <= 2) {
    id_vv_t *csn2cogs = single_linkage(*vertex_map);
    print_cogs_linepercog(2, *csn2cogs);
    delete csn2cogs;
    min_csn = 3;
  }
  v2pair_t *csn3cog_map = NULL;
  if (split || (special_case_3 && min_csn <= 3)) {
    csn3cog_map = csn3(*vertex_map);
    id_vv_t *csn3cogs = vector_from_cog_keys(*csn3cog_map);
    print_cogs_linepercog(3, *csn3cogs);
    delete csn3cogs;
    min_csn = 4;
  }
        
  if (!low) {
    if (speciesFile != NULL) {
      max_species = read_species(speciesFile, *vertex_map);
    }
    //check_species(*vertex_map);

    map<unsigned int, id_vv_t> *higher_cogs = NULL;
    if (split) {
      //                higher_cogs =
      high_stringency_split(*vertex_map, *csn3cog_map,
                            max_species, min_csn, divide_threshold,
                            divide_file);
    } else {
      higher_cogs =
        high_stringency(*vertex_map, max_species, min_csn);
    }
    if (csn3cog_map != NULL) {
      delete csn3cog_map;
      csn3cog_map = NULL;
    }
    if (higher_cogs != NULL) {
      for (map<unsigned int, id_vv_t>::iterator it = higher_cogs->begin();
           it != higher_cogs->end(); ++it) {
        print_cogs_linepercog(it->first, it->second);
        higher_cogs->erase(it);
      }
      delete higher_cogs;
    }
  }
  delete_vertex_map(vertex_map, true);
  return 0;
}
