# Supplementary material for: Similarity-based gene detection: using COGs to find evolutionarily-conserved ORFs
Source: BMC Bioinformatics. 2006 Jan 19;7:31. doi: 10.1186/1471-2105-7-31 (PMC1386717; doi:10.1186/1471-2105-7-31)
Supplement: Additional File 2 — Source code archive for a C++ program to find high-stringency COGs given a set of bidirectional best-hit pairs. In gzip-compressed tar format. [file 1471-2105-7-31-S2.tgz › cppccf-1.0/high_stringency.cpp]

/* 
 * A file from cppccf - a program for finding high-stringency COGs
 * Copyright (C) 2004, 2005 Bradford Powell
 *
 * For more information, see http://groove.med.unc.edu/sprocket/
 * or send email to the author's full name (separated by a dot) @unc.edu
 * 
 * This program is free software; you can redistribute it and/or modify
 * it under the terms of the GNU General Public License as published by
 * the Free Software Foundation; either version 2 of the License, or
 * (at your option) any later version.
 *
 * This program is distributed in the hope that it will be useful,
 * but WITHOUT ANY WARRANTY; without even the implied warranty of
 *  MERCHANTABILITY or FITNESS FOR A PARTICULAR PURPOSE.  See the
 * GNU General Public License for more details.
 *
 * You should have received a copy of the GNU General Public License
 * along with this program; if not, write to the Free Software
 * Foundation, Inc., 59 Temple Place, Suite 330, Boston, MA  02111-1307 USA
 */
#include "high_stringency.h"

#include "progress.h"

#include <sstream>
#include <ext/hash_map>
#include <set>
#include <bitset>

#include <iostream>
#include <fstream>

#define WRITE_SPLIT_PAIRS 1

using namespace std;
using namespace __gnu_cxx;

void
remove_vertex(VertexMap_t &vertex_map,
              vertex_id_t id,
              bool delete_duplicates) {
  VertexMap_t::iterator it = vertex_map.find(id);
  if (it != vertex_map.end()) {
    CogVertex *v = it->second;
    for (id_vector_t::const_iterator neighbors = v->neighbors.begin();
         neighbors != v->neighbors.end(); ++neighbors) {
      VertexMap_t::const_iterator find = vertex_map.find(*neighbors);
      if (find != vertex_map.end()) find->second->remove_neighbor(id);
    }
    if (delete_duplicates) delete it->second;
    vertex_map.erase(it);
  }
}

hash_map<vertex_id_t, id_vector_t> *
find_duplicate_vertices(VertexMap_t &vertex_map, bool delete_duplicates)
{
  hash_map<vertex_id_t, id_vector_t> *out = new hash_map<vertex_id_t, id_vector_t>;
  Progress *progress = NULL;

  if (cppccf_verbose > 1) {
    progress = new Progress("Scanning for duplicate vertices", vertex_map.size(),
                            cppccf_verbose, cppccf_timing);
  }

  hash_map<pair<unsigned int, id_vector_t> , id_vector_t> neighbors2vertices;
  for (VertexMap_t::iterator it = vertex_map.begin();
       it != vertex_map.end(); ++it) {
    if (progress) progress->increment();
    neighbors2vertices[pair<unsigned int, id_vector_t>(it->second->species,
                                                       it->second->neighbors)].push_back(it->first);
  }
  // now let's see what we have
  int num_removed = 0;

  if (progress) {
    int num_unique = neighbors2vertices.size();
    progress->finish("Found ", num_unique, " unique vertices");
    delete progress;
    progress = new Progress("Removing duplicate vertices", num_unique, cppccf_verbose, cppccf_timing);
  }

  for (hash_map<pair<unsigned int, id_vector_t> , id_vector_t>::iterator it2 = neighbors2vertices.begin();
       it2 != neighbors2vertices.end(); ++it2) {

    if (progress) progress->increment();

    //    cout << (it2->second).size() << "\t" << (it2->first).size() << endl;
    if ((it2->second).size() > 1) {
      id_vector_t::iterator dupit = it2->second.begin();
      vertex_id_t first = *(dupit++);
      id_vector_t& others = (*out)[first];
      others.reserve(it2->second.size()-1);
      while (dupit != it2->second.end()) {
        vertex_id_t dup = *(dupit++);
        others.push_back(dup);
        remove_vertex(vertex_map, dup, delete_duplicates);
        num_removed++;
      }
    }
  }
  if (progress) {
    progress->finish("Removed ", num_removed, " duplicate vertices");
    delete progress;
  }
  return out;
}

unsigned int count_species(const id_vector_t &vertices,
                           VertexMap_t & vertex_map) {
  set<unsigned int> species;
  for (id_vector_t::const_iterator it = vertices.begin(); it != vertices.end(); ++it) {
    species.insert(vertex_map[*it]->species);
  }
  return species.size();
}

// making clique assoc could be O(# vertices) instead of O((# cliques)^2)
//  (if you've kept track of vertex->clique mapping)

clique_connection_t *
make_clique_assoc(id_vv_t &max_cliques,
                  VertexMap_t &vertex_map,
                  unsigned int min_stringency)
{
  int num_cliques = max_cliques.size();
  bool show_progress = cppccf_verbose > 1;

  for (id_vv_t::iterator cit = max_cliques.begin(); cit != max_cliques.end(); ++cit) {
    sort(cit->begin(), cit->end());
  }

  Progress *p;
  // find neighboring cliques
  if (show_progress) {
    cerr << "There are " << num_cliques << " cliques" << endl;
    p = new Progress("Finding cliques which share vertices", num_cliques,
                     cppccf_verbose, cppccf_timing);
  }

  clique_connection_t *clique_assoc = new clique_connection_t[num_cliques];
  unsigned int shared_species_count;
  unsigned int neighbor_count = 0;
  for (int i = 0; i < num_cliques; i++) {
    id_vector_t cliquei = max_cliques[i];
    for (int j = i; j < num_cliques; j++) {
      if (i == j) {
        shared_species_count = count_species(cliquei, vertex_map);
      } else {
        id_vector_t cliquej = max_cliques[j];
        shared_species_count = count_species(id_vector_intersect(cliquei.begin(),
                                                                 cliquei.end(),
                                                                 cliquej.begin(),
                                                                 cliquej.end()),
                                             vertex_map);
      }
      if (shared_species_count >= min_stringency - 1) {
        if (i == j) {
          clique_assoc[i][i] = shared_species_count;
        } else {
          clique_assoc[i][j] = shared_species_count;
          clique_assoc[j][i] = shared_species_count;
          neighbor_count++;
        }
      }
    }
    if (show_progress) {
      p->increment();
    }
  }
  if (show_progress) {
    p->finish("There are ", neighbor_count, " connections among cliques");
    delete p;
  }

  return clique_assoc;
}

void
add_pseudo_connections(VertexMap_t &vertex_map, unsigned int max_species) {
  Progress *progress = NULL;
  if (cppccf_verbose > 1) {
    progress = new Progress("Adding pseudo-connections within species", vertex_map.size());
  }

  int num_pseudos = 0;
  for (VertexMap_t::iterator it = vertex_map.begin();
       it != vertex_map.end(); ++it) {
    if (progress) progress->increment();
    CogVertex *v = it->second;
    id_vector_t neighbors = v->neighbors;
    unsigned int v_species = v->species;
    vector<CogVertex *> *species2vertices = new vector<CogVertex *>[max_species+1];
    for (unsigned int i = 0; i <neighbors.size(); i++) {
      VertexMap_t::iterator find = vertex_map.find(neighbors[i]);
      if (find == vertex_map.end()) continue;
      CogVertex *other = find->second;
      if (other == 0) continue;
      if (other->species != v_species) {
        species2vertices[other->species].push_back(other);
      }
    } // foreach neighbor

    for (unsigned int species = 0; species <= max_species; ++species) {
      vector<CogVertex *> same_species = species2vertices[species];
      int size = same_species.size();
      if (size > 1) {
        for (int i = 0; i < size; ++i) {
          for (int j = i+1; j < size; ++j) {
            CogVertex *a = same_species[i];
            CogVertex *b = same_species[j];
            if (!a->is_connected_to(b->id)) {
              a->add_neighbor(*b);
              b->add_neighbor(*a);
              num_pseudos++;
            }
          }
        }
      }
    }
    delete [] species2vertices;
  }
  if (progress) {
    progress->finish("Added ", num_pseudos, " pseudo-connections");
    delete progress;
  }
}

id_vv_t *
make_cogs(clique_connection_t *clique_assoc,
          const id_vv_t &max_cliques,
          const hash_map<vertex_id_t, id_vector_t> &duplicates,
          unsigned int stringency)
{
  unsigned int num_cliques = max_cliques.size();
  Progress *progress = NULL;
  if (cppccf_verbose > 1) {
    progress = new Progress("Grouping cliques into COGs", max_cliques.size(),
                            cppccf_verbose, cppccf_timing); // TODO -- of stringency...
  }

  id_vv_t *cogs = new id_vv_t;
  cogs->reserve(5000);
  vector<bool> visited(num_cliques);
  list<unsigned int> queue;
  vector<unsigned int> cliques_in_cog;
  for (unsigned int i = 0; i < num_cliques; ++i) {
    progress && progress->increment();

    if (!visited[i] && clique_assoc[i][i] >= stringency) {
      visited[i] = true;
      queue.clear();
      cliques_in_cog.clear();
      queue.push_back(i);
      while (!queue.empty()) {
        int c = queue.front();
        queue.pop_front();
        cliques_in_cog.push_back(c);
        map<unsigned int, unsigned int> neighbor_map = clique_assoc[c];
        for (map<unsigned int, unsigned int>::iterator neighbors = neighbor_map.begin();
             neighbors != neighbor_map.end(); ++neighbors) {
          unsigned nid = neighbors->first;
          if (neighbors->second >= stringency - 1 &&
              !visited[nid] &&
              clique_assoc[nid][nid] >= stringency) {
            visited[nid] = true;
            queue.push_back(nid);
          }
        }
      } // while the queue is not empty

      // now merge the members of the cliques
      set<vertex_id_t> cog_set;
      for (vector<unsigned int>::iterator cliques = cliques_in_cog.begin();
           cliques != cliques_in_cog.end(); ++cliques) {
        id_vector_t clique_members = max_cliques[*cliques];
        cog_set.insert(clique_members.begin(), clique_members.end());
        // add duplicates back in
        if (!duplicates.empty()) {
          id_vector_t extras;
          for (set<vertex_id_t>::iterator member_it = cog_set.begin();
               member_it != cog_set.end(); ++member_it) {
            hash_map<vertex_id_t, id_vector_t>::const_iterator dupfind = duplicates.find(*member_it);
            if (dupfind != duplicates.end()) {
              extras.insert(extras.end(), dupfind->second.begin(), dupfind->second.end());
            }
          }
          cog_set.insert(extras.begin(), extras.end());
        }
      }
      id_vector_t cog;
      cog.reserve(cog_set.size());
      cog.insert(cog.end(), cog_set.begin(), cog_set.end());
      sort(cog.begin(), cog.end());
      cogs->push_back(cog);
    }
  }
  sort(cogs->begin(), cogs->end());
  id_vv_t(*cogs).swap(*cogs);
  if (progress) {
    progress->finish("Found ", cogs->size(), " COGs");
    delete progress;
  }
  return cogs;
}

void print_pairs(const vector<conn_t> &pairs, ofstream &out)
{
  for (vector<conn_t>::const_iterator it = pairs.begin();
       it != pairs.end(); ++it) {
    out << it->first << "\t" << it->second << endl;
  }
  out << "--------" << endl;
}

void
high_stringency_split(VertexMap_t &vertex_map,
                      const v2pair_t &csn3cogs,
                      unsigned int max_species,
                      unsigned int min_stringency,
                      unsigned int divide_threshold,
                      char *divide_file,
                      map<unsigned int, id_vv_t> *cogs_by_csn)
{
  ofstream *divide;
  if (divide_threshold) {
    divide = new ofstream(divide_file);
  }
  Progress p("Scanning COGs of stringency 3 for higher-stringency COGs",
             csn3cogs.size(),
             cppccf_verbose, cppccf_timing);
  for (v2pair_t::const_iterator cit = csn3cogs.begin();
       cit != csn3cogs.end(); ++cit) {
    if (divide_threshold && cit->first.size() > divide_threshold) {
      print_pairs(cit->second, *divide);
    } else {
      VertexMap_t *vm = subset_vertex_map(vertex_map, cit->second);
      cogs_by_csn = high_stringency(*vm, max_species, min_stringency,
                                    true, cogs_by_csn);
      delete_vertex_map(vm);
    }
    p.increment();
  }
  p.finish("Done");
  if (divide_threshold) {
    divide->close();
    delete divide;
  }
}

map<unsigned int, id_vv_t> *
high_stringency(VertexMap_t &vertex_map,
                unsigned int max_species,
                unsigned int min_stringency,
                bool delete_duplicates,
                map<unsigned int, id_vv_t> *cogs_by_csn)
{
  // check_species(vertex_map);
  hash_map<vertex_id_t, id_vector_t> *duplicates;
#if RETAIN_DUPLICATES
  duplicates = new hash_map<vertex_id_t, id_vector_t>;
#else
  duplicates = find_duplicate_vertices(vertex_map, delete_duplicates);
#endif
  add_pseudo_connections(vertex_map, max_species);
  id_vv_t *max_cliques = find_maximal_cliques(vertex_map, min_stringency);
#if WRITE_CLIQUES
        for (id_vv_t::iterator cliqit = max_cliques->begin();
                         cliqit != max_cliques->end(); cliqit++) {
                cerr << "CLIQUE:\t";
                print_id_vector(*cliqit);
                cerr << endl;
        }
#endif
  clique_connection_t *clique_assoc = make_clique_assoc(*max_cliques, vertex_map,
                                                        min_stringency);
  int i = min_stringency;
  bool done = false;
  while (!done) {
    id_vv_t *cogs = make_cogs(clique_assoc, *max_cliques, *duplicates, i);
    done = cogs->empty();
    if (cppccf_verbose > 1) {
      cerr << endl << cogs->size() << " COGs of stringency " << i << endl;
    }
    if (cogs_by_csn != NULL) {
      id_vv_t &c = (*cogs_by_csn)[i];
      c.insert(c.end(), cogs->begin(), cogs->end());
    } else {
      print_cogs_linepercog(i, *cogs, false);
    }
    delete cogs;
    ++i;
  }
  delete duplicates;
  delete max_cliques;
  delete [] clique_assoc;
  return cogs_by_csn;
}
