# Supplementary material for: Similarity-based gene detection: using COGs to find evolutionarily-conserved ORFs
Source: BMC Bioinformatics. 2006 Jan 19;7:31. doi: 10.1186/1471-2105-7-31 (PMC1386717; doi:10.1186/1471-2105-7-31)
Supplement: Additional File 2 — Source code archive for a C++ program to find high-stringency COGs given a set of bidirectional best-hit pairs. In gzip-compressed tar format. [file 1471-2105-7-31-S2.tgz › cppccf-1.0/makefile]

CXX = g++
CXXFLAGS = -g3 -Wall 
PROFILE = 

OBJS = cog_vertex.o cppccf.o csn3.o high_stringency.o main.o max_cliques.o progress.o single_linkage.o

PROG = cppccf

RM = /bin/rm -f

$(PROG): $(OBJS)
	$(CXX) $(PROFILE) $(LDFLAGS) $(OBJS) -o $(PROG)

clean:
	$(RM) $(PROG) $(OBJS)

%.o: %.cpp
	$(CXX) $(PROFILE) $(CXXFLAGS) -c $<

cog_vertex.cpp: cog_vertex.h

cppccf.cpp: cppccf.h cog_vertex.h max_cliques.h

csn3.cpp: cppccf.h cog_vertex.h csn3.h

high_stringency.cpp: high_stringency.h max_cliques.h

main.cpp: cppccf-types.h single_linkage.h csn3.h high_stringency.h

max_cliques.cpp: max_cliques.h

progress.cpp: progress.h

single_linkage.cpp: single_linkage.h

cog_vertex.h: cppccf-types.h

cppccf.h: cppccf-types.h

csn3.h: cog_vertex.h

high_stringency.h: cppccf.h

max_cliques.h: cog_vertex.h

single_linkage.h: cog_vertex.h
