# Supplementary material for: Similarity-based gene detection: using COGs to find evolutionarily-conserved ORFs
Source: BMC Bioinformatics. 2006 Jan 19;7:31. doi: 10.1186/1471-2105-7-31 (PMC1386717; doi:10.1186/1471-2105-7-31)
Supplement: Additional File 2 — Source code archive for a C++ program to find high-stringency COGs given a set of bidirectional best-hit pairs. In gzip-compressed tar format. [file 1471-2105-7-31-S2.tgz › cppccf-1.0/progress.h]

/* 
 * A file from cppccf - a program for finding high-stringency COGs
 * Copyright (C) 2004, 2005 Bradford Powell
 *
 * For more information, see http://groove.med.unc.edu/sprocket/
 * or send email to the author's full name (separated by a dot) @unc.edu
 * 
 * This program is free software; you can redistribute it and/or modify
 * it under the terms of the GNU General Public License as published by
 * the Free Software Foundation; either version 2 of the License, or
 * (at your option) any later version.
 *
 * This program is distributed in the hope that it will be useful,
 * but WITHOUT ANY WARRANTY; without even the implied warranty of
 *  MERCHANTABILITY or FITNESS FOR A PARTICULAR PURPOSE.  See the
 * GNU General Public License for more details.
 *
 * You should have received a copy of the GNU General Public License
 * along with this program; if not, write to the Free Software
 * Foundation, Inc., 59 Temple Place, Suite 330, Boston, MA  02111-1307 USA
 */
#ifndef PROGRESS_H
#define PROGRESS_H

#include <string>

class Progress {
 public:
	Progress(std::string message,
           unsigned int total,
           int be_verbose = 1,
           bool do_timing = 0,
           unsigned int total_dots = 80);
	unsigned int get_progress() { return so_far; }
	void set_progress(unsigned int progress);
	unsigned int increment(unsigned int by = 1);
	void finish(std::string message);
	void finish(std::string m1, int i, std::string m2);
 private:
	void update_display();
  double current_time();
	unsigned int so_far;
	unsigned int per_dot;
	unsigned int since_dot;
  int verbosity;
  bool timeit;
  double starttime;
};

#endif
