# Supplementary material for: Similarity-based gene detection: using COGs to find evolutionarily-conserved ORFs
Source: BMC Bioinformatics. 2006 Jan 19;7:31. doi: 10.1186/1471-2105-7-31 (PMC1386717; doi:10.1186/1471-2105-7-31)
Supplement: Additional File 2 — Source code archive for a C++ program to find high-stringency COGs given a set of bidirectional best-hit pairs. In gzip-compressed tar format. [file 1471-2105-7-31-S2.tgz › cppccf-1.0/db27.args]

set print pretty on
set print object on
set print static-members on
set print vtbl on
set print demangle on
set demangle-style gnu-v3
set args /tmp/orfbidir-db27 /tmp/species-db27 >/tmp/gdb.out
