# Supplementary material for: Similarity-based gene detection: using COGs to find evolutionarily-conserved ORFs
Source: BMC Bioinformatics. 2006 Jan 19;7:31. doi: 10.1186/1471-2105-7-31 (PMC1386717; doi:10.1186/1471-2105-7-31)
Supplement: Additional File 2 — Source code archive for a C++ program to find high-stringency COGs given a set of bidirectional best-hit pairs. In gzip-compressed tar format. [file 1471-2105-7-31-S2.tgz › cppccf-1.0/cppccf.h]

/* 
 * A file from cppccf - a program for finding high-stringency COGs
 * Copyright (C) 2004, 2005 Bradford Powell
 *
 * For more information, see http://groove.med.unc.edu/sprocket/
 * or send email to the author's full name (separated by a dot) @unc.edu
 * 
 * This program is free software; you can redistribute it and/or modify
 * it under the terms of the GNU General Public License as published by
 * the Free Software Foundation; either version 2 of the License, or
 * (at your option) any later version.
 *
 * This program is distributed in the hope that it will be useful,
 * but WITHOUT ANY WARRANTY; without even the implied warranty of
 *  MERCHANTABILITY or FITNESS FOR A PARTICULAR PURPOSE.  See the
 * GNU General Public License for more details.
 *
 * You should have received a copy of the GNU General Public License
 * along with this program; if not, write to the Free Software
 * Foundation, Inc., 59 Temple Place, Suite 330, Boston, MA  02111-1307 USA
 */
#ifndef CPPCCF_H
#define CPPCCF_H

#include <map>
#include <ext/hash_map>

#include "cppccf-types.h"

#define SHOW_PROGRESS 1


void print_id_vector(id_vector_t &v);
void print_id_list(id_list_t &v);
id_vector_t id_vector_intersect(cid_vit abegin,	cid_vit aend,	cid_vit bbegin,	cid_vit bend);
VertexMap_t *read_pairs_from_file(char *pairs_file, unsigned int *max_species);
VertexMap_t *subset_vertex_map(const VertexMap_t &super,
															 const std::vector<conn_t> &edges);
unsigned int read_species(char *species_file, VertexMap_t &vertex_map);
void check_species(VertexMap_t &vertex_map);
void print_one_cog(unsigned int stringency, const id_vector_t &cog);
void print_cogs_linepercog(unsigned int stringency, const id_vv_t &cogs,
													 bool show_progress = true);
void print_cogs(unsigned int stringency, const id_vv_t &cogs,
								bool show_progress = true, unsigned int start_id = 0);
void delete_vertex_map(VertexMap_t *vm, bool show_progress = false);


#endif
