# Supplementary material for: Similarity-based gene detection: using COGs to find evolutionarily-conserved ORFs
Source: BMC Bioinformatics. 2006 Jan 19;7:31. doi: 10.1186/1471-2105-7-31 (PMC1386717; doi:10.1186/1471-2105-7-31)
Supplement: Additional File 2 — Source code archive for a C++ program to find high-stringency COGs given a set of bidirectional best-hit pairs. In gzip-compressed tar format. [file 1471-2105-7-31-S2.tgz › cppccf-1.0/cppccf-types.h]

/* 
 * A file from cppccf - a program for finding high-stringency COGs
 * Copyright (C) 2004, 2005 Bradford Powell
 *
 * For more information, see http://groove.med.unc.edu/sprocket/
 * or send email to the author's full name (separated by a dot) @unc.edu
 * 
 * This program is free software; you can redistribute it and/or modify
 * it under the terms of the GNU General Public License as published by
 * the Free Software Foundation; either version 2 of the License, or
 * (at your option) any later version.
 *
 * This program is distributed in the hope that it will be useful,
 * but WITHOUT ANY WARRANTY; without even the implied warranty of
 *  MERCHANTABILITY or FITNESS FOR A PARTICULAR PURPOSE.  See the
 * GNU General Public License for more details.
 *
 * You should have received a copy of the GNU General Public License
 * along with this program; if not, write to the Free Software
 * Foundation, Inc., 59 Temple Place, Suite 330, Boston, MA  02111-1307 USA
 */
#ifndef _CPPCCFTYPES_H_
#define _CPPCCFTYPES_H_

#include <map>
#include <vector>
#include <list>
#include <ext/hash_map>

#include "progress.h"

class CogVertex;

extern int cppccf_verbose;
extern bool cppccf_timing;

typedef unsigned int vertex_id_t;
typedef std::vector<vertex_id_t> id_vector_t;
typedef std::list<vertex_id_t> id_list_t;
typedef std::vector<id_vector_t> id_vv_t; // id vector vector
typedef __gnu_cxx::hash_map<vertex_id_t, CogVertex * > VertexMap_t;
typedef std::pair<vertex_id_t, vertex_id_t> conn_t;
typedef std::map<id_vector_t, std::vector<conn_t> > v2pair_t;
typedef id_vector_t::const_iterator cid_vit;


typedef	std::map<unsigned int, unsigned int>
clique_connection_t;

typedef std::pair<unsigned int, unsigned int>
unsigned_int_pair_t;

// some template specializations
namespace __gnu_cxx {
  template<> struct hash<id_vector_t> {
		size_t operator()(const id_vector_t &__v) const
		{
			size_t prod = 1;
			size_t xo = 0;
			for (id_vector_t::const_iterator it = __v.begin();
					 it != __v.end(); ++it) {
				prod *= *it;
				xo ^= *it;
			}
			return (xo << 16) ^ prod;
		}
	};

	template<> struct hash<unsigned_int_pair_t> {
		size_t operator()(const unsigned_int_pair_t &pair) const
		{
			return pair.first ^ pair.second;
		}
	};

	template <> struct hash<std::pair<unsigned int, id_vector_t> > {
		size_t operator()(const std::pair<unsigned int, id_vector_t> &pair) const
		{
			size_t prod = 1;
			size_t xo = 0;
			for (id_vector_t::const_iterator it = pair.second.begin();
					 it != pair.second.end(); ++it) {
				prod *= *it;
				xo ^= *it;
			}
			return (xo << 16) ^ prod ^ pair.first;
		}
	};

};

namespace std {
	template<> struct equal_to<id_vector_t> {
		bool operator()(const id_vector_t &a, const id_vector_t &b)
		{
			if (a.size() != b.size()) return false;
			id_vector_t::const_iterator ait = a.begin();
			id_vector_t::const_iterator bit = b.begin();
			while (ait != a.end() && bit != b.end()) {
				if (*(ait++) != *(bit++)) {
					return false;
				}
			}
			return true;
		}
	};

	template<> struct equal_to<unsigned_int_pair_t> {
		bool operator()(const unsigned_int_pair_t &a, const unsigned_int_pair_t &b)
		{
			return (a.first == b.first && a.second == b.second);
		}
	};

};


#endif //_CPPCCFTYPES_H_
