# Supplementary material for: Similarity-based gene detection: using COGs to find evolutionarily-conserved ORFs
Source: BMC Bioinformatics. 2006 Jan 19;7:31. doi: 10.1186/1471-2105-7-31 (PMC1386717; doi:10.1186/1471-2105-7-31)
Supplement: Additional File 2 — Source code archive for a C++ program to find high-stringency COGs given a set of bidirectional best-hit pairs. In gzip-compressed tar format. [file 1471-2105-7-31-S2.tgz › cppccf-1.0/cppccf.cpp]

/* 
 * A file from cppccf - a program for finding high-stringency COGs
 * Copyright (C) 2004, 2005 Bradford Powell
 *
 * For more information, see http://groove.med.unc.edu/sprocket/
 * or send email to the author's full name (separated by a dot) @unc.edu
 * 
 * This program is free software; you can redistribute it and/or modify
 * it under the terms of the GNU General Public License as published by
 * the Free Software Foundation; either version 2 of the License, or
 * (at your option) any later version.
 *
 * This program is distributed in the hope that it will be useful,
 * but WITHOUT ANY WARRANTY; without even the implied warranty of
 *  MERCHANTABILITY or FITNESS FOR A PARTICULAR PURPOSE.  See the
 * GNU General Public License for more details.
 *
 * You should have received a copy of the GNU General Public License
 * along with this program; if not, write to the Free Software
 * Foundation, Inc., 59 Temple Place, Suite 330, Boston, MA  02111-1307 USA
 */
#include <fstream>
#include <iostream>
#include <cstdio>
#include "cppccf.h"
#include "cog_vertex.h"

#include <map>
#include <set>
#include <ext/hash_map>
#include <ext/hash_set>
#include <deque>
#include <bitset>

using namespace std;
using namespace __gnu_cxx;

void print_id_vector(id_vector_t &v)
{
  for (id_vector_t::iterator it = v.begin();
       it != v.end();
       ++it) {
    cerr << (*it) << "\t";
  }
}

void print_id_list(id_list_t &list)
{
  for (id_list_t::iterator it = list.begin();
       it != list.end();
       ++it) {
    cerr << (*it) << "\t";
  }
}

id_vector_t
id_vector_intersect(cid_vit abegin,
					cid_vit aend,
					cid_vit bbegin,
					cid_vit bend)
{
	id_vector_t out;
	cid_vit acurr = abegin;
	cid_vit bcurr = bbegin;
	while (acurr != aend && bcurr != bend) {
		if (*acurr > *bcurr) { bcurr++; }
		else if (*acurr < *bcurr) { acurr++; }
		else {
			out.push_back(*acurr);
			acurr++; bcurr++;
		}
	}
	return out;
}

pair<CogVertex *, CogVertex *>
add_bidirectional_connection(VertexMap_t &vertex_map,
														 vertex_id_t from, vertex_id_t to)
{
	VertexMap_t::iterator it;
	CogVertex *fromv, *tov;
	it = vertex_map.find(from);
	if (it != vertex_map.end()) {
		fromv = it->second;
	} else {
		vertex_map[from] = fromv = new CogVertex(from);
	}
	it = vertex_map.find(to);
	if (it != vertex_map.end()) {
		tov = it->second;
	} else {
	  vertex_map[to] = tov = new CogVertex(to);
	}
	fromv->add_neighbor(*tov);
	tov->add_neighbor(*fromv);
	return pair<CogVertex *, CogVertex *>(fromv, tov);
}

VertexMap_t *
read_pairs_from_file(char *pairs_file, unsigned int *max_species)
{
	unsigned int curr_species = 0;
	vertex_id_t next_species_id = 0;
  // each entry in species_boundaries is the lowest index of a species
  id_vector_t species_boundaries;
	VertexMap_t *vertex_map = new VertexMap_t();
  FILE *inf;
  if (strcmp(pairs_file, "-")) {
    inf = fopen(pairs_file, "rb");
  } else {
    inf = stdin;
  }
	bool seekable = true;
	Progress *p;
	if (fseek(inf, 0, SEEK_END)) {
		seekable = false;
	} else {
		p = new Progress("Reading file of edges:",
                     ftell(inf),
                     cppccf_verbose, cppccf_timing);
		rewind(inf);
	}

  vertex_id_t a, b;
  while (fscanf(inf, "%d %d", &a, &b) == 2) {
		if (seekable) {
			p->set_progress(ftell(inf));
		}
    pair<CogVertex *,CogVertex *> vertices = add_bidirectional_connection(*vertex_map, a, b);
		if (a >= next_species_id) {
			curr_species++;
      species_boundaries.push_back(next_species_id);
			next_species_id = b;
		}
		if (b < next_species_id) {
			next_species_id = b;
		}
		vertices.first->species = curr_species;
  }
	species_boundaries.push_back(next_species_id);
	if (seekable) {
		p->finish("There are ", vertex_map->size(), " vertices.");
		delete p;
	}
  // assign unassigned species codes
  for (VertexMap_t::iterator vmit = vertex_map->begin();
       vmit != vertex_map->end(); ++vmit) {
    if (!vmit->second->species) {
      vertex_id_t vid = vmit->first;
      unsigned int i = 0;
      while (i < species_boundaries.size() &&
             species_boundaries[i] < vid)
        {++i;}
      vmit->second->species = i;
    }
  }

  fclose(inf);
  (*max_species) = species_boundaries.size();
  return vertex_map;
}

VertexMap_t *
subset_vertex_map(const VertexMap_t &super,
									const vector<conn_t> &edges)
{
	VertexMap_t *vm = new VertexMap_t();
	for (vector<conn_t>::const_iterator it = edges.begin();
			 it != edges.end(); ++it) {
		add_bidirectional_connection(*vm, it->first, it->second);
	}
	// assign species from superset
	for (VertexMap_t::iterator it = vm->begin();
			 it != vm->end(); ++it) {
		VertexMap_t::const_iterator find = super.find(it->first);
		it->second->species = find->second->species;
	}
	return vm;
}

unsigned int read_species(char *species_file, VertexMap_t &vertex_map)
{
  vertex_id_t id;
  unsigned int max_species = 0;
	unsigned int species;
  FILE *inf = fopen(species_file, "r");
  while (fscanf(inf, "%d %d", &id, &species) == 2) {
    if (species > max_species) max_species = species;
    VertexMap_t::iterator it = vertex_map.find(id);
    if (it != vertex_map.end()) {
      it->second->species = species;
    }
  }
  fclose(inf);
  return max_species;
}

void check_species(VertexMap_t &vertex_map)
{
	id_vector_t problems;
	for (VertexMap_t::iterator it = vertex_map.begin();
			 it != vertex_map.end(); ++it) {
		cerr << "species:\t" << it->first << "\t" << it->second->species << endl;
		if (it->second->species == 0) {
			problems.push_back(it->first);
		}
	}
	if (!problems.empty()) {
		sort(problems.begin(), problems.end());
		cerr << endl << "Vertices given without species\n";
		for (unsigned int i = 0; i < problems.size(); ++i) {
			cerr << problems[i] << endl;
		}
		exit(-1);
	}
}

void
print_one_cog(unsigned int stringency, const id_vector_t &cog)
{
	cout << stringency;
	for (id_vector_t::const_iterator it = cog.begin();
			 it != cog.end(); ++it) {
		cout << "\t" << *it;
	}
	cout << "\n";
}

void
print_cogs_linepercog(unsigned int stringency, const id_vv_t &cogs,
											bool show_progress)
{
	Progress *p;
	if (show_progress) {
		p = new Progress("Writing COGs:", cogs.size(),
                     cppccf_verbose, cppccf_timing);
	}
	for (id_vv_t::const_iterator cog_it = cogs.begin();
			 cog_it != cogs.end(); ++cog_it) {
		print_one_cog(stringency, *cog_it);
		if (show_progress) {
			p->increment();
		}
	}
	if (show_progress) {
		p->finish("Wrote ", cogs.size(), " COGs.");
		delete p;
	}
}


void
print_cogs(unsigned int stringency, const id_vv_t &cogs,
           bool show_progress, unsigned int start_id)
{
	int i = start_id;
	Progress *p;
	if (show_progress) {
		p = new Progress("Writing COGs:", cogs.size(),
                     cppccf_verbose, cppccf_timing);
	}
	for (id_vv_t::const_iterator cog_it = cogs.begin();
			 cog_it != cogs.end(); ++cog_it) {
		for (id_vector_t::const_iterator vit = cog_it->begin();
				 vit != cog_it->end(); ++vit) {
			cout << stringency << "\t" << i << "\t" << *vit << endl;
		}
		i++;
		if (show_progress) {
			p->increment();
		}
	}
	if (show_progress) {
		p->finish("Wrote ", i, " COGs.");
		delete p;
	}
}

void
delete_vertex_map(VertexMap_t *vm, bool show_progress) {
	Progress *p;
	if (show_progress) {
		p = new Progress("Deleting the vertices and their connections:", vm->size(),
                     cppccf_verbose, cppccf_timing);
	}
	for (VertexMap_t::iterator it = vm->begin();
			 it != vm->end(); ++it) {
		if (show_progress) {
			p->increment();
		}
		delete it->second;
	}
	delete vm;
	if (show_progress) {
		p->finish("Finished deleting");
		delete p;
	}
}
