# Supplementary material for: Similarity-based gene detection: using COGs to find evolutionarily-conserved ORFs
Source: BMC Bioinformatics. 2006 Jan 19;7:31. doi: 10.1186/1471-2105-7-31 (PMC1386717; doi:10.1186/1471-2105-7-31)
Supplement: Additional File 2 — Source code archive for a C++ program to find high-stringency COGs given a set of bidirectional best-hit pairs. In gzip-compressed tar format. [file 1471-2105-7-31-S2.tgz › cppccf-1.0/single_linkage.cpp]

/* 
 * A file from cppccf - a program for finding high-stringency COGs
 * Copyright (C) 2004, 2005 Bradford Powell
 *
 * For more information, see http://groove.med.unc.edu/sprocket/
 * or send email to the author's full name (separated by a dot) @unc.edu
 * 
 * This program is free software; you can redistribute it and/or modify
 * it under the terms of the GNU General Public License as published by
 * the Free Software Foundation; either version 2 of the License, or
 * (at your option) any later version.
 *
 * This program is distributed in the hope that it will be useful,
 * but WITHOUT ANY WARRANTY; without even the implied warranty of
 *  MERCHANTABILITY or FITNESS FOR A PARTICULAR PURPOSE.  See the
 * GNU General Public License for more details.
 *
 * You should have received a copy of the GNU General Public License
 * along with this program; if not, write to the Free Software
 * Foundation, Inc., 59 Temple Place, Suite 330, Boston, MA  02111-1307 USA
 */
#include <vector>
#include <ext/hash_set>
#include <iostream>

#include "single_linkage.h"

using namespace std;

id_vv_t *
single_linkage(VertexMap_t &vertex_map)
{
  id_vv_t *clusters = new id_vv_t;
  __gnu_cxx::hash_set<vertex_id_t> visited;
  id_vector_t stack;
  id_vector_t cluster;

	Progress p("Performing single-linkage clustering", vertex_map.size(),
             cppccf_verbose, cppccf_timing);

  for (VertexMap_t::iterator vit = vertex_map.begin();
       vit != vertex_map.end(); ++vit) {
    vertex_id_t vid = vit->first;
    if (visited.find(vid) == visited.end()) {
      stack.clear(); // should be unnecessary
      cluster.clear();
      stack.push_back(vid);
      while (!stack.empty()) {
        vid = stack.back();
        stack.pop_back();
        if (visited.find(vid) == visited.end()) {
					p.increment();
          visited.insert(vid);
          cluster.push_back(vid);
          CogVertex *v = vertex_map[vid];
          for (id_vector_t::iterator nit = v->neighbors.begin();
               nit != v->neighbors.end(); ++nit) {
            // should we check visited at this point?
            stack.push_back(*nit);
          }
        }
      } // while there are still neighbors to visit
      sort(cluster.begin(), cluster.end());
      clusters->push_back(cluster);
    }
  }
  sort(clusters->begin(), clusters->end());
	p.finish("Found ", clusters->size(), " single-linkage clusters.");
  return clusters;
}
