# Supplementary material for: Similarity-based gene detection: using COGs to find evolutionarily-conserved ORFs
Source: BMC Bioinformatics. 2006 Jan 19;7:31. doi: 10.1186/1471-2105-7-31 (PMC1386717; doi:10.1186/1471-2105-7-31)
Supplement: Additional File 2 — Source code archive for a C++ program to find high-stringency COGs given a set of bidirectional best-hit pairs. In gzip-compressed tar format. [file 1471-2105-7-31-S2.tgz › cppccf-1.0/cog_vertex.cpp]

/* 
 * A file from cppccf - a program for finding high-stringency COGs
 * Copyright (C) 2004, 2005 Bradford Powell
 *
 * For more information, see http://groove.med.unc.edu/sprocket/
 * or send email to the author's full name (separated by a dot) @unc.edu
 * 
 * This program is free software; you can redistribute it and/or modify
 * it under the terms of the GNU General Public License as published by
 * the Free Software Foundation; either version 2 of the License, or
 * (at your option) any later version.
 *
 * This program is distributed in the hope that it will be useful,
 * but WITHOUT ANY WARRANTY; without even the implied warranty of
 *  MERCHANTABILITY or FITNESS FOR A PARTICULAR PURPOSE.  See the
 * GNU General Public License for more details.
 *
 * You should have received a copy of the GNU General Public License
 * along with this program; if not, write to the Free Software
 * Foundation, Inc., 59 Temple Place, Suite 330, Boston, MA  02111-1307 USA
 */
/***************************************************************************
 *            cog_vertex.cc
 *
 *  Fri Jan  7 13:05:40 2005
 *  Copyright  2005  Bradford Powell
 *  bradford_powell@unc.edu
 ****************************************************************************/

#include "cog_vertex.h"
#include <iostream>

using namespace std;

CogVertex::CogVertex(vertex_id_t vid, unsigned int species)
{
	id = vid;
	this->species = species;
}

CogVertex::~CogVertex()
{
}

void CogVertex::add_neighbor(CogVertex& neighbor)
{
	vertex_id_t nid = neighbor.id;
	if (id == nid) return;
	
	id_vector_t::reverse_iterator it = neighbors.rbegin();
	while (it != neighbors.rend() && nid <= (*it)) {
		it++;
	}
	if (it != neighbors.rend() && *it == nid) {
		cerr << "Attempt to insert duplicate id";
	} else {
		neighbors.insert(it.base(), nid);
	}
}

void CogVertex::remove_neighbor(vertex_id_t neighbor_id) {
	neighbors.erase(remove(neighbors.begin(), neighbors.end(), neighbor_id), neighbors.end());
	//	neighbors.erase(remove_if(neighbors.begin(), neighbors.end(), equal_to<vertex_id_t> ));
}

bool CogVertex::is_connected_to(CogVertex& other) {
	return is_connected_to(other.id);
}

bool CogVertex::is_connected_to(vertex_id_t oid) {
	for (id_vector_t::iterator it = neighbors.begin(); it != neighbors.end(); ++it) {
		if (*it == oid) return true;
		if (*it > oid) return false;
	}
	return false;
}
