# Supplementary material for: Similarity-based gene detection: using COGs to find evolutionarily-conserved ORFs
Source: BMC Bioinformatics. 2006 Jan 19;7:31. doi: 10.1186/1471-2105-7-31 (PMC1386717; doi:10.1186/1471-2105-7-31)
Supplement: Additional File 2 — Source code archive for a C++ program to find high-stringency COGs given a set of bidirectional best-hit pairs. In gzip-compressed tar format. [file 1471-2105-7-31-S2.tgz › cppccf-1.0/csn3.cpp]

/* 
 * A file from cppccf - a program for finding high-stringency COGs
 * Copyright (C) 2004, 2005 Bradford Powell
 *
 * For more information, see http://groove.med.unc.edu/sprocket/
 * or send email to the author's full name (separated by a dot) @unc.edu
 * 
 * This program is free software; you can redistribute it and/or modify
 * it under the terms of the GNU General Public License as published by
 * the Free Software Foundation; either version 2 of the License, or
 * (at your option) any later version.
 *
 * This program is distributed in the hope that it will be useful,
 * but WITHOUT ANY WARRANTY; without even the implied warranty of
 *  MERCHANTABILITY or FITNESS FOR A PARTICULAR PURPOSE.  See the
 * GNU General Public License for more details.
 *
 * You should have received a copy of the GNU General Public License
 * along with this program; if not, write to the Free Software
 * Foundation, Inc., 59 Temple Place, Suite 330, Boston, MA  02111-1307 USA
 */

#include <cstdio>
#include <set>
#include <ext/hash_map>
#include <iostream>
#include <sstream>

#include "csn3.h"
#include "cog_vertex.h"
#include "cppccf.h"
#include "progress.h"

using namespace std;
using namespace __gnu_cxx;


typedef hash_map<conn_t, unsigned int> conn2cogs_t;
typedef map<unsigned int, vector<conn_t> > cog2conns_t;
typedef hash_map<vertex_id_t, id_vector_t> connmap_t;
typedef connmap_t::iterator connmap_it;

unsigned int
cog_for_conn(conn2cogs_t &conn2cogs, cog2conns_t &cog2conns,
						 const conn_t &pair, unsigned int &max_cog_id)
{
	conn2cogs_t::iterator find = conn2cogs.find(pair);
	if (find == conn2cogs.end()) {
		int cog_id = max_cog_id++;
		conn2cogs.insert(make_pair(pair, cog_id));
		cog2conns[cog_id].push_back(pair);
		return cog_id;
	} else {
		return find->second;
	}
}

cog2conns_t *
cluster_pairs(const VertexMap_t &vm)
{
	unsigned int max_cog_id = 0;
	conn2cogs_t conn2cogs;
	cog2conns_t *cog2conns = new cog2conns_t();
	connmap_t connmap;
	Progress p("Scanning pairs for COGs of stringency 3", vm.size(),
             cppccf_verbose, cppccf_timing);

	vertex_id_t a, b, c;
	for (VertexMap_t::const_iterator vit = vm.begin();
			 vit != vm.end(); ++vit) {
		p.increment();
		a = vit->first;
		CogVertex *av = vit->second;
		for (id_vector_t::const_iterator nit = av->neighbors.begin();
				 nit != av->neighbors.end(); ++nit) {
			b = *nit;
			if (b > a) {
				CogVertex *bv = vm.find(b)->second;
				id_vector_t shared = id_vector_intersect(nit, av->neighbors.end(),
																			 bv->neighbors.begin(), bv->neighbors.end());
				set<unsigned int> cogs_to_merge;
				cogs_to_merge.insert(cog_for_conn(conn2cogs, *cog2conns,
																					conn_t(a, b), max_cog_id));
				for (id_vector_t::iterator sit = shared.begin();
						 sit != shared.end(); ++sit) {
					c = *sit;
					cogs_to_merge.insert(cog_for_conn(conn2cogs, *cog2conns,
																						conn_t(a, c), max_cog_id));
					cogs_to_merge.insert(cog_for_conn(conn2cogs, *cog2conns,
																						conn_t(b, c), max_cog_id));
				}
				set<unsigned int>::iterator sit = cogs_to_merge.begin();
				unsigned int cog_id = *sit;
				while (++sit != cogs_to_merge.end()) {
					cog2conns_t::iterator findcog = cog2conns->find(*sit);
					for (vector<conn_t>::iterator it = findcog->second.begin();
							 it != findcog->second.end(); ++it) {
						conn2cogs[*it] = cog_id;
						(*cog2conns)[cog_id].push_back(*it);
					}
					cog2conns->erase(findcog);
				}
			}
		}
	}
	p.finish("Done.");
	return cog2conns;
}

v2pair_t *
merge_cogged_pairs(cog2conns_t &cog2conns)
{
	// now merge the members of each cog
	Progress p("Merging members of pairs in each COG", cog2conns.size(),
						 cppccf_verbose, cppccf_timing);
	v2pair_t *cogs = new v2pair_t();
	for (cog2conns_t::iterator cogit = cog2conns.begin();
			 cogit != cog2conns.end(); ++cogit) {
		p.increment();
		vector<conn_t> &pairs = cogit->second;
		sort(pairs.begin(), pairs.end());
		if (pairs.size() < 2) continue;
		set<vertex_id_t> cogged_vertices;
		for (vector<conn_t>::iterator pairit = pairs.begin();
				 pairit != pairs.end(); ++pairit) {
			cogged_vertices.insert(pairit->first);
			cogged_vertices.insert(pairit->second);
			// we could also write pairs out at this point for higher-stringency processing
		}
		id_vector_t cog;
		cog.insert(cog.end(), cogged_vertices.begin(), cogged_vertices.end());
		cogs->insert(pair<id_vector_t, vector<conn_t> >(cog, pairs));
	}
	p.finish("Found ", cogs->size(), " COGs of stringency 3.");
	return cogs;
}

id_vv_t *
vector_from_cog_keys(const v2pair_t &cogs)
{
	id_vv_t *cogv = new id_vv_t;
	cogv->reserve(cogs.size());
	for (v2pair_t::const_iterator it = cogs.begin();
			 it != cogs.end(); ++it) {
		cogv->push_back(it->first);
	}
	return cogv;
}

v2pair_t *
csn3(VertexMap_t &vertex_map) {
	cog2conns_t *cog2conns = cluster_pairs(vertex_map);
	v2pair_t *cogs = merge_cogged_pairs(*cog2conns);
	delete cog2conns;
	return cogs;
}
