# Supplementary material for: Similarity-based gene detection: using COGs to find evolutionarily-conserved ORFs
Source: BMC Bioinformatics. 2006 Jan 19;7:31. doi: 10.1186/1471-2105-7-31 (PMC1386717; doi:10.1186/1471-2105-7-31)
Supplement: Additional File 3 — Source code archive for a Java program to browse the database of COGs discussed in this manuscript. In gzip-compressed tar format. [file 1471-2105-7-31-S3.tgz]

Archive with 116 entries (87 files):
- Sprocket-1.0
- Sprocket-1.0/src
- Sprocket-1.0/src/edu
- Sprocket-1.0/src/edu/unc
- Sprocket-1.0/src/edu/unc/med
- Sprocket-1.0/src/edu/unc/med/diploid
- Sprocket-1.0/src/edu/unc/med/diploid/Sprocket
- Sprocket-1.0/src/edu/unc/med/diploid/Sprocket/console
- Sprocket-1.0/src/edu/unc/med/diploid/Sprocket/console/ConsoleCogBuilder.java
- Sprocket-1.0/src/edu/unc/med/diploid/Sprocket/tasks
- Sprocket-1.0/src/edu/unc/med/diploid/Sprocket/tasks/ObservableTask.java
- Sprocket-1.0/src/edu/unc/med/diploid/Sprocket/tasks/TaskObserver.java
- Sprocket-1.0/src/edu/unc/med/diploid/Sprocket/tasks/ObservableInputStream.java
- Sprocket-1.0/src/edu/unc/med/diploid/Sprocket/tasks/AbstractObservableTask.java
- Sprocket-1.0/src/edu/unc/med/diploid/Sprocket/tasks/ConsoleTaskObserver.java
- Sprocket-1.0/src/edu/unc/med/diploid/Sprocket/swing
- Sprocket-1.0/src/edu/unc/med/diploid/Sprocket/swing/CogGraphFrame.java
- Sprocket-1.0/src/edu/unc/med/diploid/Sprocket/swing/ClustalWRunner.java
- Sprocket-1.0/src/edu/unc/med/diploid/Sprocket/swing/prefuse
- Sprocket-1.0/src/edu/unc/med/diploid/Sprocket/swing/prefuse/LabeledEdgeRenderer.java
- Sprocket-1.0/src/edu/unc/med/diploid/Sprocket/utils
- Sprocket-1.0/src/edu/unc/med/diploid/Sprocket/utils/AboutSprocket.java
- Sprocket-1.0/src/edu/unc/med/diploid/Sprocket/utils/StringUtils.java
- Sprocket-1.0/src/edu/unc/med/diploid/Sprocket/utils/CogMemoryMonitor.java
- Sprocket-1.0/src/edu/unc/med/diploid/Sprocket/utils/IntSet.java
- Sprocket-1.0/src/edu/unc/med/diploid/Sprocket/utils/ArrayDEQueue.java
- Sprocket-1.0/src/edu/unc/med/diploid/Sprocket/utils/IntArrayList.java
- Sprocket-1.0/src/edu/unc/med/diploid/Sprocket/utils/HashMapIntObject.java
- Sprocket-1.0/src/edu/unc/med/diploid/Sprocket/utils/CogOptions.java
- Sprocket-1.0/src/edu/unc/med/diploid/Sprocket/utils/CogUtils.java
- Sprocket-1.0/src/edu/unc/med/diploid/Sprocket/utils/AccessiblePalette.java
- Sprocket-1.0/src/edu/unc/med/diploid/Sprocket/utils/BusyGlassPanel.java
- Sprocket-1.0/src/edu/unc/med/diploid/Sprocket/DBSprocket
- Sprocket-1.0/src/edu/unc/med/diploid/Sprocket/DBSprocket/DBCogNodeMap.java
- Sprocket-1.0/src/edu/unc/med/diploid/Sprocket/DBSprocket/DBSprocketCogPanel.java
- Sprocket-1.0/src/edu/unc/med/diploid/Sprocket/DBSprocket/DBCog.java
- Sprocket-1.0/src/edu/unc/med/diploid/Sprocket/DBSprocket/DBFindOrfFrame.java
- Sprocket-1.0/src/edu/unc/med/diploid/Sprocket/DBSprocket/DBCogCache.java
- Sprocket-1.0/src/edu/unc/med/diploid/Sprocket/DBSprocket/DBCogNode.java
- Sprocket-1.0/src/edu/unc/med/diploid/Sprocket/DBSprocket/DBSprocket.java
- Sprocket-1.0/src/edu/unc/med/diploid/Sprocket/DBSprocket/DBReportText.java
- Sprocket-1.0/src/edu/unc/med/diploid/Sprocket/DBSprocket/ResultSetTableModel.java
- Sprocket-1.0/src/edu/unc/med/diploid/Sprocket/DBSprocket/DBSprocketFrame.java
- Sprocket-1.0/src/edu/unc/med/diploid/Sprocket/CogData
- Sprocket-1.0/src/edu/unc/med/diploid/Sprocket/CogData/Cog.java
- Sprocket-1.0/src/edu/unc/med/diploid/Sprocket/CogData/CogNode.java
- Sprocket-1.0/src/edu/unc/med/diploid/Sprocket/CogData/input
- Sprocket-1.0/src/edu/unc/med/diploid/Sprocket/CogData/input/BeTDataDBReader.java
- Sprocket-1.0/src/edu/unc/med/diploid/Sprocket/CogData/input/CogNodeMapBuilder.java
- Sprocket-1.0/src/edu/unc/med/diploid/Sprocket/CogData/input/BeTDataFileReader.java
- Sprocket-1.0/src/edu/unc/med/diploid/Sprocket/CogData/collections
- Sprocket-1.0/src/edu/unc/med/diploid/Sprocket/CogData/collections/IntArray.java
- Sprocket-1.0/src/edu/unc/med/diploid/Sprocket/CogData/collections/CogNodeArrayMap.java
- Sprocket-1.0/src/edu/unc/med/diploid/Sprocket/CogData/collections/MemoryCogGroup.java
- Sprocket-1.0/src/edu/unc/med/diploid/Sprocket/CogData/collections/SimpleIntArray.java
- Sprocket-1.0/src/edu/unc/med/diploid/Sprocket/CogData/collections/CogGroup.java
- Sprocket-1.0/src/edu/unc/med/diploid/Sprocket/CogData/collections/CogNodeMap.java
- Sprocket-1.0/src/edu/unc/med/diploid/Sprocket/CogData/collections/CogNodeHashMap.java
- Sprocket-1.0/src/edu/unc/med/diploid/Sprocket/algorithms
- Sprocket-1.0/src/edu/unc/med/diploid/Sprocket/algorithms/SpecialCase3.java
- Sprocket-1.0/src/edu/unc/med/diploid/Sprocket/algorithms/CliqueCogBuilder.java
- Sprocket-1.0/src/edu/unc/med/diploid/Sprocket/algorithms/SpecialCaseTwoThree.java
- Sprocket-1.0/src/edu/unc/med/diploid/Sprocket/algorithms/MaxCliqueMap.java
- Sprocket-1.0/src/edu/unc/med/diploid/Sprocket/algorithms/SingleLinkage.java
- Sprocket-1.0/src/edu/unc/med/diploid/Sprocket/GenomeRegionView
- Sprocket-1.0/src/edu/unc/med/diploid/Sprocket/GenomeRegionView/GenomeRegionPanel.java
- Sprocket-1.0/src/edu/unc/med/diploid/Sprocket/GenomeRegionView/BoxFeatureRenderer.java
- Sprocket-1.0/src/edu/unc/med/diploid/Sprocket/GenomeRegionView/FeatureRenderer.java
- Sprocket-1.0/src/edu/unc/med/diploid/Sprocket/GenomeRegionView/LabelFeatureRenderer.java
- Sprocket-1.0/src/edu/unc/med/diploid/Sprocket/GenomeRegionView/GenomeFeatureTransform.java
- Sprocket-1.0/src/edu/unc/med/diploid/Sprocket/GenomeRegionView/GenomeFeature.java
- Sprocket-1.0/src/edu/unc/med/diploid/Sprocket/GenomeRegionView/MultiGenomeRegionFrame.java
- Sprocket-1.0/src/edu/unc/med/diploid/Sprocket/GenomeRegionView/ArrowFeatureRenderer.java
- Sprocket-1.0/misc
- Sprocket-1.0/misc/TODO
- Sprocket-1.0/misc/pdfdoclet.properties
- Sprocket-1.0/misc/bowtie
- Sprocket-1.0/misc/subcogtest
- Sprocket-1.0/misc/orfcogstats.query
- Sprocket-1.0/misc/pdfdoc
- Sprocket-1.0/misc/orfcogstats
- Sprocket-1.0/perl
- Sprocket-1.0/perl/Cog.pm
- Sprocket-1.0/perl/no-supers
- Sprocket-1.0/perl/no-supers/findcogs.pl
- Sprocket-1.0/perl/no-supers/OrthologousGroup.pm
- Sprocket-1.0/perl/findcogs.pl
- Sprocket-1.0/perl/findogs.pl
- Sprocket-1.0/perl/OrthologousGroup.pm
- Sprocket-1.0/LICENSE
- Sprocket-1.0/README
- Sprocket-1.0/.classpath
- Sprocket-1.0/extlib
- Sprocket-1.0/extlib/postgresql-jdbc3-8.0.jar
- Sprocket-1.0/extlib/commons-cli-1.0.jar
- Sprocket-1.0/extlib/commons-dbcp-1.2.1.jar
- Sprocket-1.0/extlib/hsqldb-1.8.0.jar
- Sprocket-1.0/extlib/commons-collections3-3.1.jar
- Sprocket-1.0/extlib/prefuse.jar
- Sprocket-1.0/extlib/commons-pool-1.2.jar
- Sprocket-1.0/gcj-exclude
- Sprocket-1.0/.project
- Sprocket-1.0/build.xml
- Sprocket-1.0/resources
- Sprocket-1.0/resources/edu
- Sprocket-1.0/resources/edu/unc
- Sprocket-1.0/resources/edu/unc/med
- Sprocket-1.0/resources/edu/unc/med/diploid
- Sprocket-1.0/resources/edu/unc/med/diploid/Sprocket
- Sprocket-1.0/resources/edu/unc/med/diploid/Sprocket/utils
- Sprocket-1.0/resources/edu/unc/med/diploid/Sprocket/utils/license-commons.txt
- Sprocket-1.0/resources/edu/unc/med/diploid/Sprocket/utils/license-postgresql.txt
- Sprocket-1.0/resources/edu/unc/med/diploid/Sprocket/utils/license-sprocket.txt
- Sprocket-1.0/resources/edu/unc/med/diploid/Sprocket/utils/sprocket-logo-small.png
- Sprocket-1.0/resources/edu/unc/med/diploid/Sprocket/utils/license-prefuse.txt
- Sprocket-1.0/simple.include
