# Supplementary material for: Similarity-based gene detection: using COGs to find evolutionarily-conserved ORFs
Source: BMC Bioinformatics. 2006 Jan 19;7:31. doi: 10.1186/1471-2105-7-31 (PMC1386717; doi:10.1186/1471-2105-7-31)
Supplement: Additional File 3 — Source code archive for a Java program to browse the database of COGs discussed in this manuscript. In gzip-compressed tar format. [file 1471-2105-7-31-S3.tgz › Sprocket-1.0/src/edu/unc/med/diploid/Sprocket/console/ConsoleCogBuilder.java]

/* ConsoleCogBuilder.java
 * Copyright (c) 2005 Bradford Powell
 * Created on Mar 31, 2005 as ConsoleCogBuilder.java
 *
 */
package edu.unc.med.diploid.Sprocket.console;

import java.io.*;

import edu.unc.med.diploid.Sprocket.CogData.Cog;
import edu.unc.med.diploid.Sprocket.CogData.collections.*;
import edu.unc.med.diploid.Sprocket.CogData.input.BeTDataFileReader;
import edu.unc.med.diploid.Sprocket.CogData.input.CogNodeMapBuilder;
import edu.unc.med.diploid.Sprocket.algorithms.*;
import edu.unc.med.diploid.Sprocket.tasks.*;

/**
 * Contains a static main() to construct COGs from a connections and species
 * file.
 * 
 * Since the Cog construction may still be buggy (as of 9/2005), you would be
 * better off using the C++ version: cppccf. See
 * http://groove.med.unc.edu/sprocket/ .
 * 
 * @author Bradford Powell
 * 
 */
public class ConsoleCogBuilder {

    private static final void storeCogs(CogGroup cg, int csn, Cog[] cogs) {
        for (int i = 0; i < cogs.length; i++) {
            cg.addCog(cogs[i], csn);
            System.out.println(cogs[i]);
        }
    }

    public static void main(String[] args) {
        if (args.length < 2)
            throw new RuntimeException(
                "Usage: ConsoleCogBuilder connectionsFile speciesFile [outputFile]");
        CogNodeMapBuilder builder = new CogNodeMapBuilder();
        BeTDataFileReader reader = new BeTDataFileReader(new File(args[0]),
                new File(args[1]));
        reader.setCogNodeMapBuilder(builder);
        reader.run();
        CogNodeMap nodes = builder.getNodes();
        if (args.length > 2) {
            try {
                System.setOut(new PrintStream(new BufferedOutputStream(
                        new FileOutputStream(args[2]))));
            } catch (Exception e) {
                System.err.println("Unable to set output to " + args[2]
                        + ", using standard out instead");
            }
        }

        CogGroup cg = new MemoryCogGroup(nodes);
        SingleLinkage sl = new SingleLinkage(nodes);
        Thread slThread = new Thread(sl);
        slThread.start();
        new Thread(new ConsoleTaskObserver(sl, System.err)).start();
        SpecialCase3 sc3 = new SpecialCase3(nodes, builder.pairCount());
        new Thread(new ConsoleTaskObserver(sc3, System.err)).start();
        sc3.run();
        try {
            slThread.join();
            storeCogs(cg, 2, (Cog[]) sl.getResult());
        } catch (InterruptedException e) {
            e.printStackTrace();
        }
        sl = null;
        final Cog[] csn3cogs = (Cog[]) sc3.getResult();
        sc3 = null;
        storeCogs(cg, 3, csn3cogs);
        ObservableTask hoc = new AbstractObservableTask("Finding higher-order COGs",
                                                        0, csn3cogs.length) {
            private int i = 0;
            public int getCurrent() {
                return i;
            }
            public void run() {
                determinate = true;
                for (i = 0; i < csn3cogs.length; i++) {
                    if (csn3cogs[i].size() > 3) {
                        CliqueCogBuilder ccb = new CliqueCogBuilder(csn3cogs[i]
                                .subsetNodeMap(), 4, false);
                        ccb.run();
                    }
                }
                done = true;
            }
        };
        new Thread(new ConsoleTaskObserver(hoc, System.err)).start();
        hoc.run();
    }
}
