# Supplementary material for: Similarity-based gene detection: using COGs to find evolutionarily-conserved ORFs
Source: BMC Bioinformatics. 2006 Jan 19;7:31. doi: 10.1186/1471-2105-7-31 (PMC1386717; doi:10.1186/1471-2105-7-31)
Supplement: Additional File 3 — Source code archive for a Java program to browse the database of COGs discussed in this manuscript. In gzip-compressed tar format. [file 1471-2105-7-31-S3.tgz › Sprocket-1.0/src/edu/unc/med/diploid/Sprocket/tasks/ObservableTask.java]

/* ObservableTask.java
 * Copyright (c) 2003-2005 Bradford Powell
 * Created on May 8, 2003
 */
package edu.unc.med.diploid.Sprocket.tasks;

/**
 * A long-running task that can be probed for its progress.
 * @author bradford
 */
public interface ObservableTask extends Runnable {
	public String getName();
    public int getCurrent();
    public int getTaskMin();
    public int getTaskMax();
    public boolean isDone();
    public boolean isDeterminate();
    public void run();
    public void cancel();
    public Object getResult();
}
