# Supplementary material for: Similarity-based gene detection: using COGs to find evolutionarily-conserved ORFs
Source: BMC Bioinformatics. 2006 Jan 19;7:31. doi: 10.1186/1471-2105-7-31 (PMC1386717; doi:10.1186/1471-2105-7-31)
Supplement: Additional File 3 — Source code archive for a Java program to browse the database of COGs discussed in this manuscript. In gzip-compressed tar format. [file 1471-2105-7-31-S3.tgz › Sprocket-1.0/src/edu/unc/med/diploid/Sprocket/tasks/TaskObserver.java]

/* TaskObserver.java
 * Created on May 8, 2003
 * Copyright (c) 2003-2005 Bradford Powell
 */
package edu.unc.med.diploid.Sprocket.tasks;

import java.awt.Frame;
import java.util.TimerTask;

import javax.swing.*;

/**
 * A JDialog that monitors an <tt>ObservableTask</tt>.
 * @author bradford
 *
 */
public class TaskObserver extends JDialog {

    private static final long serialVersionUID = 3978702900383921203L;
    private static java.util.Timer timer = new java.util.Timer(true);
    private static final int INITIAL_WAIT = 1000;
    private static final int PERIOD = 200;
    private JProgressBar progressBar;
    public final String taskName;
    protected int [] current;
    protected final int min, max;
    private boolean isDone = false;
    private JDialog dialog;

    public TaskObserver(Frame owner, String taskName, int min, int max, int [] current) {
        this.taskName = taskName;
        this.min = min;
        this.max = max;
        this.current = current;
        progressBar = new JProgressBar(min, max);
        dialog = new JDialog(owner, taskName, true);
        dialog.setDefaultCloseOperation(WindowConstants.DISPOSE_ON_CLOSE);
        dialog.getContentPane().add(progressBar);
        dialog.pack();
        dialog.setVisible(true);
        scheduleTimer();
    }

    protected void scheduleTimer() {
        timer.scheduleAtFixedRate(new TaskObserverTimerTask(), INITIAL_WAIT, PERIOD);
    }

    private void cleanUp() {
    }

    public void finish() {
        dialog.dispose();
        isDone = true;
    }
    
    public void finish(String message) {
        System.err.println(message);
        dialog.dispose();
        isDone = true;
    }

    private class TaskObserverTimerTask extends TimerTask {
        public TaskObserverTimerTask() {
            super();
            // for some reason, TimerTask has a protected constructor,
            // so we can't make an anonymous inner class (as far as I
            // can tell)
        }

        public void run() {
            if (isDone) {
                cancel();
                cleanUp();
            } else {
                progressBar.setValue(current[0]);
            }
        }
    }
}
