# Supplementary material for: Similarity-based gene detection: using COGs to find evolutionarily-conserved ORFs
Source: BMC Bioinformatics. 2006 Jan 19;7:31. doi: 10.1186/1471-2105-7-31 (PMC1386717; doi:10.1186/1471-2105-7-31)
Supplement: Additional File 3 — Source code archive for a Java program to browse the database of COGs discussed in this manuscript. In gzip-compressed tar format. [file 1471-2105-7-31-S3.tgz › Sprocket-1.0/src/edu/unc/med/diploid/Sprocket/tasks/ObservableInputStream.java]

/* ObservableInputStream
 * Copyright (c) 2004, 2005 Bradford Powell
 * Created on Sep 9, 2004
 */
package edu.unc.med.diploid.Sprocket.tasks;

import java.io.*;

/**
 * Like <tt>ProgressMonitorInputStream</tt>, but implementing ObservableTask
 * @author bradford
 */
public class ObservableInputStream extends FilterInputStream implements
		ObservableTask {
	
	private final int streamSize;
	private int current = 0;
	private boolean cancel = false;
	private boolean done = false;
	private String name = "Reading input stream";
	private final boolean determinate;
	
	public ObservableInputStream(InputStream in, String taskName) {
		this(in);
		name = taskName;
	}

	public ObservableInputStream(InputStream in) {
		super(in);
		int size;
		try {
			size = in.available();
		} catch (IOException e) {
			size = 0;
		}
		determinate = size > 0;
		streamSize = size;
	}

	public String getName() {
		return name;
	}
	
	public int getCurrent() {
		return current;
	}

	public int getTaskMin() {
		return 0;
	}

	public int getTaskMax() {
		return streamSize;
	}

	public boolean isDone() {
		return done;
	}
	
	public final boolean isDeterminate() { return determinate; }

	public void run() {
		// TODO Auto-generated method stub

	}

	public void cancel() {
		cancel = true;
	}

	public Object getResult() {
		return null;
	}
	
	private final void checkCancel() throws IOException {
		if (cancel)
			throw new InterruptedIOException("Reading cancelled");
	}

	public int read() throws IOException {
		checkCancel();
		int i = in.read();
		if (i >= 0) current++;
		return i;
	}

	public int read(byte[] b, int off, int len) throws IOException {
		checkCancel();
		int count = in.read(b, off, len);
		if (count > 0) current += count;
		return count;
	}

	public int read(byte[] b) throws IOException {
		checkCancel();
		int count = in.read(b);
		if (count > 0) current += count;
		return count;
	}

	public synchronized void reset() throws IOException {
		in.reset();
		current = streamSize - in.available();
	}

	public long skip(long n) throws IOException {
		long skipped = in.skip(n);
		if (skipped > 0) current += skipped;
		return skipped;
	}
	
	public void close() throws IOException {
		done = true;
		in.close();
	}
}
