# Supplementary material for: Similarity-based gene detection: using COGs to find evolutionarily-conserved ORFs
Source: BMC Bioinformatics. 2006 Jan 19;7:31. doi: 10.1186/1471-2105-7-31 (PMC1386717; doi:10.1186/1471-2105-7-31)
Supplement: Additional File 3 — Source code archive for a Java program to browse the database of COGs discussed in this manuscript. In gzip-compressed tar format. [file 1471-2105-7-31-S3.tgz › Sprocket-1.0/src/edu/unc/med/diploid/Sprocket/tasks/AbstractObservableTask.java]

/* AbstractObservableTask.java
 * Copyright (c) 2003-2005 Bradford Powell
 */
package edu.unc.med.diploid.Sprocket.tasks;

/**
 * Provides the common functionality of an ObservableTask.
 * 
 * Just override run(), getCurrent(), and maybe provide for more
 * initialization. When done, (i.e. at the end of run()), set <tt>done</tt>
 * to true and store the result (if any) in <tt>result</tt>.
 * @author Bradford Powell
 *
 */
public abstract class AbstractObservableTask implements ObservableTask {
	protected String name;
	protected int min = 0;
	protected int max = 100;
	protected boolean done = false;
	protected Object result = null;
	protected boolean determinate = true;

	public AbstractObservableTask(String name) {
		this.name = name;
		determinate = false;
	}
	
	public AbstractObservableTask(String name, int min, int max) {
		this(name);
		if (min == max) determinate = false;
		this.min = min;
		this.max = max;
	}

	public String getName() {
		return name;
	}

	public abstract int getCurrent();
	
	public final boolean isDeterminate() { return determinate; };

	public int getTaskMin() {
		return min;
	}

	public int getTaskMax() {
		return max;
	}

	public boolean isDone() {
		return done;
	}

	public abstract void run();

	public void cancel() {
		done = true;
	}

	public Object getResult() {
		return result;
	}

}
