# Supplementary material for: Similarity-based gene detection: using COGs to find evolutionarily-conserved ORFs
Source: BMC Bioinformatics. 2006 Jan 19;7:31. doi: 10.1186/1471-2105-7-31 (PMC1386717; doi:10.1186/1471-2105-7-31)
Supplement: Additional File 3 — Source code archive for a Java program to browse the database of COGs discussed in this manuscript. In gzip-compressed tar format. [file 1471-2105-7-31-S3.tgz › Sprocket-1.0/src/edu/unc/med/diploid/Sprocket/tasks/ConsoleTaskObserver.java]

/* ConsoleTaskObserver.java
 * Copyright (c) 2003-2005 Bradford Powell
 * Created on May 8, 2003
 */
package edu.unc.med.diploid.Sprocket.tasks;

import java.io.PrintStream;
import java.util.TimerTask;

/**
 * Periodically probes its observed task and writes progress to a
 * <tt>PrintStream</tt>.
 * @author bradford powell
 */
public class ConsoleTaskObserver implements Runnable {
    private static java.util.Timer timer = new java.util.Timer(true);
    private static final int INITIAL_WAIT = 1000;
    private static final int PERIOD = 200;
    private final ObservableTask task;
    private final String taskName;
    private final PrintStream out;
    public boolean showPercent = true;

    public ConsoleTaskObserver(ObservableTask task, PrintStream out) {
    	this.task = task;
    	taskName = task.getName();
    	this.out = out;
    }

    /**
     * Start monitoring the observed task.
     * @see java.lang.Runnable#run()
     */
    public void run() {
    	out.println("Monitoring task: " + taskName);
    	scheduleTimer();
    }

    protected void showProgress() {
        if (!task.isDeterminate()) out.print(".");
        else {
        	if (showPercent) {
            	float min = task.getTaskMin();
        		float percent = 100 * (task.getCurrent() - min) / (task.getTaskMax() - min);
        		out.println(taskName + ": " + percent + "%");
        	} else {
        		out.println(taskName + ": " + task.getCurrent());
        	}
        }
        if (task.isDone()) finish();
    }
    
    protected void scheduleTimer() {
        timer.scheduleAtFixedRate(new TimerTask() {
			public void run() {
	            if (task.isDone()) {
	            	cancel();
	                cleanUp();
	            } else {
	            	showProgress();
	            }
			}
        }, INITIAL_WAIT, PERIOD);
    }

    private void cleanUp() {
    }

    /**
     * Called by the ObservableTask when it is done.
     */
    public void finish() {
        timer.cancel();
    }
    
    /**
     * Called by the ObservableTask when it is done.
     * @param message
     */
    public void finish(String message) {
        System.err.println(message);
        finish();
    }

}
