# Supplementary material for: Similarity-based gene detection: using COGs to find evolutionarily-conserved ORFs
Source: BMC Bioinformatics. 2006 Jan 19;7:31. doi: 10.1186/1471-2105-7-31 (PMC1386717; doi:10.1186/1471-2105-7-31)
Supplement: Additional File 3 — Source code archive for a Java program to browse the database of COGs discussed in this manuscript. In gzip-compressed tar format. [file 1471-2105-7-31-S3.tgz › Sprocket-1.0/src/edu/unc/med/diploid/Sprocket/swing/CogGraphFrame.java]

/* CogGraphFrame.java
 * Copyright (c) 2005 Bradford Powell
 */
package edu.unc.med.diploid.Sprocket.swing;

import java.awt.*;
import java.awt.event.*;
import java.sql.*;

import javax.swing.*;

import edu.berkeley.guir.prefuse.*;
import edu.berkeley.guir.prefuse.action.RepaintAction;
import edu.berkeley.guir.prefuse.action.assignment.ColorFunction;
import edu.berkeley.guir.prefuse.action.filter.GraphFilter;
import edu.berkeley.guir.prefuse.activity.ActionList;
import edu.berkeley.guir.prefuse.event.*;
import edu.berkeley.guir.prefuse.event.FocusEvent;
import edu.berkeley.guir.prefuse.event.FocusListener;
import edu.berkeley.guir.prefuse.graph.*;
import edu.berkeley.guir.prefuse.render.*;
import edu.berkeley.guir.prefusex.controls.*;
import edu.berkeley.guir.prefusex.force.*;
import edu.berkeley.guir.prefusex.layout.*;
import edu.unc.med.diploid.Sprocket.CogData.Cog;
import edu.unc.med.diploid.Sprocket.CogData.CogNode;
import edu.unc.med.diploid.Sprocket.CogData.collections.CogGroup;
import edu.unc.med.diploid.Sprocket.DBSprocket.*;
import edu.unc.med.diploid.Sprocket.swing.prefuse.LabeledEdgeRenderer;
import edu.unc.med.diploid.Sprocket.utils.HashMapIntObject;

/**
 * Displays a graph of a COG, using the
 * <a href="http://prefuse.sf.net">prefuse</a> library.
 *
 * @author <a href="mailto:bradford_powell@unc.edu">Bradford Powell</a>
 */
public class CogGraphFrame extends JFrame {
    
    private static final long serialVersionUID = 3256725069794194998L;
    private ActionList forces;
    private ActionList activeActionList;
    private ActionList repaint;
    private ForceSimulator fsim;
    private Display display;
	
    private final Cog cog;
    private Graph graph;
    private ActionList filter;
    private final ForcePanel forcePanel;
    private ItemRegistry registry;
    private RendererFactory labeledEdgesRF, unlabeledEdgesRF;
    
    /**
     * Initializes the frame with a given COG.
     */
    public CogGraphFrame(Cog c, final CogGroup cg, String pairsTable) {
        // TODO - rethink access to bidirTable
        super("COG Graph");
        cog = c;
        menuInit();
        
        graph = initGraph(c, cg, pairsTable);


        registry = new  ItemRegistry(graph);
        DefaultEdgeRenderer labeledEdgeRenderer = new LabeledEdgeRenderer("expect");
        DefaultEdgeRenderer unlabeledEdgeRenderer = new DefaultEdgeRenderer();
        labeledEdgesRF = new DefaultRendererFactory(new TextItemRenderer(), labeledEdgeRenderer);
        unlabeledEdgesRF = new DefaultRendererFactory(new TextItemRenderer(), unlabeledEdgeRenderer);
        
        registry.setRendererFactory(unlabeledEdgesRF);
        display = new Display(registry);
        display.setSize(new Dimension(400, 400));
        display.addControlListener(new FocusControl(1));
        display.addControlListener(new NeighborHighlightControl());
        display.addControlListener(new DragControl(false));
        display.addControlListener(new ControlAdapter() {
        	public void itemClicked(VisualItem gi, MouseEvent e) {
        	    if (gi instanceof NodeItem) {
        	        if (e.getButton() != MouseEvent.BUTTON3)
        	            return;
        	        String idString = ((NodeItem) gi).getAttribute("id");
        	        if (idString != null) {
        	            JDialog dialog = new JDialog();
        	            dialog.setDefaultCloseOperation(WindowConstants.DISPOSE_ON_CLOSE);
        	            DBReportText newText = new DBReportText(cg);
        	            newText.showNode(Integer.parseInt(idString));
        	            dialog.getContentPane().add(new JScrollPane(newText));
        	            dialog.pack();
        	            dialog.show();
        	        }
        	    }
        	} 
        });

        filter = new ActionList(registry);
        filter.add(new GraphFilter());
        filter.add(new ColorByGeneMatch());
        filter.runNow();

        registry.getDefaultFocusSet().addFocusListener(new FocusListener() {
            public void focusChanged(FocusEvent e) {
                NodeItem n = registry.getNodeItem((Node)e.getFirstRemoved());
                if ( n != null ) n.setFixed(false);
                filter.runNow();
            }
        });
        
        fsim = new ForceSimulator();
        fsim.addForce(new NBodyForce(-0.4f, -1f, 0.9f));
        fsim.addForce(new SpringForce(4E-5f, 180f));
        fsim.addForce(new DragForce(-0.005f));
        
        repaint = new ActionList(registry, -1, 30);
        repaint.add(new RepaintAction());
        
        forces = new ActionList(registry, -1, 15);
		forces.add(new ForceDirectedLayout(fsim, true, false));
		forces.add(new RepaintAction());
		activeActionList = forces;

        getContentPane().add(display, BorderLayout.CENTER);
        forcePanel = new ForcePanel(fsim);
//        getContentPane().add(forcePanel, BorderLayout.EAST);
        
    }

    public void menuInit() {
        // Add menu.
        JMenu menu = new JMenu("File");
        JMenuItem menuItem = new JMenuItem("Close");
        menuItem.addActionListener(new ActionListener() {
            public void actionPerformed(ActionEvent e) {
                CogGraphFrame.this.close();
            }
        });
        menu.add(menuItem);
        JMenuBar menuBar = new JMenuBar();
        menuBar.add(menu);
        menu = new JMenu("Controls");
        menuItem = new JCheckBoxMenuItem("Smooth Lines");
        menuItem.addActionListener(new ActionListener() {
            public void actionPerformed(ActionEvent e) {
                if (display != null)
                    display.setHighQuality(((AbstractButton) e.getSource()).isSelected());
            }
        });
        menu.add(menuItem);
        menuItem = new JCheckBoxMenuItem("Show Edge Labels");
        menuItem.addActionListener(new ActionListener() {
            public void actionPerformed(ActionEvent e) {
                if (((AbstractButton) e.getSource()).isSelected()) {
                    registry.setRendererFactory(labeledEdgesRF);
                } else {
                    registry.setRendererFactory(unlabeledEdgesRF);
                }
            }
        });
        menu.add(menuItem);
        JMenu subMenu = new JMenu("Layout");
        ButtonGroup bg = new ButtonGroup();
        JRadioButtonMenuItem rb;
        rb = new JRadioButtonMenuItem("Random", false);
        rb.addActionListener(new ActionListener() {
            public void actionPerformed(ActionEvent e) {
                forcePanel.setEnabled(false);
                activeActionList.cancel();
                activeActionList = new ActionList(registry);
                activeActionList.add(new RandomLayout());
                activeActionList.run();
                activeActionList = repaint;
                activeActionList.run();
            }
        });
        bg.add(rb);
        subMenu.add(rb);
        rb = new JRadioButtonMenuItem("Fruchterman-Reingold", false);
        rb.addActionListener(new ActionListener() {
            public void actionPerformed(ActionEvent e) {
                forcePanel.setEnabled(false);
                activeActionList.cancel();
                activeActionList = new ActionList(registry);
                activeActionList.add(new FruchtermanReingoldLayout());
                activeActionList.run();
                activeActionList = repaint;
                activeActionList.run();
            }
        });
        bg.add(rb);
        subMenu.add(rb);
        rb = new JRadioButtonMenuItem("Force-directed", true);
        rb.addActionListener(new ActionListener() {
            public void actionPerformed(ActionEvent e) {
                activeActionList.cancel();
                activeActionList = forces;
                activeActionList.run();
                forcePanel.setEnabled(true);
            }
        });
        bg.add(rb);
        subMenu.add(rb);
        rb = new JRadioButtonMenuItem("Stop", false);
        rb.addActionListener(new ActionListener() {
            public void actionPerformed(ActionEvent e) {
                forcePanel.setEnabled(false);
                activeActionList.cancel();
            }
        });
        bg.add(rb);
        subMenu.add(rb);
        menuItem = new JCheckBoxMenuItem("Show controls for Force-directed", false);
        menuItem.addActionListener(new ActionListener() {
            public void actionPerformed(ActionEvent e) {
                boolean selected = ((AbstractButton) e.getSource()).isSelected();
                if (selected) {
                    getContentPane().add(forcePanel, BorderLayout.EAST);
                } else {
                    getContentPane().remove(forcePanel);
                }
                validate();
            }
        });
        subMenu.add(menuItem);
        menu.add(subMenu);
        menuBar.add(menu);
        setJMenuBar(menuBar);

        // Add window listener.

        this.addWindowListener(new WindowAdapter() {
            public void windowClosing(WindowEvent e) {
                CogGraphFrame.this.close();
            }
        });

    }
    
    private Graph initGraph(Cog c, CogGroup cg, String pairsTable) {
        Graph gr = new DefaultGraph();
        CogNode [] nodes = cog.getMembers();
        Connection db = null;
        try {
            db = DriverManager.getConnection("jdbc:apache:commons:dbcp:cogdb");
            HashMapIntObject ids2nodes = new HashMapIntObject(3*nodes.length/2);
            for (int i = 0; i < nodes.length; i++) {
                Node n = new DefaultNode();
                n.setAttribute("label", nodes[i].toString());
                n.setAttribute("gene_match", ((DBCogNode) nodes[i]).getMachedGene());
                n.setAttribute("id", Integer.toString(nodes[i].getID()));
                ids2nodes.put(nodes[i].getID(), n);
                gr.addNode(n);
            }

            PreparedStatement ps;
            try {
                int cluster_id = ((DBCog) c).cluster_id;
                String cogTable = ((DBCogCache) cg).membershipTable;
                ps = db.prepareStatement("SELECT a, b, e FROM " +
                                         cogTable + " A, " +
                                         cogTable + " B, " +
                                         pairsTable + " P " +
                                         "WHERE A.csn = ? AND A.cluster_id = ? " +
                                         "AND B.csn = A.csn AND B.cluster_id = A.cluster_id " +
                                         "AND P.a = A.seqfeature_id AND P.b = B.seqfeature_id");
                ps.setInt(1, c.csn);
                ps.setInt(2, cluster_id);
            } catch (ClassCastException cce) {
                System.err.println("Hmm... the cog passed to CogGraphFrame is not a DBCog");
                StringBuffer nodesString = new StringBuffer("(").append(nodes[0].getID());
                for (int i = 1; i < nodes.length; i++) {
                    nodesString.append(", ").append(nodes[i].getID());
                }
                nodesString.append(")");

                ps = db.prepareStatement(
                        "SELECT a, b, e FROM " + pairsTable
                        + " WHERE a IN " + nodesString
                        + " AND b IN " + nodesString);
            }
            ResultSet rs = ps.executeQuery();
            while (rs.next()) {
                int q_id = rs.getInt(1);
                int s_id = rs.getInt(2);
                Number expect = (Number) rs.getObject(3);
                Edge edge = new DefaultEdge((Node) ids2nodes.get(q_id),
                                            (Node) ids2nodes.get(s_id), false);
                edge.setAttribute("expect", expect.toString());
                gr.addEdge(edge);
            }
            rs.close();
        } catch (SQLException sqle) {
            sqle.printStackTrace();
        } catch (java.lang.Exception e) {
            e.printStackTrace();
        } finally {
            try {
                db.close();
            } catch (Exception e) {
            }
        }

        return gr;
    }

    /**
     * Shows the frame.
     */
    public void show() {
        // You can also use: Dimension size = new Dimension(300,200);
        Dimension size = getPreferredSize();
        Dimension screenSize = Toolkit.getDefaultToolkit().getScreenSize();
        setBounds(
            screenSize.width - size.width,
            (screenSize.height - size.height) / 2,
            size.width,
            size.height);

        super.show();
        activeActionList.runNow();
    }

    /**
     * Closes the frame.
     */
    private void close() {
        setVisible(false);
        forces.cancel();
        dispose();
    }
    
    private class ColorByGeneMatch extends ColorFunction {
        private final Color MATCH = new Color(172, 242, 207, 224);
        private final Color NONMATCH = new Color(242, 207, 172, 224);
        private final Color HIGHLIGHT_MATCH = new Color(53, 211, 132, 224);
        private final Color HIGHLIGHT_NONMATCH = new Color(211, 132, 53, 224);
        public Paint getFillColor(VisualItem item) {
            if (item instanceof NodeItem) {
                if (item.getAttribute("gene_match") != null) {
                    if (item.isHighlighted() || item.isFixed())
                        return HIGHLIGHT_MATCH;
                    return MATCH;
                }
                if (item.isHighlighted() || item.isFixed())
                    return HIGHLIGHT_NONMATCH;
                return NONMATCH;
            }
            return Color.BLACK;
        }
    }
    
}
