# Supplementary material for: Similarity-based gene detection: using COGs to find evolutionarily-conserved ORFs
Source: BMC Bioinformatics. 2006 Jan 19;7:31. doi: 10.1186/1471-2105-7-31 (PMC1386717; doi:10.1186/1471-2105-7-31)
Supplement: Additional File 3 — Source code archive for a Java program to browse the database of COGs discussed in this manuscript. In gzip-compressed tar format. [file 1471-2105-7-31-S3.tgz › Sprocket-1.0/src/edu/unc/med/diploid/Sprocket/swing/ClustalWRunner.java]

/* ClustalWRunner.java
 * Copyright (c) 2003-2005 Bradford Powell
 * @author <a href="mailto:bradford_powell@unc.edu">Bradford Powell</a>
 */

package edu.unc.med.diploid.Sprocket.swing;

import java.awt.Dimension;
import java.awt.Font;
import java.awt.event.ActionListener;
import java.io.*;
import java.util.prefs.Preferences;

import javax.swing.*;

import edu.unc.med.diploid.Sprocket.utils.CogUtils;

/**
 * Provides a means of running clustalw on a set of sequences.
 *
 * <p>An instance of clustalw is run (hopefully installed at <tt>/usr/bin/clustalw</tt>
 * or the path indicated by the property <tt>cogfinder.clustalw_path</tt>
 * or else there will be an error dialog displayed. The
 * results of the alignment can be shown in a frame (call setMakeFrame to
 * adjust this behavior) or can be shown by running clustalx (call setRunClustalX;
 * clustalx better be in <tt>/usr/X11R6/bin/clustalx</tt> or the path indicated
 * in the property <tt>cogfinder.clustalx_path</tt>).
 *
 * <p>This class inheirits from Thread, so you don't have to wait for it to run.
 * <p>Here's an example usage:
 * <pre>
 * ClustalWRunner cwr = new ClustalWRunner();
 * cwr.addSequence("sequence1", "CFKLAAMEKWQPLAIQAALP");
 * cwr.addSequence(..., ...);
 *      ... add more sequences
 * new Thread(cwr).start();
 * </pre>
 * <p>Note that you will have to catch potential IOExceptions in addSequence.
 *
 * @author <a href="mailto:bradford_powell@unc.edu">Bradford Powell</a>
 */
public class ClustalWRunner implements Runnable {

    private static final String default_clustalw_path = "/usr/bin/clustalw";
    private static final String default_clustalx_path = "/usr/X11R6/bin/clustalx";
    private String clustalw_path, clustalx_path;
    private boolean done;
    private boolean makeFrame;
    private boolean runClustalX;
    private File sequences;
    private PrintWriter seqWriter;

    public ClustalWRunner() {
        Preferences prefs = CogUtils.prefs;
        clustalw_path = prefs.get("clustalw_path", default_clustalw_path);
        clustalx_path = prefs.get("clustalx_path", default_clustalx_path);
        try {
            sequences = File.createTempFile("clust", "in");
        } catch (IOException e) {
            JOptionPane.showMessageDialog(
                null,
                "Alignment not performed due to IOException:\n"
                    + e
                    + "\n(Cannot write to temp file)",
                "Alignment Error",
                JOptionPane.ERROR_MESSAGE);
            System.err.println(e);
        }
        setMakeFrame(true);
        setRunClustalX(false);
    }

    /**
     * Implementation of Runnable.run().
     *
     * <p>Don't call this directly-- it should be called from Thread.start()
     *
     * @version  12/12/2002
     */
    public void run() {
        while (!done) {
            if (seqWriter != null) {
                seqWriter.close();
            }
            try {
                String aligned = clustalW(sequences);
                if (aligned == null)
                    return;
                if (makeFrame) {
                    JFrame alignFrame = new JFrame("Alignment");
                    JTextArea text = new JTextArea(aligned);
                    text.setFont(new Font("Monospaced", Font.PLAIN, 10));
                    JScrollPane pane = new JScrollPane(text);
                    pane.setPreferredSize(new Dimension(500, 800));
                    alignFrame.getContentPane().add(pane);
                    alignFrame.setDefaultCloseOperation(WindowConstants.DISPOSE_ON_CLOSE);
                    alignFrame.pack();
                    alignFrame.setVisible(true);
                }
            } catch (InterruptedException e) {
                System.err.println("Interrupted");
            }
        }
    }

    /**
     * If makeFrame is true, the text of the alignment will be presented in a frame.
     *
     * @param    setting             a  boolean
     *
     * @version  12/15/2002
     */
    public void setMakeFrame(boolean setting) {
        makeFrame = setting;
    }

    /**
     * Controls the value of runClustalX.
     *
     * If <tt>true</tt>, it indicates that
     * clustalx should be run to display the aligned sequences.
     *
     * @param    setting             a  boolean
     *
     * @version  12/15/2002
     */
    public void setRunClustalX(boolean setting) {
        runClustalX = setting;
    }

    /**
     * Calls clustalw to align a set of sequences.
     * Not much error checking is
     * performed at the moment. If <tt>runClustalX</tt> is <tt>true</tt> then
     * clustalx is run to display the aligned sequences.
     *
     * @param    seqs                a  File of sequence in a format readable by clustalw
     *
     * @return   a String - the aligned sequences in ClustalW (ALN) format
     *
     * @throws   InterruptedException
     *
     * @version  12/15/2002
     */
    private String clustalW(File seqs) throws InterruptedException {
        StringBuffer result = new StringBuffer();
        try {
            Runtime rt = Runtime.getRuntime();
            File outfile = File.createTempFile("clust", "out");
            Process proc =
                rt.exec(clustalw_path + " -align -infile=" + seqs
                        + " -output=clustalw -outfile=" + outfile);
            BufferedReader clustalProgress = new BufferedReader(new InputStreamReader(proc.getInputStream()));
            String line;
            while ((line = clustalProgress.readLine()) != null) {
                System.err.println(line);
            }
            proc.waitFor();
            if (runClustalX) {
                rt.exec(clustalx_path + " " + outfile);
            }
            BufferedReader alignReader = new BufferedReader(new FileReader(outfile));
            String s;
            while ((s = alignReader.readLine()) != null) {
                //System.err.println(s);
                result.append(s).append("\n");
            }
            alignReader.close();
            outfile.deleteOnExit();
            (new File(sequences.getAbsolutePath() + ".dnd")).deleteOnExit();
            sequences.deleteOnExit();
            done = true;
        } catch (IOException e) {
            JOptionPane.showMessageDialog(null,
                "Alignment not performed due to IOException:\n" + e
                    + "\n(Is ClustalW installed at '" + clustalw_path + "'?)",
                "Alignment Error",
                JOptionPane.ERROR_MESSAGE);
            System.err.println(e);
            return null;
        }
        return result.toString();
    }

    /**
     * Adds a sequence with a given name to the set of sequences to be aligned.
     *
     * @param    name                a  String
     * @param    seq                 a  String
     *
     * @throws   IOException
     *
     * @version  12/15/2002
     */
    synchronized public void addSequence(String name, String seq) throws IOException {
        if (seqWriter == null) {
            seqWriter = new PrintWriter(new BufferedWriter(new FileWriter(sequences, true)));
        }
        seqWriter.println(">" + name + "\n" + seq);
    }

    /**
     * Method setAlignmentListener
     *
     * At some point I may have the <tt>run()</tt> notify a listener when it is
     * done, using this to pass along the aligned sequences to another thread
     * but this is not yet implemented.
     *
     * @param    al                  an ActionListener
     *
     * @version  12/15/2002
     */
    public void setAlignmentListener(ActionListener al) {
//        listener = al;
    }

    /**
     * A simple test method for the ClustalWRunner class.
     *
     * @param    args                a  String[]
     *
     * @version  12/15/2002
     */
    public static void main(String args[]) {
        ClustalWRunner cwr = new ClustalWRunner();

        try {
            cwr.addSequence("test1", "aatcgcgattcggcgcgcgttacgagtgtgctagtcgtactg");
            cwr.addSequence("test2", "atcgcgtatgcggcgtattgcggcgcggcttagcttatttct");
            cwr.addSequence("test3", "aaggcgctttcgattcggctcggagcgcggattatattatcg");
        } catch (IOException ioe) {
        }
        new Thread(cwr).start();
    }
}
