# Supplementary material for: Similarity-based gene detection: using COGs to find evolutionarily-conserved ORFs
Source: BMC Bioinformatics. 2006 Jan 19;7:31. doi: 10.1186/1471-2105-7-31 (PMC1386717; doi:10.1186/1471-2105-7-31)
Supplement: Additional File 3 — Source code archive for a Java program to browse the database of COGs discussed in this manuscript. In gzip-compressed tar format. [file 1471-2105-7-31-S3.tgz › Sprocket-1.0/src/edu/unc/med/diploid/Sprocket/swing/prefuse/LabeledEdgeRenderer.java]

/* LabeledEdgeRenderer.java
 * Created on Apr 25, 2005 as LabelledEdgeRenderer.java
 */
package edu.unc.med.diploid.Sprocket.swing.prefuse;

import java.awt.*;
import java.awt.geom.AffineTransform;
import java.awt.geom.Line2D;

import edu.berkeley.guir.prefuse.VisualItem;
import edu.berkeley.guir.prefuse.render.DefaultEdgeRenderer;

/**
 * Draw a label with an edge (only for straight-line edges at the moment.
 * @author Bradford Powell
 */
public class LabeledEdgeRenderer extends DefaultEdgeRenderer {

    public LabeledEdgeRenderer(String labeled_attribute) {
        super();
        m_weightLabel = labeled_attribute;
    }

    public void render(Graphics2D g, VisualItem item) {
        super.render(g, item);
        String s = item.getAttribute(m_weightLabel);
        if (s == null || s.equals("")) return;
        AffineTransform currentTransform = g.getTransform();
        if (m_directed) {
            g.setTransform(m_arrowTrans);
        } else {
            Shape shape = getShape(item);
            if (shape instanceof Line2D) {
                Line2D l = (Line2D) shape;
                g.setTransform(getArrowTrans(l.getP1(), l.getP2(), m_width));
            } else {
                return;
                // not handling curves right now...
            }
        }
        g.rotate(-HALF_PI);
        FontMetrics fm = g.getFontMetrics();

        g.drawString(s, 50.0f-fm.stringWidth(s)/2, -2.0f); 
        g.setTransform(currentTransform);
    }

    
}
