# Supplementary material for: Similarity-based gene detection: using COGs to find evolutionarily-conserved ORFs
Source: BMC Bioinformatics. 2006 Jan 19;7:31. doi: 10.1186/1471-2105-7-31 (PMC1386717; doi:10.1186/1471-2105-7-31)
Supplement: Additional File 3 — Source code archive for a Java program to browse the database of COGs discussed in this manuscript. In gzip-compressed tar format. [file 1471-2105-7-31-S3.tgz › Sprocket-1.0/src/edu/unc/med/diploid/Sprocket/utils/AboutSprocket.java]

/* AboutSprocket.java
 * Copyright (c) 2005 Bradford Powell
 * Created on Aug 26, 2005 as AboutSprocket.java
 */
package edu.unc.med.diploid.Sprocket.utils;

import java.awt.*;
import java.awt.event.ActionEvent;
import java.io.IOException;
import java.io.InputStreamReader;
import java.util.HashMap;

import javax.swing.*;
import javax.swing.border.Border;
import javax.swing.event.ListSelectionEvent;
import javax.swing.event.ListSelectionListener;

/**
 * An 'about' dialog for Sprocket, displays licenses.
 * @author Bradford Powell
 */
public class AboutSprocket extends JDialog implements ListSelectionListener {
    
    JList libraryList;
    HashMap libraries;
    JTextArea sprocketText = new JTextArea(24, 96);
    JTextArea otherText = new JTextArea(24, 96);
    
    private HashMap buildLibraryList() {
        HashMap libs = new HashMap();
        libs.put("Apache Commons", "license-commons.txt");
        libs.put("PostgreSQL JDBC connector", "license-postgresql.txt");
        libs.put("Prefuse visualization toolkit", "license-prefuse.txt");
        return libs;
    }

    private static final long serialVersionUID = 20050826L;

    public AboutSprocket(Frame parent) {
        super(parent, "About sprocket", false);
        Container content = getContentPane();
        content.setLayout(new BoxLayout(content, BoxLayout.PAGE_AXIS));
        
        libraries = buildLibraryList();
        
        libraryList = new JList(libraries.keySet().toArray());
        libraryList.addListSelectionListener(this);

        JButton ok = new JButton(new AbstractAction("OK") {
            public void actionPerformed(ActionEvent e) {
                AboutSprocket.this.dispose();
            }
        });

        Font f = new Font("Monospaced", Font.PLAIN, 12);
        sprocketText.setFont(f);
        sprocketText.setColumns(96);
        otherText.setFont(f);
        otherText.setColumns(96);
        try {
            sprocketText.read(new InputStreamReader(
                    getClass().getResourceAsStream("license-sprocket.txt")),
                    null);
        } catch (IOException e1) {
            sprocketText.setText("Copyright (c) 2003-3005 Bradford Powell");
        }
        Icon logo = new ImageIcon(getClass().getResource("sprocket-logo-small.png"));
        JLabel imageLabel = new JLabel(logo);
        Border lineBorder = BorderFactory.createLineBorder(Color.BLACK);
        
        JPanel sprocketPanel = new JPanel();
        sprocketPanel.setBorder(
                BorderFactory.createTitledBorder(lineBorder, "License of sprocket"));
        sprocketPanel.add(new JScrollPane(sprocketText));

        JPanel othersPanel = new JPanel(new BorderLayout());
        othersPanel.setBorder(
                BorderFactory.createTitledBorder(lineBorder, "Licenses of included libraries"));
        othersPanel.add(new JScrollPane(libraryList), BorderLayout.WEST);
        othersPanel.add(new JScrollPane(otherText), BorderLayout.EAST);
        
        JPanel bottomPanel = new JPanel();
        bottomPanel.setLayout(new BoxLayout(bottomPanel, BoxLayout.LINE_AXIS));
        bottomPanel.add(imageLabel);
        bottomPanel.add(Box.createHorizontalGlue());
        bottomPanel.add(ok);

        content.add(sprocketPanel);
        content.add(othersPanel);
        content.add(bottomPanel);
        
        pack();
    }
    
    /**
     * @param args
     */
    public static void main(String[] args) {
        new AboutSprocket(null).show();
    }

    public class LibraryLicense {
        public final String library;
        public final String licenseResource;
        public LibraryLicense(String library, String licenseResource) {
            this.library = library;
            this.licenseResource = licenseResource;
        }
    }

    public void valueChanged(ListSelectionEvent e) {
        if (!e.getValueIsAdjusting()) {
            String licenseName = (String) libraries.get(
                    ((JList) e.getSource()).getSelectedValue());
            try {
                otherText.read(new InputStreamReader(
                        getClass().getResourceAsStream(licenseName)), null);
            } catch (Exception ex) {
                otherText.setText(ex.toString());
            }
        }
    }
}
