# Supplementary material for: Similarity-based gene detection: using COGs to find evolutionarily-conserved ORFs
Source: BMC Bioinformatics. 2006 Jan 19;7:31. doi: 10.1186/1471-2105-7-31 (PMC1386717; doi:10.1186/1471-2105-7-31)
Supplement: Additional File 3 — Source code archive for a Java program to browse the database of COGs discussed in this manuscript. In gzip-compressed tar format. [file 1471-2105-7-31-S3.tgz › Sprocket-1.0/src/edu/unc/med/diploid/Sprocket/utils/StringUtils.java]

/* StringUtils.java
 */
package edu.unc.med.diploid.Sprocket.utils;

import java.util.Collection;
import java.util.Iterator;

/**
 * Join and Split for strings.
 * @author Bradford Powell
 */
public class StringUtils {
	
	private StringUtils() {} // not instantiated

	/**
	 * Works somewhat like perl's join or S's paste functions.
	 *
	 * @param    objects             an Object[]
	 * @param    sep                 a  String
	 *
	 * @return   The string formed by concatinating the <tt>toString()</tt>
	 * values of each object in <tt>objects</tt> with <tt>sep</tt> as a
	 * separator.
	 *
	 */
	public static final String join(Object[] objects, String sep) {
	    if (objects.length == 0) {
	        return "";
	    }
	    StringBuffer out = new StringBuffer(objects[0].toString());
	    for (int i = 1; i < objects.length; i++) {
	        out.append(sep).append(objects[i].toString());
	    }
	    return new String(out);
	}

	/**
	 * Works somewhat like perl's join or S's paste functions.
	 *
	 * @param    objects             an Object[]
	 * @param    sep                 a  String
	 *
	 * @return   The string formed by concatinating the <tt>toString()</tt>
	 * values of each object in <tt>objects</tt> with <tt>sep</tt> as a
	 * separator.
	 *
	 */
	public static final String join(Collection c, String sep) {
	    if (c.size() == 0) {
	        return "";
	    }
	    Iterator iter = c.iterator();
	    StringBuffer out = new StringBuffer(iter.next().toString());
	    while (iter.hasNext()) {
	    	out.append(sep).append(iter.next());
		}
	    return new String(out);
	}

	/**
	 * Works somewhat like perl's join or S's paste functions.
	 *
	 * @param    objects             an Object[]
	 * @param    sep                 a  String
	 *
	 * @return   The string formed by concatinating the <tt>toString()</tt>
	 * values of each object in <tt>ints</tt> with <tt>sep</tt> as a
	 * separator.
	 *
	 */
	public static final String join(int[] ints, String sep) {
	    if (ints.length == 0) {
	        return "";
	    }
	    StringBuffer out = new StringBuffer(Integer.toString(ints[0]));
	    for (int i = 1; i < ints.length; i++) {
	        out.append(sep).append(ints[i]);
	    }
	    return new String(out);
	}

	/**
	 * Splits a string into an array substrings of a given length (the last
	 * substring may be less than or equal to the given length).
	 *
	 * @param    s                   a  String
	 * @param    length              an int
	 *
	 * @return   a String[]
	 *
	 * @version  12/15/2002
	 */
	public static String[] diceString(String s, int length) {
	    String[] out = new String[(int) java.lang.Math.ceil((double) s.length() / length)];
	    for (int i = 0; i < (out.length - 1); i++) {
	        out[i] = s.substring(i * length, (i + 1) * length);
	    }
	    out[out.length - 1] = s.substring((out.length - 1) * length);
	    return out;
	}

	/**
	 * Returns a StringBuffer produced by introducing a seperator
	 * every so often in a string.
	 *
	 * @param    s              a  String
	 * @param    length         an int - the interval at which to add seperators
	 * @param    sep            a  String - the separator caharcter(s)
	 *
	 * @return   a StringBuffer
	 *
	 * @version  12/15/2002
	 */
	public static StringBuffer diceString(String s, int length, String sep) {
	    StringBuffer sb = new StringBuffer();
	    int i = 0;
	    while (i + length < s.length()) {
	        sb.append(s.substring(i, i + length)).append(sep);
	        i += length;
	    }
	    sb.append(s.substring(i));
	    return sb;
	}

}
