# Supplementary material for: Similarity-based gene detection: using COGs to find evolutionarily-conserved ORFs
Source: BMC Bioinformatics. 2006 Jan 19;7:31. doi: 10.1186/1471-2105-7-31 (PMC1386717; doi:10.1186/1471-2105-7-31)
Supplement: Additional File 3 — Source code archive for a Java program to browse the database of COGs discussed in this manuscript. In gzip-compressed tar format. [file 1471-2105-7-31-S3.tgz › Sprocket-1.0/src/edu/unc/med/diploid/Sprocket/utils/CogMemoryMonitor.java]

/* CogMemoryMonitor.java
 * Copyright (c) 2002-2005 bradford Powell
 */
package edu.unc.med.diploid.Sprocket.utils;

import java.io.*;
import java.util.TimerTask;

/**
 * A simple singleton memory monitor that uses a timer to occasionally write
 * memory usage info to a file. The class can also be asked for current memory
 * usage at any time.
 *
 * @author <a href="mailto:bradford_powell@unc.edu">Bradford Powell</a>
 */

public class CogMemoryMonitor {
    Runtime rt;
    static CogMemoryMonitor instance;
    long millisPerSample;
    java.util.Timer timer;
    boolean outputToStdErr;
    boolean running;
    PrintWriter out;

    /**
     * Constructor is private because the class is a singleton.
     *
     * There is only one heap per VM, so there is no point in having more than
     * one monitor at a time (well, I guess if you wanted to have differing
     * logging schedules...)
     */
    private CogMemoryMonitor() {
        rt = Runtime.getRuntime();
        millisPerSample = 0;
        outputToStdErr = false;
    }

    /**
     * Start logging at a fixed rate.
     *
     * @version  12/15/2002
     */
    public void start() {
        if (millisPerSample == 0) {
            return;
        }
        if (!running) {
            timer = new java.util.Timer();
            timer.scheduleAtFixedRate(new MemoryMonitorTask(), 0l, millisPerSample);
            running = true;
        }
    }

    /**
     * Sets the amount of time to wait between samples.
     *
     * @param    millis              a  long
     *
     * @version  12/15/2002
     */
    public void setMillisPerSample(long millis) {
        millisPerSample = millis;
    }

    /**
     * Returns information about the current memory state.
     *
     * <p>Provides a string with the following information:
     * <ul><li>Current system time in milliseconds
     * <li>Amount of free memory
     * <li>Amount of memory in use
     * <li>Percent of memory free
     * </ul>
     *
     * @param    message             a  String
     *
     * @return   a String
     *
     * @version  12/15/2002
     */
    public String getCurrentStatus(String message) {
        StringBuffer sb = new StringBuffer(message);
        long free = rt.freeMemory();
        long total = rt.totalMemory();
        sb.append("\nTime:\t").append(System.currentTimeMillis());
        sb.append("\nFree memory:\t").append(free).append(" of ").append(total);
        sb.append("\nMemory in use:\t").append(total - free);
        sb.append("\nPercent free:\t").append((double) free / total);
        return sb.toString();
    }

    /**
     * Stops logging (but there's no reason you can't start it again later).
     *
     * @version  12/15/2002
     */
    public void stop() {
        if (running) {
            timer.cancel();
            running = false;
        }
    }

    protected void noteMemoryState(long time, long free, long total) {
        long used = total - free;
        //double percent_free = free / total;
        String message =
            "Memory (time, used, free, total):\t" + time + "\t" + used + "\t" + free + "\t" + total;
        if (outputToStdErr) {
            System.err.println(message);
        }
        if (out != null) {
            out.println(message);
        }
    }

    /**
     * Set the file to which to log samples.
     *
     * @param    filename            a  String
     *
     * @version  12/15/2002
     */
    public void setOutputFile(String filename) {
        if (out != null) {
            out.close();
        }
        try {
            out = new PrintWriter(new FileWriter(filename));
        } catch (IOException ioe) {
            System.err.println("Unable to open file for memory monitoring:");
            System.err.println(ioe);
            out = null;
        }
    }

    /**
     * Method closeOutputFile
     *
     * @version  12/15/2002
     */
    public void closeOutputFile() {
        if (out != null) {
            out.close();
        }
    }

    class MemoryMonitorTask extends TimerTask {
        public void run() {
            noteMemoryState(System.currentTimeMillis(), rt.freeMemory(), rt.totalMemory());
        }
    }

    /**
     * Returns the static instance of this singleton class, creating it if
     * necessary.
     *
     * @return   a CogMemoryMonitor
     *
     * @version  12/15/2002
     */
    public final static CogMemoryMonitor getInstance() {
        if (instance == null) {
            instance = new CogMemoryMonitor();
        }
        return instance;
    }
}
