# Supplementary material for: Similarity-based gene detection: using COGs to find evolutionarily-conserved ORFs
Source: BMC Bioinformatics. 2006 Jan 19;7:31. doi: 10.1186/1471-2105-7-31 (PMC1386717; doi:10.1186/1471-2105-7-31)
Supplement: Additional File 3 — Source code archive for a Java program to browse the database of COGs discussed in this manuscript. In gzip-compressed tar format. [file 1471-2105-7-31-S3.tgz › Sprocket-1.0/src/edu/unc/med/diploid/Sprocket/utils/IntSet.java]

/* IntSet.java
 * Copyright (c) 2005 Bradford Powell
 * Created on Mar 2, 2005 as IntSet.java
 */
package edu.unc.med.diploid.Sprocket.utils;


/**
 * A Set of primitive <tt>int</tt>s.
 * 
 * It is backed by a sorted IntArrayList.
 * @author Bradford Powell
 */
public class IntSet extends IntArrayList {
    public IntSet(int initialCapacity) {
        super(initialCapacity);
    }
    
    public IntSet(int [] parentData, int start, int length) {
        this(length);
        System.arraycopy(parentData, start, data, 0, length);
        size = length;
    }
    
    private int find(int i) {
        int j = 0;
        while (j < size) {
            if (data[j] == i) return j;
            if (data[j] > i) return -j - 1;
            j++;
        }
        return -j - 1;
    }

    public boolean add(int i) {
        if (size == 0 || i > data[size-1]) return super.add(i);
        int pos = find(i);
        if (pos < 0) {
            maybeGrow();
            pos = -pos - 1;
            for (int j = size; j > pos; j--) {
                data[j] = data[j-1];
            }
            data[pos] = i;
            size++;
            return true;
        }
        return false; // element was alreay present
    }
    
    public boolean contains(int elem) {
        return find(elem) >= 0;
    }

    public int set(int index, int element) {
        throw new UnsupportedOperationException();
    }

    /**
     * Find the intersection of <tt>this</tt> IntSet and the <tt>other</tt>.
     * @param other
     * @return a new IntSet
     */
    public IntSet intersect(IntSet other) {
	    int asize = size(); int bsize = other.size();
	    IntSet out = new IntSet(Math.min(asize, bsize));
	    int i = 0; int j = 0; int k = 0;
	    while (i < asize && j < bsize) {
	        if (data[i] < other.data[j])
	            i++;
	        else if (data[i] > other.data[j])
	            j++;
	        else {
	            out.data[k] = data[i];
	            out.size++;
	            i++; j++; k++;
	        }
	    }
	    return out;
	}
    
    /**
     * Makes a new IntSet from the elements of the current IntSet which are less than <tt>i<tt>
     * @param i
     * @return a new IntSet
     */
    public IntSet lessThan(int i) {
        int j;
        for (j = 0; j < size(); j++) {
            if (data[j] > i) break;
        }
        return new IntSet(data, 0, j);
    }

}
