# Supplementary material for: Similarity-based gene detection: using COGs to find evolutionarily-conserved ORFs
Source: BMC Bioinformatics. 2006 Jan 19;7:31. doi: 10.1186/1471-2105-7-31 (PMC1386717; doi:10.1186/1471-2105-7-31)
Supplement: Additional File 3 — Source code archive for a Java program to browse the database of COGs discussed in this manuscript. In gzip-compressed tar format. [file 1471-2105-7-31-S3.tgz › Sprocket-1.0/src/edu/unc/med/diploid/Sprocket/utils/ArrayDEQueue.java]

/* ArrayDEQueue.java
 * Copyright 2003-2005 Bradford Powell
 * Created on Jul 10, 2003
 */
package edu.unc.med.diploid.Sprocket.utils;

import java.util.NoSuchElementException;

/**
 * A resizeable double-ended queue backed by an ArrayList.
 * @author bradford powell
 */
public class ArrayDEQueue {

    private static final int DEFAULT_INITIAL_CAPACITY = 64;
    private static final float GROWTH_FACTOR = 1.5f;

    private Object[] data;
    int head, tail;
    int size;

    public ArrayDEQueue() {
        this(DEFAULT_INITIAL_CAPACITY);
    }

    public ArrayDEQueue(int initialCapacity) {
        data = new Object[initialCapacity + 1];
        head = tail = size = 0;
    }

    /**
     * Remove and return the first element.
     * @return Object       the first element
     */
    public Object shift() {
        if (head == tail) {
            throw new NoSuchElementException();
        }
        Object out = data[head];
        data[head] = null;
        head = increment(head);
        size--;
        return out;
    }

    /**
     * Put an object at the front of the queue.
     * @param o
     */
    public void unshift(Object o) {
        if (size == data.length - 1) {
            grow_data();
        }
        head = decrement(head);
        data[head] = o;
        size++;
    }

    /**
     * Remove and return the last element.
     * @return Object       the last element
     */
    public Object pop() {
        if (head == tail) {
            throw new NoSuchElementException();
        }
        tail = decrement(tail);
        Object out = data[tail];
        data[tail] = null;
        size--;
        return out;
    }

    /**
     * Put an element at the end of the queue.
     * @param o
     */
    public void push(Object o) {
        if (size == data.length - 1) {
            grow_data();
        }
        data[tail] = o;
        tail = increment(tail);
        size++;
    }

    private void grow_data() {
        Object[] new_data = new Object[(int) (data.length * GROWTH_FACTOR)];
        if (head <= tail) {
            System.arraycopy(data, head, new_data, 0, tail - head);
        } else {
            System.arraycopy(data, head, new_data, 0, data.length - head);
            System.arraycopy(data, 0, new_data, data.length - head, tail);
        }
        data = new_data;
        head = 0;
        tail = head + size;
    }

    private int increment(int i) {
        i++;
        if (i >= data.length)
            i -= data.length;
        return i;
    }

    private int decrement(int i) {
        i--;
        if (i < 0)
            i += data.length;
        return i;
    }

    public int size() {
        return size;
    }

    public void clear() {
        if (head <= tail) {
            for (int i = head; i < tail; i++)
                data[i] = null;
        } else {
            for (int i = head; i < data.length; i++)
                data[i] = null;
            for (int i = 0; i < tail; i++)
                data[i] = null;
        }
        head = tail = size = 0;
    }

    public static void main(String[] args) {
        ArrayDEQueue q = new ArrayDEQueue(10);
        for (int i = 0; i < 100; i++) {
            q.push(new Integer(i));
            if (i % 2 == 0) {
                System.out.println(q.shift());
            }
        }
        System.out.println("Not enqueueing any more...");
        while (q.size() > 0)
            System.out.println(q.shift());
    }
}
