# Supplementary material for: Similarity-based gene detection: using COGs to find evolutionarily-conserved ORFs
Source: BMC Bioinformatics. 2006 Jan 19;7:31. doi: 10.1186/1471-2105-7-31 (PMC1386717; doi:10.1186/1471-2105-7-31)
Supplement: Additional File 3 — Source code archive for a Java program to browse the database of COGs discussed in this manuscript. In gzip-compressed tar format. [file 1471-2105-7-31-S3.tgz › Sprocket-1.0/src/edu/unc/med/diploid/Sprocket/utils/IntArrayList.java]

/* IntArrayList.java
 * Copyright (c) 2004, 2005 Bradford Powell
 * Created on Nov 11, 2004
 */
package edu.unc.med.diploid.Sprocket.utils;

import java.util.Arrays;
import java.util.NoSuchElementException;


/**
 * Like a <tt>java.util.ArrayList</tt>, but with <tt>int</tt> primitives, and
 * can keep track of sorted-ness.
 * @author bradford powell
 */
public class IntArrayList {

	protected int [] data;
	protected int size = 0;
	
	public IntArrayList(int capacity) {
		data = new int[capacity];
	}
	
	public IntArrayList(int [] initial) {
		data = new int[initial.length];
		for (int i = 0; i < initial.length; i++) {
			data[i] = initial[i];
		}
	}
	
	protected final synchronized void maybeGrow() {
		if (size == data.length) {
			int [] newData = new int[data.length * 3/2 + 1];
			System.arraycopy(data, 0, newData, 0, size);
			data = newData;
		}
	}
	
	public boolean add(int i) {
		maybeGrow();
		data[size++] = i;
		return true;
	}
	
	public void clear() {
		size = 0;
	}

	public boolean contains(int elem) {
		for (int i = 0; i < data.length; i++) {
			if (data[i] == elem) return true;
		}
		return false;
	}

	public int get(int index) {
		if (index >= size) throw new IndexOutOfBoundsException();
		return data[index];
	}

	public boolean isEmpty() {
		return size == 0;
	}

	public int set(int index, int element) {
		if (index >= size) throw new IndexOutOfBoundsException();
		return data[index] = element;
	}

	public int size() {
		return size;
	}

	public int[] toArray() {
		int [] out = new int[size];
		System.arraycopy(data, 0, out, 0, size);
		return out;
	}
	
	public void trimToSize() {
		data = toArray();
	}
	
	public void sort() {
	    Arrays.sort(data, 0, size-1);
	}
	
	public boolean isSorted() {
	    if (size <= 1) return true;
	    for (int i = 1; i < size; i++) {
	        if (data[i-1] > data[i]) return false;
	    }
	    return true;
	}
	
	public IntIterator intIterator() {
	    return new IntIterator(this);
	}
	
	public String toString() {
	    StringBuffer sb = new StringBuffer("[");
	    for (int i = 0; i < size()-1; i++) {
            sb.append(data[i]).append(", ");
        }
	    if (size()>0) {
	        sb.append(data[size()-1]);
	    }
	    sb.append("]");
	    return new String(sb);
	}
	
	public class IntIterator {
	    private int i = 0;
	    private final IntArrayList ial;
	    public IntIterator(IntArrayList ial) { this.ial = ial; }
	    public boolean hasNext() {
	        return i < ial.size();
	    }
	    public int nextInt() {
	        if (i >= size) throw new NoSuchElementException();
	        return ial.data[i++];
	    }
	}
}
