# Supplementary material for: Similarity-based gene detection: using COGs to find evolutionarily-conserved ORFs
Source: BMC Bioinformatics. 2006 Jan 19;7:31. doi: 10.1186/1471-2105-7-31 (PMC1386717; doi:10.1186/1471-2105-7-31)
Supplement: Additional File 3 — Source code archive for a Java program to browse the database of COGs discussed in this manuscript. In gzip-compressed tar format. [file 1471-2105-7-31-S3.tgz › Sprocket-1.0/src/edu/unc/med/diploid/Sprocket/utils/HashMapIntObject.java]

/* HashMapIntObject.java
 * Created on Sep 9, 2004
 */
package edu.unc.med.diploid.Sprocket.utils;

import java.util.*;

/**
 * A hashmap from <tt>int</tt> primitives to <tt>Object</tt>s.
 * 
 * Pretty much has the same interface as <tt>java.util.HashMap</tt>, but uses
 * <tt>int</tt> primitives as keys.
 * @author bradford powell
 */
public class HashMapIntObject {
	Entry [] entries;
	private Collection values = null;
	private Set entrySet = null;
	private int size = 0;
	private int occupiedBuckets = 0;
	private int growThreshold;
	private float growLoadFactor = 0.8f;
	private static int [] spacedPrimes = {
			  11,
			  19,
			  37,
			  73,
			  109,
			  163,
			  251,
			  367,
			  557,
			  823,
			  1237,
			  1861,
			  2777,
			  4177,
			  6247,
			  9371,
			  14057,
			  21089,
			  31627,
			  47431,
			  71143,
			  106721,
			  160073,
			  240101,
			  360163,
			  540217,
			  810343,
			  1215497,
			  1823231,
			  2734867,
			  4102283,
			  6153409,
			  9230113,
			  13845163,
	};
	
	private final int nextSpacedPrime(int from) {
		for (int i = 0; i < spacedPrimes.length; i++) {
			if (spacedPrimes[i] > from) {
				return spacedPrimes[i];
			}
		}
		throw new RuntimeException("Requested capacity " + from + " is larger than maximum capacity " +
								   spacedPrimes[spacedPrimes.length-1]);
	}
	
	public HashMapIntObject(int approxCapacity) {
		entries = new Entry[nextSpacedPrime(approxCapacity)];
		growThreshold = (int) (entries.length * growLoadFactor);
	}
	
	public final int size() {
		return size;
	}
	
	public Object get(int key) {
		Entry e = entries[keyToIndex(key, entries.length)];
		if (e == null) return null;
		while (e.key != key) {
			e = e.next;
			if (e == null) return null;
		}
		return e.value;
	}
	
	public Object put(int key, Object value) {
		int i = keyToIndex(key, entries.length);
		Entry e = entries[i];
		for (e = entries[i]; e != null; e = e.next) {
			if (e.key == key) {
				Object old = e.value;
				e.value = value;
				return old;
			}
		}
		e = new Entry(key, value);
		e.next = entries[i];
		entries[i] = e;
		if (e.next == null) occupiedBuckets++;
		size++;
		maybeResize();
		return null;
	}
	
	private void maybeResize() {
		if (size > growThreshold) {
			int arrayLength = nextSpacedPrime(entries.length + 1);
			//System.err.println("resizing: " + arrayLength );
			growThreshold = (int) (arrayLength * growLoadFactor);
			Entry [] newEntries = new Entry[arrayLength];
			int newOccupiedSlots = 0;
			for (int i = 0; i < entries.length; i++) {
				Entry e = entries[i];
				while (e != null) {
					Entry next = e.next;
					int newIndex = keyToIndex(e.key, arrayLength);
					e.next = newEntries[newIndex];
					newEntries[newIndex] = e;
					if (e.next == null) newOccupiedSlots++;
					e = next;
				}
				entries[i] = null; // is this necessary?
			}
			entries = newEntries;
			occupiedBuckets = newOccupiedSlots;
		}
	}
	
	public Object remove(int key) {
		// TODO - this might not be keeping track of size properly
		Entry prev = entries[keyToIndex(key, entries.length)];
		Entry e;
		if (prev == null) return null;
		if (prev.key == key) {
			entries[keyToIndex(key, entries.length)] = null;
			occupiedBuckets--;
			size--;
			return prev.value;
		}
		e = prev.next;
		while (e != null && e.key < key) {
			prev = e;
			e = e.next;
		}
		if (e == null) return null;
		// remove the old Entry but reconnect the chain
		prev.next = e.next;
		size--;
		return e.value;
	}
	
	private final int keyToIndex(int key, int length) {
		return key % length;
	}
	
	int occupiedBuckets() {
		return occupiedBuckets;
	}
	
	public int [] keys() {
		int [] out = new int[size()];
		int i = 0;
		for (Iterator iter = entrySet().iterator(); iter.hasNext();) {
			out[i++] = ((Entry) iter.next()).getKey();
		}
		return out;
	}
	
	public Collection values() {
		return (values == null ? (values = new Values()) : values);
	}
	
	public String toString() {
	    StringBuffer sb = new StringBuffer("HashMapIntObject with " + size() + " items: {");
	    if (size() > 0) {
		    for (EntryIterator it = (EntryIterator) entrySet.iterator(); it.hasNext(); ) {
		        Entry e = it.nextEntry();
		        sb.append(e).append(", ");
		    }
		    sb.delete(sb.length()-2, sb.length());
	    }
	    sb.append("}");
	    return sb.toString();
	}
	
	public final static void main(String args[]) {
		HashMapIntObject map = new HashMapIntObject(600);
		for(int i = 0; i < 1000; i++) {
			int r = (int) Math.round(Math.random() * 1000);
			map.put(r, new Integer(r));
		}
		System.err.println(map.size() + " pairs in " + map.occupiedBuckets() + " buckets of a length-" +
				map.entries.length + " array") ;
		for(int i = 0; i < 1000; i++) {
			int r = (int) Math.round(Math.random() * 1000);
			map.remove(r);
		}
		System.err.println(map.size() + " pairs in " + map.occupiedBuckets() + " buckets of a length-" +
				map.entries.length + " array") ;
	}
	
	class Values extends AbstractCollection {

		public int size() {
			return size;
		}

		public Iterator iterator() {
			return new ValuesIterator();
		}
		
	}
	
	class ValuesIterator implements Iterator {
	    EntryIterator entryIterator;
		public ValuesIterator() {
		    entryIterator = (EntryIterator) entrySet().iterator();
		}
		public void remove() {
			throw new UnsupportedOperationException();
		}
		public boolean hasNext() {
		    return entryIterator.hasNext();
		}

		public Object next() {
		    return entryIterator.nextEntry().value;
		}
		
	}
	
	public Set entrySet() {
		return (entrySet == null ? (entrySet = new EntrySet()) : entrySet);
	}
	
	class EntrySet extends AbstractSet {
		public int size() {
			return size;
		}

		public Iterator iterator() {
			return new EntryIterator();
		}
	}

	final class EntryIterator implements Iterator {
		Entry nextEntry;
		int bucket = -1;
		public EntryIterator() {
			while (nextEntry == null) {
				nextEntry = entries[++bucket];
				if (bucket >= entries.length-1) break;
			}
		}
		public final void remove() {
			throw new UnsupportedOperationException();
		}
		public final boolean hasNext() {
			return nextEntry != null;
		}

		public final Object next() {
		    return nextEntry();
		}
		
		public final Entry nextEntry() {
			Entry e = nextEntry;
			if (e == null) throw new NoSuchElementException();
			nextEntry = nextEntry.next;
			while (nextEntry == null && bucket < entries.length-1) {
				nextEntry = entries[++bucket];
			}
			return e;		    
		}
		
	}
	
	public final class Entry {
		final int key;
		Object value;
		Entry next;
		
		public int getKey() { return key; }
		public Object getValue() { return value; }
		public String toString() { return Integer.toString(key) + " => " + value; }
		
		public Entry(int key, Object value) {
			this.key = key;
			this.value = value;
		}
	}
}
