# Supplementary material for: Similarity-based gene detection: using COGs to find evolutionarily-conserved ORFs
Source: BMC Bioinformatics. 2006 Jan 19;7:31. doi: 10.1186/1471-2105-7-31 (PMC1386717; doi:10.1186/1471-2105-7-31)
Supplement: Additional File 3 — Source code archive for a Java program to browse the database of COGs discussed in this manuscript. In gzip-compressed tar format. [file 1471-2105-7-31-S3.tgz › Sprocket-1.0/src/edu/unc/med/diploid/Sprocket/utils/CogOptions.java]

/* CogOptions.java
 * Copyright (c) 2005 Bradford Powell
 * Created on Mar 9, 2005 as CogOptions.java
 */
package edu.unc.med.diploid.Sprocket.utils;

import java.util.prefs.Preferences;

import org.apache.commons.cli.*;

/**
 * Uses the apache jakarta cli to read options from the command line.
 * @author Bradford Powell
 */
public class CogOptions {
    public final String jdbcDriver, jdbcURI;
    public final String pairsTable, nodesTable, cogTable, cogstatsTable;
    public final String user, password;
    public final String clustalWPath;
    
    public static final Preferences prefs = Preferences.userNodeForPackage(CogUtils.class);
    
    public Options setupOptions() {
        Options options = new Options();
        options.addOption("c", "cogs", true, "Database table containing COGs");
        options.addOption("d", "jdbcDriver", true, "JDBC driver (e.g. org.postgresql.Driver)");
        options.addOption("e", "pairs", true, "Database table containing connected pairs");
        options.addOption("h", "help", false, "Show this help (but you already figured that out...)");
        options.addOption("i", "jdbcURI", true, "JDBC connection URI (e.g. jdbc:postgresql://localhost/cogdb)");
        options.addOption("n", "nodes", true, "Database table containing nodes");
        options.addOption("p", "password", true, "Database password");
        options.addOption("s", "cogstats", true, "Database table containing COG stats");
        options.addOption("u", "user", true, "Database username");
        options.addOption("w", "clustalw", true, "Path to ClustalW (e.g. /usr/bin/clustalw)");
//        options.addOption("k", "skip-prefs", false, "Skip preference dialog");
        return options;
    }
    
    private final void showHelp(Options options) {
        new HelpFormatter().printHelp(" ", options);
    }
    
    public CogOptions(String [] args) {
        String tJdbcDriver = prefs.get("jdbcDriver", "org.postgresql.Driver");
        String tJdbcURI = prefs.get("jdbcURI", "jdbc:postgresql://diploid.med.unc.edu/orfdb25");
        String tPairsTable = prefs.get("pairs", "orfblbidir");
        String tNodesTable = prefs.get("nodes", "seqfeature");
        String tCogTable = prefs.get("cogs", "orfblcog");
        String tCogstatsTable = prefs.get("cogstats", "orfblcogstats");
        String tUser = prefs.get("user", "sprocket");
        String tPass = prefs.get("pass", "");
        String tClustalW = prefs.get("clustalw", "/usr/bin/clustalw");
        CommandLineParser parser = new PosixParser();
        Options opts = setupOptions();
        CommandLine cl = null;
        try {
            cl = parser.parse(opts, args, true);
        } catch (ParseException pe) {
            showHelp(opts);
            // TODO - throw an exception or something
            System.exit(0);
        }
        if (cl.hasOption("h")) {
            showHelp(opts);
            // TODO - throw an exception or something
            System.exit(0);
        }
        if (cl.hasOption("d")) {
            tJdbcDriver = cl.getOptionValue("d");
        }
        if (cl.hasOption("i")) {
            tJdbcURI = cl.getOptionValue("i");
        }
        if (cl.hasOption("e")) {
            tPairsTable = cl.getOptionValue("e");
        }
        if (cl.hasOption("n")) {
            tNodesTable = cl.getOptionValue("n");
        }
        if (cl.hasOption("c")) {
            tCogTable = cl.getOptionValue("c");
        }
        if (cl.hasOption("s")) {
            tCogstatsTable = cl.getOptionValue("s");
        }
        if (cl.hasOption("u")) {
            tUser = cl.getOptionValue("u");
        }
        if (cl.hasOption("p")) {
            tPass = cl.getOptionValue("p");
        }
        if (cl.hasOption("w")) {
            tClustalW = cl.getOptionValue("w");
        }
        jdbcDriver = tJdbcDriver;
        jdbcURI = tJdbcURI;
        pairsTable = tPairsTable;
        nodesTable = tNodesTable;
        cogTable = tCogTable;
        cogstatsTable = tCogstatsTable;
        user = tUser;
        password = tPass;
        clustalWPath = tClustalW;
    }
}
