# Supplementary material for: Similarity-based gene detection: using COGs to find evolutionarily-conserved ORFs
Source: BMC Bioinformatics. 2006 Jan 19;7:31. doi: 10.1186/1471-2105-7-31 (PMC1386717; doi:10.1186/1471-2105-7-31)
Supplement: Additional File 3 — Source code archive for a Java program to browse the database of COGs discussed in this manuscript. In gzip-compressed tar format. [file 1471-2105-7-31-S3.tgz › Sprocket-1.0/src/edu/unc/med/diploid/Sprocket/utils/CogUtils.java]

/* CogUtils.java
 * Copyright (c) 2003-2005 Bradford Powell
 */
package edu.unc.med.diploid.Sprocket.utils;

import java.util.prefs.Preferences;

import org.apache.commons.dbcp.*;
import org.apache.commons.pool.impl.GenericObjectPool;

import edu.unc.med.diploid.Sprocket.CogData.collections.CogNodeMap;
import edu.unc.med.diploid.Sprocket.CogData.input.BeTDataDBReader;
import edu.unc.med.diploid.Sprocket.CogData.input.CogNodeMapBuilder;

/**
 * A singleton with some preferences for Sprocket.
 *
 * @author <a href="bradford_powell@unc.edu">Bradford Powell</a>
 */

public class CogUtils {

    public static final CogUtils instance = new CogUtils();
    public static final Preferences prefs = Preferences.userNodeForPackage(CogUtils.class);
    public static final int CONSOLE = 0;
    public static final int SWING = 1;

    private CogUtils() {
    }

    /**
     * Setup the db connection pool (from apache commons dbcp), using Preferences.
     * @return CogNodeMap       (actually a DBCogNodeMap)
     */
    public CogNodeMap initData() {
        // TODO - use options instead
        String dbtable = prefs.get("bidirtable", "orfblbidir");
        String dbspeciestable = prefs.get("speciestable", "orfspecies");
        String dbname = prefs.get("JDBC Driver", "org.postgresql.Driver");
        String dbhost = prefs.get("JDBC URI", "jdbc:postgresql://diploid.med.unc.edu/orfdb25");
        String dbuser = prefs.get("Username", "sprocket");
        String dbpass = prefs.get("Password", "");
        initDBConnectionPool(dbname, dbhost, dbuser, dbpass);
        CogNodeMapBuilder builder = new CogNodeMapBuilder();
        BeTDataDBReader reader = new BeTDataDBReader("jdbc:apache:commons:dbcp:cogdb",
                								dbtable, dbspeciestable);
        reader.setCogNodeMapBuilder(builder);
        reader.run();
        return builder.getNodes();
    }

    public static final CogUtils getInstance() {
        return instance;
    }

    /**
     * Initializes a <a href="http://jakarta.apache.org/commons">jakarta commons</a> database
     * connection pool by prompting for values.
     * 
     * <p>After initialization, a connection can be obtained from the pool using
     * <tt>DriverManager.getConnection("jdbc:apache:commons:dbcp:cogdb")</tt>
     */
    public static void initDBConnectionPool(CogOptions cogopts) {
        initDBConnectionPool(cogopts.jdbcDriver, cogopts.jdbcURI,
                			 cogopts.user, cogopts.password);
    }

    /**
     * Initializes a <a href="http://jakarta.apache.org/commons">jakarta commons</a> database
     * connection pool.
     * 
     * <p>After initialization, a connection can be obtained from the pool using
     * <tt>DriverManager.getConnection("jdbc:apache:commons:dbcp:cogdb")</tt>
     * @param driverClass - the class name of the JDBC driver (which must be in the classpath)
     * @param connectURI - the JDBC URI for the connection
     * @param user
     * @param pass
     */
    public static void initDBConnectionPool(String driverClass, String connectURI,
                                            String user, String pass) {
        GenericObjectPool connectionPool = new GenericObjectPool(null, 12);
        connectionPool.setMaxIdle(4);
        connectionPool.setTestOnReturn(true);
        try {
            Class.forName(driverClass);
            ConnectionFactory connectionFactory =
                new DriverManagerConnectionFactory(connectURI, user, pass);
                PoolableConnectionFactory poolableConnectionFactory =
                    new PoolableConnectionFactory(connectionFactory, connectionPool,
                        null, // pool for PreparedStatements
                        "SELECT 1", // validation query
                        true, // default read-only status
                        true // default auto-commit status
                    );
                // yeah, it is redundadt with the constructor above, but prevents
                // warning for unused variable
                poolableConnectionFactory.setValidationQuery("SELECT 1");
        } catch (ClassNotFoundException cnfe) {
            System.err.println(
                "Class not found exception. Is the JDBC driver for the database installed?\n" + cnfe);
        } catch (Exception e) {
            System.err.println("Exception making database connection:\n" + e);
            return;
        }
        PoolingDriver driver = new PoolingDriver();
        driver.registerPool("cogdb", connectionPool);
    }

}
