# Supplementary material for: Similarity-based gene detection: using COGs to find evolutionarily-conserved ORFs
Source: BMC Bioinformatics. 2006 Jan 19;7:31. doi: 10.1186/1471-2105-7-31 (PMC1386717; doi:10.1186/1471-2105-7-31)
Supplement: Additional File 3 — Source code archive for a Java program to browse the database of COGs discussed in this manuscript. In gzip-compressed tar format. [file 1471-2105-7-31-S3.tgz › Sprocket-1.0/src/edu/unc/med/diploid/Sprocket/utils/AccessiblePalette.java]

/* AccessiblePalette.java
 * Created on May 26, 2005 as AccessiblePalette.java by Bradford Powell
 */
package edu.unc.med.diploid.Sprocket.utils;

import java.awt.Color;

/**
 * Contains static Colors which should be fairly distinguisible
 * for people with some degree of colorblindness.
 * 
 * Colors are from
 * <a href="http://jfly.iam.u-tokyo.ac.jp/html/color_blind/">Okabe and Ito</a>.
 * @author Bradford Powell
 *
 */
public class AccessiblePalette {

    public static final Color [] colors = {
        Color.BLACK,
        new Color(230,159,0), // orange
        new Color(86,180,233), // sky
        new Color(0,158,115), // bluishgreen
        new Color(213,94,0), // vermillion
        new Color(0,114,178), // blue
        new Color(240,228,66), // yellow
        new Color(204,121,167), // reddishpurple
        new Color(160,160,160), // gray
    };
    
    public static final Color BLACK = colors[0];
    public static final Color ORANGE = colors[1];
    public static final Color SKY = colors[2];
    public static final Color BLUISHGREEN = colors[3];
    public static final Color VERMILLION = colors[4];
    public static final Color BLUE = colors[5];
    public static final Color YELLOW = colors[6];
    public static final Color REDDISHPURPLE = colors[7];
    public static final Color GRAY = colors[8];

}
