# Supplementary material for: Similarity-based gene detection: using COGs to find evolutionarily-conserved ORFs
Source: BMC Bioinformatics. 2006 Jan 19;7:31. doi: 10.1186/1471-2105-7-31 (PMC1386717; doi:10.1186/1471-2105-7-31)
Supplement: Additional File 3 — Source code archive for a Java program to browse the database of COGs discussed in this manuscript. In gzip-compressed tar format. [file 1471-2105-7-31-S3.tgz › Sprocket-1.0/src/edu/unc/med/diploid/Sprocket/utils/BusyGlassPanel.java]

/* BusyGlassPanel.java
 * as postef by 'javabear' on the java forums:
 * http://forum.java.sun.com/thread.jspa?threadID=115498&messageID=1782208
 */
package edu.unc.med.diploid.Sprocket.utils;

import java.awt.*;
import java.awt.event.*;

import javax.swing.JPanel;
 
public class BusyGlassPanel extends JPanel
{
    private static final long serialVersionUID = 20050912L;

    public BusyGlassPanel() {
        setOpaque(false);
        setCursor(Cursor.getPredefinedCursor(Cursor.WAIT_CURSOR));
 
        addKeyListener( (new KeyAdapter() { }) );
        addMouseListener( (new MouseAdapter() { }) );
        addMouseMotionListener( (new MouseMotionAdapter() { }) );
    }
 
    public static final Color COLOR_WASH = new Color(64, 64, 64, 32);
 
    public final void paintComponent(Graphics g) {
        Dimension size = super.getSize();
 
        // Wash the pane with translucent gray.
        g.setColor(COLOR_WASH);
        g.fillRect(0, 0, size.width, size.height);
 
    }
}
