# Supplementary material for: Similarity-based gene detection: using COGs to find evolutionarily-conserved ORFs
Source: BMC Bioinformatics. 2006 Jan 19;7:31. doi: 10.1186/1471-2105-7-31 (PMC1386717; doi:10.1186/1471-2105-7-31)
Supplement: Additional File 3 — Source code archive for a Java program to browse the database of COGs discussed in this manuscript. In gzip-compressed tar format. [file 1471-2105-7-31-S3.tgz › Sprocket-1.0/src/edu/unc/med/diploid/Sprocket/DBSprocket/DBCogNodeMap.java]

/* DBCogNodeMap.java
 * Copyright (c) 2004-2005 Bradford Powell
 * Created on Apr 7, 2004
 */
package edu.unc.med.diploid.Sprocket.DBSprocket;

import java.sql.*;
import java.util.*;

import edu.unc.med.diploid.Sprocket.CogData.CogNode;
import edu.unc.med.diploid.Sprocket.CogData.collections.CogNodeMap;

/**
 * A CogNodeMap stored in a database (read-only).
 * @author bradford
 */
public class DBCogNodeMap extends CogNodeMap {
	
	WeakHashMap nodeMap = new WeakHashMap();
	public final String nodeTable;
    public final String pairsTable;
    public final String membershipTable;
    public final int orfTermID;
    public final int cdsTermID;
    public final int abbrevTermID;
    public final int translationTermID;
	
	public DBCogNodeMap(String tableOfNodes, String tableOfConnections, String tableOfMembers) {
		nodeTable = tableOfNodes;
        pairsTable = tableOfConnections;
        membershipTable = tableOfMembers;
        Connection db = null;
        int orfID = 0;
        int cdsID = 0;
        int abbrevID = 0;
        int translationID = 0;
        try {
        	db = DriverManager.getConnection("jdbc:apache:commons:dbcp:cogdb");
        	PreparedStatement ps = db.prepareStatement("SELECT term_id, name " +
        			"FROM term WHERE name IN ('ORF', 'CDS', 'abbrev', 'translation')");
        	ResultSet rs = ps.executeQuery();
        	while (rs.next()) {
        		if (rs.getString(2).equals("ORF")) orfID = rs.getInt(1);
        		if (rs.getString(2).equals("CDS")) cdsID = rs.getInt(1);
        		if (rs.getString(2).equals("abbrev")) abbrevID = rs.getInt(1);
        		if (rs.getString(2).equals("translation")) translationID = rs.getInt(1);
        	}
        } catch (SQLException sqle) {
        	sqle.printStackTrace();
        } finally {
        	try { db.close(); } catch (Exception e) {}
        }
        orfTermID = orfID;
        cdsTermID = cdsID;
        abbrevTermID = abbrevID;
        translationTermID = translationID;
	}
	
	public boolean nodeExists(int id) {
		Connection db = null;
		boolean result = false;
		try {
            db = DriverManager.getConnection("jdbc:apache:commons:dbcp:cogdb");
            // FIXME decide what to do about 'nodeTable'
            PreparedStatement ps = db.prepareStatement("SELECT seqfeature_id FROM " +
                                                        nodeTable +
														" WHERE id = ? AND type_term_id=" + orfTermID);
            ps.setInt(1, id);
            result = ps.executeQuery().next();
		} catch (SQLException sqle) {
			throw new RuntimeException("Error trying to determine if node " + id + " exists",
									   sqle);
		} finally {
			try {
				if (db != null) db.close();
			} catch (SQLException sqle) {
				throw new RuntimeException(sqle);
			}
		}
		return result;
	}

	public void add(CogNode cn) {
		throw new UnsupportedOperationException("Modifiyng of Nodes in the database is not supported by this interface");
	}

	public int size() {
		Connection db = null;
		int size = 0;
		try {
            db = DriverManager.getConnection("jdbc:apache:commons:dbcp:cogdb");
            // FIXME - should I report COUNT(seqfeature_id) instead of MAX(id)?
            // also -- new db schema-- what to do about nodeTable?
            PreparedStatement ps = db.prepareStatement("SELECT COUNT(seqfeature_id) FROM " +
                                                        nodeTable + " WHERE type_term_id = " + orfTermID);
            ResultSet rs = ps.executeQuery();
            if (rs.next()) {
            	size = rs.getInt(1);
            } else {
            	throw new RuntimeException("There do not appear to be any nodes in the table " + nodeTable);
            }
		} catch (SQLException sqle) {
			throw new RuntimeException("Error trying to determine number of nodes in table: " + nodeTable,
									   sqle);
		} finally {
			try {
				if (db != null) db.close();
			} catch (SQLException sqle) {
				throw new RuntimeException(sqle);
			}
		}
		return size;
	}

	public CogNode getCogNode(int id) {
		Integer key = new Integer(id);
		Object value = nodeMap.get(key);
		if (value == null) {
			value = new DBCogNode(this, id);
			nodeMap.put(key, value);
		}
		return (CogNode) value;
	}

	public String[] getCogNodeNames() {
		String [] out = new String[size()];
		int i = 0;
		Connection db = null;
		try {
            db = DriverManager.getConnection("jdbc:apache:commons:dbcp:cogdb");
            // FIXME - do something instead of subselect (so we can use mysql again)
            String sql = "SELECT accession, rank " +
						  "FROM seqfeature JOIN bioentry USING (bioentry_id) " +
						  "WHERE type_term_id = " + orfTermID + " " +
						  "ORDER BY accession, rank";
            PreparedStatement ps = db.prepareStatement("SELECT orf FROM " +
                                                        nodeTable + 
														"ORDER BY orf");
            ResultSet rs = ps.executeQuery();
            while (rs.next()) {
            	out[i] = rs.getString(1) + "_" + rs.getInt(2);
            	i++;
            }
            if (i != out.length)
            	throw new ConcurrentModificationException("Database changed beneath us!");
		} catch (SQLException sqle) {
			throw new RuntimeException("Error trying to get names of nodes",
									   sqle);
		} catch (IndexOutOfBoundsException ioobe) {
			ioobe.printStackTrace();
        	throw new ConcurrentModificationException("Database changed beneath us!");			
		} finally {
			try {
				if (db != null) db.close();
			} catch (SQLException sqle) {
				throw new RuntimeException(sqle);
			}
		}
		return out;
	}

	public Iterator cogNodeIterator() {
		return new DBCogNodeIterator();
	}

	public void compactNodeConnectionLists() {
		// nothing to do here
	}

	public CogNode[] getNodesByIDs(int[] ids) {
		// TODO - check to see if we already have these in the cache
		CogNode [] nodes = DBCogNode.nodesByIds(this, ids);
		for (int i = 0; i < nodes.length; i++) {
			nodeMap.put(new Integer(nodes[i].getID()), nodes[i]);
		}
		return nodes;
	}
	private class DBCogNodeIterator implements Iterator {
		private int nextNode = 1;
		private final int lastNode;
		// TODO - might be able to do this with an open result set

		DBCogNodeIterator() {
			lastNode = DBCogNodeMap.this.size();
		}
		
		public void remove() {
			throw new UnsupportedOperationException();
		}

		public boolean hasNext() {
			return nextNode <= lastNode;
		}

		public Object next() {
			return DBCogNodeMap.this.getCogNode(nextNode++);
		}
		
	}
}
