# Supplementary material for: Similarity-based gene detection: using COGs to find evolutionarily-conserved ORFs
Source: BMC Bioinformatics. 2006 Jan 19;7:31. doi: 10.1186/1471-2105-7-31 (PMC1386717; doi:10.1186/1471-2105-7-31)
Supplement: Additional File 3 — Source code archive for a Java program to browse the database of COGs discussed in this manuscript. In gzip-compressed tar format. [file 1471-2105-7-31-S3.tgz › Sprocket-1.0/src/edu/unc/med/diploid/Sprocket/DBSprocket/DBSprocketCogPanel.java]

/**
 * DBSprocketCogPanel.java
 * based on CogReportPanel.java
 *
 * @author <a href="mailto:bradford_powell@unc.edu>Bradford Powell</a>
 */

package edu.unc.med.diploid.Sprocket.DBSprocket;

import java.awt.BorderLayout;
import java.awt.Dimension;
import java.awt.event.*;
import java.sql.*;

import javax.swing.*;
import javax.swing.event.ListSelectionEvent;
import javax.swing.event.ListSelectionListener;
import javax.swing.table.TableModel;

import edu.unc.med.diploid.Sprocket.CogData.Cog;

/**
 * Provides a panel in which to browse COGs and their constituent members.
 */

public class DBSprocketCogPanel extends JPanel implements ListSelectionListener, ActionListener {

    private static final long serialVersionUID = 3976738068776695345L;
    private DBReportText text;
    private JScrollPane textScroller;
    private JTable cogTable;
    private JScrollPane cogTableScroller;
    private Cog selectedCog;
    private JComboBox cogCombo;
    private int csn;
    private final DBCogCache cc;
    

    /**
     * Construct an instance to browse the COGs in the argument CogFactory.
     */
    public DBSprocketCogPanel(DBCogCache cache) {
        super();
        cc = cache;
        Connection db = null;
        int minCsn = 3;
        int maxCsn = 3;
        try {
            db = DriverManager.getConnection("jdbc:apache:commons:dbcp:cogdb");
            PreparedStatement ps = db.prepareStatement("SELECT MIN(csn), MAX(csn) FROM " +
                                                       cc.summaryTable);
            ResultSet rs = ps.executeQuery();
            while (rs.next()) {
                minCsn = rs.getInt(1);
                maxCsn = rs.getInt(2);
            }
            rs.close();
            ps.close();
        } catch (SQLException sqle) {
            System.err.println(sqle);
        } finally {
            try { db.close(); } catch (Exception e) { throw new RuntimeException(e); }
        }
        cogCombo = new JComboBox();
        for (int i = minCsn; i <= maxCsn; i++) {
            cogCombo.addItem("CSN " + i);
        }
        cogCombo.addItem(new String("Guided query..."));
        cogCombo.addItem(new String("SQL query..."));
        cogCombo.setSelectedIndex(maxCsn-minCsn);
        cogCombo.addActionListener(this);
        text = new DBReportText(cc);
        textScroller = new JScrollPane(text);
        textScroller.setPreferredSize(new Dimension(300, 300));
        this.add(textScroller);
        cogTable = new JTable();
        setCsn(maxCsn);
        cogTableScroller = new JScrollPane(cogTable);
        cogTableScroller.setPreferredSize(new Dimension(400, 300));
        cogTable.setRowSelectionAllowed(true);
        cogTable.setColumnSelectionAllowed(false);
        cogTable.setSelectionMode(ListSelectionModel.SINGLE_SELECTION);
        cogTable.getSelectionModel().addListSelectionListener(this);
        cogTable.getTableHeader().setReorderingAllowed(false);
        cogTable.getTableHeader().addMouseListener(new MouseAdapter() {
        	public void mouseClicked(MouseEvent me) {
        		int column = cogTable.getColumnModel().getColumnIndexAtX(me.getX());
        		if (me.getClickCount() == 1 && column != -1) {
        			((ResultSetTableModel) cogTable.getModel()).sortByColumn(column);
        		}
        	}
        });

        JPanel leftPanel = new JPanel();
        leftPanel.setLayout(new BorderLayout());
        leftPanel.add(cogTableScroller, BorderLayout.CENTER);
        leftPanel.add(cogCombo, BorderLayout.NORTH);


        JSplitPane sp = new JSplitPane(JSplitPane.HORIZONTAL_SPLIT, leftPanel, textScroller);
        this.setLayout(new BorderLayout());
        this.add(sp, BorderLayout.CENTER);
    }

    /**
     * Implements the ListSelectionListener interface for the list of COGs
     *
     * @param    e                   a  ListSelectionEvent
     *
     * @version  11/3/2002
     */
    public void valueChanged(ListSelectionEvent e) {
        if (e.getValueIsAdjusting()) {
            return;
        }
//        JTable t = (JTable) e.getSource();
        if (cogTable.getSelectedRowCount() == 0) {
            selectedCog = null;
            text.clear();
        } else {
            setSelectedCog();
            text.showCog(getSelectedCog());
        }
    }

    public void actionPerformed(java.awt.event.ActionEvent e) {
        if (e.getSource() == cogCombo) {
            String selected = (String) cogCombo.getSelectedItem();
            cogTable.setEnabled(false);
            if ("CSN".equals(selected.substring(0, 3))) {
                int selectedCSN = Integer.parseInt(selected.substring(4));
                DBSprocketCogPanel.this.setCsn(selectedCSN);
            } else if ("Guided query...".equals(selected)) {
                JOptionPane.showMessageDialog(this, "Sorry, this function is not yet implemented",
                                              "Unimplemented", JOptionPane.ERROR_MESSAGE);
            } else if ("SQL query...".equals(selected)) {
                String query = JOptionPane.showInputDialog(this, "Type in your query...");
                if (query != null && !"".equals(query)) {
                    Connection db = null;
                    try {
                        db = DriverManager.getConnection("jdbc:apache:commons:dbcp:cogdb");
                        PreparedStatement ps = db.prepareStatement(query);
                        ps.setFetchSize(1321);
                        ResultSet rs = ps.executeQuery();
                        // TODO - zero in next line causes no progress to be shown
                        cogTable.setModel(new ResultSetTableModel(rs, 0));
                        rs.close();
                        ps.close();
                    } catch (Exception ex) {
                        ex.printStackTrace();
                    } finally {
                        try {
                            db.close();
                        } catch (Exception ex2) {
                            throw new RuntimeException("Unable to close database connection");
                        }
                    }
                }
            }
            cogTable.setEnabled(true);
        }
    }

    /**
     * Sets the current COG Stringency number.
     *
     * <p>This should probably only be called from the pull-down selector. The
     * setting of a new CSN may take a while as it will trigger the calculation
     * of any as-of-yet-uncalulated lesser CSNs.
     *
     * @param    csn                 an int
     *
     * @version  12/15/2002
     */
    protected synchronized void setCsn(int csn) {
        this.csn = csn;
        Thread th = new Thread(new Runnable() {
            public void run() {
                DBSprocketCogPanel.this.cogTable.setEnabled(false);
                Connection db = null;
                try {
                    int queryCSN = DBSprocketCogPanel.this.csn;
                    db = DriverManager.getConnection("jdbc:apache:commons:dbcp:cogdb");
                    PreparedStatement ps = db.prepareStatement("SELECT count(*) FROM " +
                                                               cc.summaryTable + " WHERE csn = ?");
                    ps.setInt(1, queryCSN);
                    ResultSet rs = ps.executeQuery();
                    int numRows = 0;
                    while (rs.next()) {
                        numRows = rs.getInt(1);
                    }
                    
                    ps = db.prepareStatement(
                            "SELECT * FROM " + cc.summaryTable + " WHERE csn = ? ORDER BY cluster_id");
                    ps.setInt(1, DBSprocketCogPanel.this.csn);
                    ps.setFetchSize(1321);
                    rs = ps.executeQuery();
                    cogTable.setModel(new ResultSetTableModel(rs, numRows));
                    rs.close();
                    ps.close();
                } catch (Exception e) {
                    e.printStackTrace();
                } finally {
                    try {
                        db.close();
                    } catch (Exception e) {
                    }
                }
                DBSprocketCogPanel.this.cogTable.setEnabled(true);
            }
        });
        th.start();
    }

    protected Cog getSelectedCog() {
        return selectedCog;
    }

    protected void setSelectedCog() {
        int row = cogTable.getSelectedRow();
        if (row == -1) selectedCog = null;
        TableModel tm = cogTable.getModel();
        Integer selectedCSN = (Integer) tm.getValueAt(row, 0);
        Integer cluster_id = (Integer) tm.getValueAt(row, 1);
        selectedCog = cc.getCog(selectedCSN.intValue(), cluster_id.intValue());
    }

}
