# Supplementary material for: Similarity-based gene detection: using COGs to find evolutionarily-conserved ORFs
Source: BMC Bioinformatics. 2006 Jan 19;7:31. doi: 10.1186/1471-2105-7-31 (PMC1386717; doi:10.1186/1471-2105-7-31)
Supplement: Additional File 3 — Source code archive for a Java program to browse the database of COGs discussed in this manuscript. In gzip-compressed tar format. [file 1471-2105-7-31-S3.tgz › Sprocket-1.0/src/edu/unc/med/diploid/Sprocket/DBSprocket/DBCog.java]

/* DBCog.java
 * Copyright (c) 2005 Bradford Powell
 * Created on Jul 18, 2005 as DBCog.java
 */
package edu.unc.med.diploid.Sprocket.DBSprocket;

import edu.unc.med.diploid.Sprocket.CogData.Cog;
import edu.unc.med.diploid.Sprocket.CogData.CogNode;
import edu.unc.med.diploid.Sprocket.CogData.collections.CogNodeMap;

/**
 * An implementation of <tt>Cog</tt> for data that is
 * stored in a database.
 * 
 * Currently read-only. Also, the <tt>CogNodeMap</tt>
 * provided to the constructor better be a <tt>DBCogNodeMap</tt>
 * or behavior could be strange...
 * @author Bradford Powell
 *
 */
public class DBCog extends Cog {
    
    public final int cluster_id;

    public DBCog(int[] members, CogNodeMap nodeMap, int csn, int clusterId) {
        super(members, nodeMap, csn);
        this.cluster_id = clusterId;
    }

    public DBCog(CogNode[] nodes, CogNodeMap nodeMap, int csn, int clusterId) {
        super(nodes, nodeMap, csn);
        this.cluster_id = clusterId;
    }

}
