# Supplementary material for: Similarity-based gene detection: using COGs to find evolutionarily-conserved ORFs
Source: BMC Bioinformatics. 2006 Jan 19;7:31. doi: 10.1186/1471-2105-7-31 (PMC1386717; doi:10.1186/1471-2105-7-31)
Supplement: Additional File 3 — Source code archive for a Java program to browse the database of COGs discussed in this manuscript. In gzip-compressed tar format. [file 1471-2105-7-31-S3.tgz › Sprocket-1.0/src/edu/unc/med/diploid/Sprocket/DBSprocket/DBFindOrfFrame.java]

/* DBFindOrfFrame.java
 * Copyright (c) 2004-2005 Bradford Powell
 * Created on Mar 25, 2004 by bradford
 */
package edu.unc.med.diploid.Sprocket.DBSprocket;

import java.awt.*;
import java.awt.event.ActionEvent;
import java.awt.event.ActionListener;
import java.sql.*;

import javax.swing.*;
import javax.swing.event.ListSelectionEvent;
import javax.swing.event.ListSelectionListener;

import edu.unc.med.diploid.Sprocket.CogData.collections.CogGroup;


/**
 * <p>Dialog to find an ORF by location or by the name of an overlapping gene.</p>
 * 
 * <p>The factory methods <tt>newFindBy*</tt> should be used to create the dialogs.</p>
 * 
 * @author <a href="mailto:bradford_powell@unc.edu">Bradford Powell</a>
 */
public class DBFindOrfFrame extends JFrame {

    private static final long serialVersionUID = 3834305146493810999L;
    private final JTable resultTable = new JTable();
    private final DBReportText reportText;
    private final String querySQL;
    private final boolean isIntegerQuery;
    private final int orfIdIndex;

    private DBFindOrfFrame(String prompt, String sql, int indexOfOrfId,
                           boolean isInteger, CogGroup cogGroup) {
        reportText = new DBReportText(cogGroup);
        initUI(prompt);
        pack();
        querySQL = sql;
        isIntegerQuery = isInteger;
        orfIdIndex = indexOfOrfId;
    }

    private void initUI(String prompt) {
        Container cp = getContentPane();
        cp.setLayout(new BorderLayout());
        Box inputBox = Box.createHorizontalBox();
        final JTextField queryField = new JTextField(10);
        JLabel promptLabel = new JLabel(prompt);
        promptLabel.setLabelFor(queryField);
        inputBox.add(promptLabel);
        inputBox.add(queryField);
        inputBox.add(Box.createHorizontalStrut(20));
        final JButton searchButton = new JButton("Search");
        searchButton.addActionListener(new ActionListener() {
            public void actionPerformed(ActionEvent e) {
                searchButton.setEnabled(false);
                final String queryString = queryField.getText();
                if (!"".equals(queryString)) {
                    new Thread(new Runnable() {
                        public void run() {
                            findORF(queryString);
                            searchButton.setEnabled(true);
                        }
                    }).start();
                }
            }
        });
        inputBox.add(searchButton);
        getRootPane().setDefaultButton(searchButton);
        cp.add(inputBox, BorderLayout.NORTH);
        JSplitPane sp = new JSplitPane(JSplitPane.VERTICAL_SPLIT,
                                      new JScrollPane(resultTable),
                                      new JScrollPane(reportText));
        sp.setPreferredSize(new Dimension(600, 400));
        cp.add(sp, BorderLayout.CENTER);
        sp.setDividerLocation(150);
        
        resultTable.setSelectionMode(ListSelectionModel.SINGLE_SELECTION);
        resultTable.getSelectionModel().addListSelectionListener(new ListSelectionListener() {
            public void valueChanged(ListSelectionEvent e) {
                if (e.getValueIsAdjusting()) return;
                ListSelectionModel lsm = (ListSelectionModel) e.getSource();
                if (!lsm.isSelectionEmpty()) {
                    int selectedRow = lsm.getMinSelectionIndex();
                    Integer i = (Integer) resultTable.getModel().getValueAt(selectedRow, orfIdIndex);
                    reportText.showNode(i.intValue());
                }
            }
            
        });
    }

    public void findORF(String queryString) {
        reportText.setText("Searching...");
        Connection db = null;
        try {
            db = DriverManager.getConnection("jdbc:apache:commons:dbcp:cogdb");
            PreparedStatement ps = db.prepareStatement(querySQL);
            if (isIntegerQuery) {
                ps.setInt(1, Integer.parseInt(queryString));
            } else {
                ps.setString(1, "%" + queryString + "%");
            }
            ResultSet rs = ps.executeQuery();
            ResultSetTableModel rstm = new ResultSetTableModel(rs, 0);
            resultTable.setModel(rstm);
            reportText.setText("Found " + rstm.getRowCount() + " matches");
        } catch (SQLException sqle) {
            System.err.println(sqle);
            reportText.setText("Error while searching:\n\n" + sqle);
        } finally {
            try {
                db.close();
            } catch (SQLException e) {
                e.printStackTrace();
            }
        }
    }

    // FIXME - more updates for new schema
    /**
     * Make a new DBFindOrfFrame to search for ORFs which overlap a genomic position.
     * @param cogGroup
     * @return
     */
    public static DBFindOrfFrame newFindByLocation(CogGroup cogGroup) {
        DBCogNodeMap nodeMap = (DBCogNodeMap) cogGroup.getNodes();
        String sql = "SELECT S.seqfeature_id as id, BQV.value as species, " +
        			 "S.rank, start_pos, end_pos, strand, 0 as gi " +
                     "FROM (seqfeature S JOIN location L USING (seqfeature_id)) " +
					 "JOIN bioentry_qualifier_value BQV USING (bioentry_id) " +
                     "WHERE ? BETWEEN start_pos AND end_pos " +
                     "AND type_term_id = " + nodeMap.orfTermID + " " +
                     "AND BQV.term_id = " + nodeMap.abbrevTermID + " " +
                     "ORDER BY BQV.value, start_pos";
        return new DBFindOrfFrame("Find ORF by location:", sql, 0, true, cogGroup);
    }
    
    // FIXME - more updates for new schema
    /**
     * Make a new DBFindOrfFrame to search by name of an overlapping annotated gene.
     * @param cogGroup
     * @return
     */
    public static DBFindOrfFrame newFindByGeneName(CogGroup cogGroup) {
        DBCogNodeMap nodeMap = (DBCogNodeMap) cogGroup.getNodes();
        String sql =
"SELECT " +
"  S.seqfeature_id AS id, BQV.value AS species, " +
"  start_pos, end_pos, strand, " +
"  T.name AS term, SQV.value AS description " +
"FROM " +
"  location L, seqfeature S, bioentry_qualifier_value BQV, " +
"  orfoverlap OO, term T, seqfeature_qualifier_value SQV " +
"WHERE " +
"  SQV.value ILIKE ? AND " +
"  L.seqfeature_id = S.seqfeature_id AND " +
"  S.seqfeature_id = OO.orf_id AND " +
"  OO.type = 0 AND " +
"  OO.feature_id = SQV.seqfeature_id AND " +
"  SQV.term_id = T.term_id AND " +
"  BQV.bioentry_id = S.bioentry_id AND " +
"  SQV.term_id != " + nodeMap.translationTermID + " AND " +
"  BQV.term_id = " + nodeMap.abbrevTermID + " " +
"ORDER BY " +
"  BQV.value, start_pos";
        return new DBFindOrfFrame("Find ORF by gene name:", sql, 0, false, cogGroup);
    }

}
