# Supplementary material for: Similarity-based gene detection: using COGs to find evolutionarily-conserved ORFs
Source: BMC Bioinformatics. 2006 Jan 19;7:31. doi: 10.1186/1471-2105-7-31 (PMC1386717; doi:10.1186/1471-2105-7-31)
Supplement: Additional File 3 — Source code archive for a Java program to browse the database of COGs discussed in this manuscript. In gzip-compressed tar format. [file 1471-2105-7-31-S3.tgz › Sprocket-1.0/src/edu/unc/med/diploid/Sprocket/DBSprocket/DBCogCache.java]

/* DBCogCache.java
 * Copyright (c) 2004-2005 Bradford Powell
 * Created on Jan 30, 2004 by bradford
 *
 */
package edu.unc.med.diploid.Sprocket.DBSprocket;

import java.sql.*;
import java.util.*;

import edu.unc.med.diploid.Sprocket.CogData.Cog;
import edu.unc.med.diploid.Sprocket.CogData.collections.*;
import edu.unc.med.diploid.Sprocket.CogData.input.CogNodeMapBuilder;
import edu.unc.med.diploid.Sprocket.tasks.AbstractObservableTask;
import edu.unc.med.diploid.Sprocket.tasks.ObservableTask;
import edu.unc.med.diploid.Sprocket.utils.CogOptions;

/**
 * A simple cache for COGs retrieved from a database.
 * 
 * The cache is implemented using a WeakHashMap, so as long as there 
 * is at least one reference to the used COG, the object will be stored in the
 * cache. An alternate idea would be to use a LinkedHashMap to make a LRU cache.
 * 
 * @author <a href="mailto:bradford_powell@unc.edu">Bradford Powell</a>
 */
public class DBCogCache implements CogGroup {
    public final String membershipTable;
    public final String pairsTable;
    public final String nodesTable;
    public final String summaryTable;
    public final int cdsCode;
    public final int orfCode;

    private final WeakHashMap map = new WeakHashMap();
    private final DBCogNodeMap nodes;
    
    /**
     * Creates a cache for <tt>DBCog</tt> objects using the provided tables for
     * COG membership information and node connectivity information.
     * 
     * @param opts
     */
    public DBCogCache(CogOptions opts) {
        membershipTable = opts.cogTable;
        pairsTable = opts.pairsTable;
        nodesTable = opts.nodesTable;
        summaryTable = opts.cogstatsTable;
        nodes = new DBCogNodeMap(nodesTable, pairsTable, membershipTable);
        cdsCode = getTermID("CDS");
        orfCode = getTermID("ORF");
    }
    
    /**
     * Obtains a <tt>DBCog</tt> object representing the COG with given stringency and id.
     * 
     * If this <tt>DBCog<tt> is cached, the cached copy is returned, otherwise a new
     * <tt>DBCog</tt> object is created from this <tt>DBCogCache</tt>'s backing tables.
     * 
     * @param csn
     * @param cluster_id
     * @return a matching COG from this DBCogCache's backing tables, if it exists
     */
    public Cog getCog(int csn, int cluster_id) {
        // Might be nice to get rid of SimpleIntArray
        IntArray key = new SimpleIntArray(new int[] {csn, cluster_id});
        Object result = map.get(key);
        if (result == null) {
            result = getCogFromDB(csn, cluster_id);
            // FIXME - don't store the value if we can't find it
            map.put(key, result);
        }
        return (Cog) result;
    }
    
    private Cog getCogFromDB(final int csn, final int cluster_id) {
        ObservableTask task = new AbstractObservableTask("Reading COG from database") {
        	int i = 0;
			public int getCurrent() {
				return i;
			}
			
			public void run() {
		        int members[] = null;
		        Connection db = null;
		        try {
		            db = DriverManager.getConnection("jdbc:apache:commons:dbcp:cogdb");
		            PreparedStatement ps = db.prepareStatement("SELECT COUNT(*) FROM " +
		                                                        membershipTable +
		                                                        " WHERE csn = ? AND cluster_id = ?");
		            ps.setInt(1, csn);
		            ps.setInt(2, cluster_id);
		            ResultSet rs = ps.executeQuery();
		            if (rs.next()) {
		            	max = rs.getInt(1);
		                members = new int[max];
		            }
		            ps = db.prepareStatement("SELECT seqfeature_id FROM " +
		                                     membershipTable +
		                                     " WHERE csn = ? AND cluster_id = ?");
		            ps.setInt(1, csn);
		            ps.setInt(2, cluster_id);
		            rs = ps.executeQuery();
		            while (!done && rs.next()) {
		            	members[i] = rs.getInt(1);
		            	i++;
		            }
		            if (!done) {
		            	done = true;
			            Arrays.sort(members);
			            result = new DBCog(members, nodes, csn, cluster_id);
		            }
		        } catch (SQLException sqle) {
		        	System.err.println(sqle);
		        } finally {
		            try {
		                db.close();
		            } catch (Exception e) {
		                // not really much we could do here
		            }
		        }
			}
		};
		Thread taskThread = new Thread(task);
		taskThread.start();
		try {
			taskThread.join();
		} catch (InterruptedException e) {
			task.cancel();
		}
        return (Cog) task.getResult();
    }

	public Cog getCog(int stringency, int[] members) {
		// TODO Auto-generated method stub
		return null;
	}

	public Iterator iterator(int stringency) {
		return new DBCogCacheIterator(stringency);
	}

	public void addCog(Cog cog, int stringency) {
		throw new UnsupportedOperationException("Modification of the database is not permitted by this interface");
	}

	public int cogCount(int stringency) {
		int count = 0;
		Connection db = null;
		try {
            db = DriverManager.getConnection("jdbc:apache:commons:dbcp:cogdb");
            PreparedStatement ps = db.prepareStatement("SELECT COUNT(*) FROM " +
                                                        membershipTable +
                                                        " WHERE csn = ?");
            ps.setInt(1, stringency);
            ResultSet rs = ps.executeQuery();
            if (rs.next()) {
            	count = rs.getInt(1);
            }
		} catch (SQLException sqle) {
			throw new RuntimeException("Error trying to find number of COGs of stringency " + stringency,
									   sqle);
		} finally {
			try {
				if (db != null) db.close();
			} catch (SQLException sqle) {
				System.err.println("Error closing db:\n"+sqle);
			}
		}
		return count;
	}

	public void freeze(int stringency) {
		// read-only, so do nothing
	}

	public void freeze() {
		// read-only, so do nothing
	}

	public CogNodeMapBuilder getBestHitData() {
		// TODO Auto-generated method stub
		return null;
	}

	public CogNodeMap getNodes() {
		return nodes;
	}

	public int getMaxStringency() {
		int max = 0;
		Connection db = null;
		try {
            db = DriverManager.getConnection("jdbc:apache:commons:dbcp:cogdb");
            PreparedStatement ps = db.prepareStatement(
            		"SELECT csn FROM " + membershipTable +
					"ORDER BY csn DESC LIMIT 1");
            ResultSet rs = ps.executeQuery();
            if (rs.next()) {
            	max = rs.getInt(1);
            } else {
            	throw new RuntimeException("There do not seem to be any COGs in the table " +
            							   membershipTable);
            }
		} catch (SQLException sqle) {
			throw new RuntimeException("Error trying to find maximum CSN",
									   sqle);
		} finally {
			try {
				if (db != null) db.close();
			} catch (SQLException sqle) {
				System.err.println("Error closing db:\n"+sqle);
			}
		}
		return max;
	}

	private int getTermID(String name) {
        Connection db = null;
        int out = -1;
        try {
            db = DriverManager.getConnection("jdbc:apache:commons:dbcp:cogdb");
            PreparedStatement ps = db.prepareStatement("SELECT term_id FROM term WHERE name = ?");
            ps.setString(1, name);
            ResultSet rs = ps.executeQuery();
            if (rs.next()) {
            	out = rs.getInt(1);
            }
        } catch (SQLException sqle) {
        	System.err.println(sqle);
        } finally {
            try {
                db.close();
            } catch (Exception e) {
                // not really much we could do here
            }
        }
        return out;
	}

	private class DBCogCacheIterator implements Iterator {
		private int nextCluster = 0;
		private final int csn;
		private final int clusterCount;
		
		DBCogCacheIterator(int stringency) {
			csn = stringency;
			clusterCount = DBCogCache.this.cogCount(csn);
		}
		
		public void remove() {
			throw new UnsupportedOperationException("Removal of COGs from the database is not permitted");
		}

		public boolean hasNext() {
			return nextCluster < clusterCount;
		}

		public Object next() {
			Object cog = DBCogCache.this.getCog(csn, nextCluster);
			nextCluster++;
			if (cog == null) {
				throw new NoSuchElementException("The database has changed beneath us!");
			}
			return cog;
		}
	}
	
}
