# Supplementary material for: Similarity-based gene detection: using COGs to find evolutionarily-conserved ORFs
Source: BMC Bioinformatics. 2006 Jan 19;7:31. doi: 10.1186/1471-2105-7-31 (PMC1386717; doi:10.1186/1471-2105-7-31)
Supplement: Additional File 3 — Source code archive for a Java program to browse the database of COGs discussed in this manuscript. In gzip-compressed tar format. [file 1471-2105-7-31-S3.tgz › Sprocket-1.0/src/edu/unc/med/diploid/Sprocket/DBSprocket/DBCogNode.java]

/* DBCogNode.java
 * Copyright (c) 2004-2005 Bradford Powell
 */
package edu.unc.med.diploid.Sprocket.DBSprocket;

import java.sql.*;
import java.util.*;

import edu.unc.med.diploid.Sprocket.CogData.CogNode;
import edu.unc.med.diploid.Sprocket.utils.*;

/**
 * An object representing a single element of a COG (most likely a gene), as
 * stored in a database.
 *
 * <p>The string which is the name of the element serves as its identifier
 * and is used to keep the member lists of COGs sorted.
 *
 * @see StringRepresentationComparator
 * @author <a href='mailto:bradford_powell@unc.edu'>Bradford Powell</a>
 */
public class DBCogNode extends CogNode implements Comparable {

	String displayName = null;
	String associatedGene = null;
	private final DBCogNodeMap dbCNM;

    /**
     * Creates a <tt>DBCogNode</tt> with the given int as its identifier
     */
    public DBCogNode(DBCogNodeMap cnm, int id) {
        super(id);
        this.dbCNM = cnm;
        neighbors = null;
        Connection db = null;
        try {
            db = DriverManager.getConnection("jdbc:apache:commons:dbcp:cogdb");
            // FIXME avoid subquery so we can use mysql if we want to
            PreparedStatement ps = db.prepareStatement("SELECT BQV.value, S.rank, O.feature_id " +
            		"FROM seqfeature S JOIN bioentry_qualifier_value BQV ON (S.bioentry_id = BQV.bioentry_id) "+
					"LEFT JOIN orfoverlap O ON (S.seqfeature_id = O.orf_id AND O.type = 0) " +
					"WHERE S.seqfeature_id = ? AND BQV.term_id = ? ");
            ps.setInt(1, getID());
            ps.setInt(2, cnm.abbrevTermID);
            ResultSet rs = ps.executeQuery();
            while (rs.next()) {
                displayName = rs.getString(1) + "_" + rs.getInt(2);
                int associatedSeqfeatureID = rs.getInt(3);
                if (associatedSeqfeatureID != 0)
                	associatedGene = Integer.toString(associatedSeqfeatureID);
            }
            ps.close();
        } catch (Exception e) {
            e.printStackTrace();
        } finally {
            try {
                db.close();
            } catch (Exception e) {
            }
        }
        if (displayName == null) {
            displayName = "NODE#" + id;
        }
    }
    
    public DBCogNode(DBCogNodeMap cnm, int id, String displayName) {
        super(id);
        this.dbCNM = cnm;
        this.displayName = displayName;
        neighbors = null;
    }

    static DBCogNode [] nodesByIds(DBCogNodeMap cnm, int [] ids) {
    	ArrayList nodeList = new ArrayList(ids.length);
//    	String idString = " (" + StringUtils.join(ids, ",") +") ";
    	final String sql =
    		"SELECT S.seqfeature_id, BQV.value, S.rank, O.feature_id " +
			"FROM seqfeature S JOIN bioentry_qualifier_value BQV  ON (S.bioentry_id = BQV.bioentry_id) "+
			"LEFT JOIN orfoverlap O ON (S.seqfeature_id = O.orf_id AND O.type = 0) " +
//			"WHERE S.seqfeature_id IN " + idString +
            "WHERE S.seqfeature_id = ? " +
			"AND BQV.term_id = " + cnm.abbrevTermID;
    	Connection db = null;

        try {
            db = DriverManager.getConnection("jdbc:apache:commons:dbcp:cogdb");
            PreparedStatement ps = db.prepareStatement(sql);
            for (int i = 0; i < ids.length; i++) {
                ps.setInt(1, ids[i]);
                ResultSet rs = ps.executeQuery();
                while (rs.next()) {
                    int id = rs.getInt(1);
                    String displayName = rs.getString(2) + "_" + rs.getInt(3);
                    DBCogNode n = new DBCogNode(cnm, id, displayName);
                    int associatedSeqfeatureID = rs.getInt(4);
                    if (associatedSeqfeatureID != 0)
                        n.associatedGene = Integer.toString(associatedSeqfeatureID);
                    nodeList.add(n);
                }
            }
            ps.close();

        } catch (Exception e) {
            e.printStackTrace();
        } finally {
            try {
                db.close();
            } catch (Exception e) {
            }
        }
   	
    	return (DBCogNode []) nodeList.toArray(new DBCogNode[nodeList.size()]);
    } 
    
    /**
     * Returns the (hopefully unique) name of the CogNode
     *
     * @return   a String
     *
     * @version  9/14/2003
     */
    public String toString() {
        return displayName;
    }

    public synchronized static void needNeighbors(DBCogNode [] nodes) {
        if (nodes.length == 0) return;
        DBCogNodeMap cnm = nodes[0].dbCNM;
        IntSet ids = new IntSet(nodes.length);
    	HashMapIntObject connections = new HashMapIntObject(nodes.length);
        for (int i = 0; i < nodes.length; i++) {
            DBCogNode node = nodes[i];
            if (node.dbCNM != cnm) throw new RuntimeException("Nodes from different CogNodeMap");
            if (node.neighbors==null) {
                int id = node.getID();
                connections.put(id, new IntSet(nodes.length));
                ids.add(id);
            }
        }
    	HashMap nodeMap = new HashMap();
    	String idString = " (" + StringUtils.join(ids.toArray(), ",") +") ";
    	Connection db = null;

        try {
            db = DriverManager.getConnection("jdbc:apache:commons:dbcp:cogdb");
            PreparedStatement ps = db.prepareStatement(
                    "SELECT a, b FROM " + cnm.pairsTable +
                    " WHERE a IN " + idString + " UNION " +
                    "SELECT a, b FROM " + cnm.pairsTable +
					" WHERE b IN " + idString + " ORDER BY a, b"
            );
            ResultSet rs = ps.executeQuery();
            while (rs.next()) {
            	int a = rs.getInt(1);
            	int b = rs.getInt(2);
            	((IntSet) connections.get(a)).add(b);
            	((IntSet) connections.get(b)).add(a);
            }
            for (Iterator iter = connections.entrySet().iterator(); iter.hasNext();) {
                HashMapIntObject.Entry e = (HashMapIntObject.Entry) iter.next();
                ((DBCogNode) cnm.getCogNode(e.getKey())).setNeighbors((IntSet) e.getValue());
            }
        } catch (Exception e) {
            e.printStackTrace();
        } finally {
            try {
                db.close();
            } catch (Exception e) {
            }
        }
    }
    
    private void setNeighbors(IntSet n) {
        neighbors = n;
    }
    
    private synchronized void needNeighbors() {
        if (neighbors == null) {
            Connection db = null;
            String pairsTable = dbCNM.pairsTable;
            try {
                db = DriverManager.getConnection("jdbc:apache:commons:dbcp:cogdb");
                // FIXME - this is slow in mysql (maybe do as union query?)
                PreparedStatement ps = db.prepareStatement(
                        "SELECT a, b FROM " + pairsTable +
                        " WHERE ? in (a, b)"
                );
                ps.setInt(1, id);
                ResultSet rs = ps.executeQuery();
                neighbors = new IntSet(32);
                while (rs.next()) {
                    int neighborID = rs.getInt(1);
                    if (neighborID == id) neighborID = rs.getInt(2);
                    neighbors.add(neighborID);
                }
                neighbors.trimToSize();
            } catch (Exception e) {
                e.printStackTrace();
            } finally {
                try {
                    db.close();
                } catch (Exception e) {
                }
            }

        }
    }

    public int [] getNeighborInts() {
        needNeighbors();
        return super.getNeighborInts();
    }

    public List getNeighbors() {
        return Arrays.asList(dbCNM.getNodesByIDs(neighbors.toArray()));
    }
    
    /**
     * Get the Cogs which contain this CogNode at any stringency
     * @return List    (not generified) of <tt>DBCog</tt>s
     */
    public List getContainingCogs() {
        Connection db = null;
        ArrayList cogs = new ArrayList(10);
        try {
            db = DriverManager.getConnection("jdbc:apache:commons:dbcp:cogdb");

            // TODO - need to interact with a CogGroup
            PreparedStatement ps = db.prepareStatement(
                    "SELECT csn, cluster_id FROM " + dbCNM.membershipTable  + 
                    " WHERE seqfeature_id = ? " +
                    "ORDER BY csn, cluster_id");
            ps.setInt(1, getID());
            ResultSet rs = ps.executeQuery();
            while (rs.next()) {
                cogs.add(rs.getInt(1) + "-" + rs.getInt(2));
            }
        } catch (SQLException sqle) {
            System.err.println(sqle);
        } finally {
            try {
                if (db != null) db.close();
            } catch (SQLException sqle) {
                System.err.println(sqle);
            }
        }
        cogs.trimToSize();
        return cogs;
    }
    
    /**
     * Returns a pseudo-URL used by <tt>CogReport</tt> to link to this COG.
     *
     * @return   a StringBuffer
     *
     * @version  12/15/2002
     */
    public StringBuffer getLink() {
        StringBuffer sb = new StringBuffer("<a href=\"http://localhost/cognode#");
        sb.append(getID()).append("\">").append(toString()).append("</a>");
        return sb;
    }

    // FIXME - update for new db schema -- check out OrfCogNode while you're at it
    /**
     * An extended HTML report which includes ORF/gene metadata and COGs of which this node
     * is a member.
     * 
     * @see edu.unc.med.diploid.Sprocket.CogData.CogNode#report()
     */
    public String report() {
        StringBuffer sb = new StringBuffer("Node: " + toString() + "<br>");
        String sql = "SELECT S.bioentry_id, TN.name, S.rank, start_pos, end_pos, strand, SQ.value as translation " +
					 "FROM seqfeature S, location L, seqfeature_qualifier_value SQ, bioentry BE, taxon_name TN " +
					 "WHERE S.seqfeature_id = ? " +
					 "AND S.seqfeature_id = L.seqfeature_id AND S.seqfeature_id = SQ.seqfeature_id " +
					 "AND S.bioentry_id = BE.bioentry_id AND BE.taxon_id = TN.taxon_id " +
					 "AND TN.name_class = 'scientific name' AND SQ.term_id = ?";

        Connection db = null;
        try {
            db = DriverManager.getConnection("jdbc:apache:commons:dbcp:cogdb");
            java.sql.PreparedStatement ps = db.prepareStatement(sql);
            ps.setInt(1, getID());
            ps.setInt(2, dbCNM.translationTermID);
            java.sql.ResultSet rs = ps.executeQuery();
            while (rs.next()) {
                sb.append("<font color=blue>");
//                sb.append("ORF name: " + rs.getString("orf") + " (" + rs.getString("name") + ")<br>");
                sb.append("ORF: " + toString() + "<br>");
                sb.append("From ").append(rs.getInt("start_pos"));
                sb.append(" to ").append(rs.getInt("end_pos"));
                sb.append(" on the ").append((rs.getInt("strand") < 0) ? "-" : "+").append(" strand<br>");
// FIXME - get orgshortname instead of bioentry_id
                sb.append("of <i>").append(rs.getString("name"));
                sb.append("</i><p>Translation:<br><pre>");
                sb.append(StringUtils.diceString(rs.getString("translation"), 50, "\n")).append("</pre></font>");
                // FIXME - handle gi for new db schema
//                gi = rs.getInt("gi");
                PreparedStatement ps2 = db.prepareStatement(
                		"SELECT S.seqfeature_id, L.start_pos, L.end_pos, L.strand, OO.type " +
						"FROM orfoverlap OO, seqfeature S, location L " +
						"WHERE OO.orf_id = ? AND OO.feature_id = S.seqfeature_id " +
						"AND S.seqfeature_id = L.seqfeature_id " +
						"ORDER BY OO.type, S.seqfeature_id");
                ArrayList overlappedFeatures = new ArrayList();
                ps2.setInt(1, getID());
                ResultSet rs2 = ps2.executeQuery();
                while (rs2.next()) {
                	overlappedFeatures.add(new int [] {rs2.getInt(1), rs2.getInt(2),
                									   rs2.getInt(3), rs2.getInt(4),
                                                       rs2.getInt(5)});
                }
                ps2.close();
                // FIXME - this still needs some work.
                // Possibly use biojava features if overlap can be calculated in database
                if (overlappedFeatures.size() > 0) {
                	sb.append("<hr><font color=red>Overlap with annotated features:<p><ul>");
                    ps2 = db.prepareStatement(
                    	"SELECT T.name, SQV.value " +
  						"FROM   seqfeature_qualifier_value SQV, term T " +
						"WHERE  SQV.term_id = T.term_id AND seqfeature_id = ? " +
                    	"ORDER  BY SQV.rank");
                    for (Iterator it = overlappedFeatures.iterator(); it.hasNext();) {
                		int [] feat = (int []) it.next();
                		sb.append("<li>From " + feat[1] + " to " + feat[2] + " on the (" +
                				(feat[3] > 0 ? "+" : "-") +") strand<br>");
                        if (feat[4] == 0) sb.append("<font color=green>Corresponding gene</font><br>");
                		ps2.setInt(1, feat[0]);
                		rs2 = ps2.executeQuery();
                		while (rs2.next()) {
                			sb.append(rs2.getString(1) + ": " + rs2.getString(2) + "<br>");
                		}
                		sb.append("</li>");
                        if (feat[4] == 0) sb.append("</font>");
                    }
                    sb.append("</ul>");
                }
                sb.append("<hr>");
                List containingCogs = getContainingCogs();
                if (containingCogs.size() > 0) {
                    sb.append("<p>COGs of which this node is a member:<br><ul>");
                    for (Iterator it = containingCogs.iterator(); it.hasNext();) {
                        String cog = (String) it.next();
                        sb.append("<li><a href=\"http://localhost/cog#");
                        sb.append(cog).append("\">").append(cog).append("</a></li>");
                    }
                    sb.append("</ul>");
                } else {
                    sb.append("<p>This node is not in any COGs</p>");
                }
            }
            rs.close();
        } catch (SQLException e) {
            System.err.println("SQLException reading info for ORF#" + getID());
            e.printStackTrace();
        } finally {
            try {
                db.close();
            } catch (Exception e) {
            }
        }
        return sb.toString();
    }

	/**
	 * @return true if this CogNode shares a stop codon with an annotated gene
	 */
	public boolean matchesGene() {
		return associatedGene != null;
	}

	/**
     * Returns the database's identifier for the gene which shares a stop with <tt>this</tt>.
     * 
     * Returns <tt>null</tt> if there is no matching gene.
	 * @return the seqfeature_id of the matched gene
	 */
	public String getMachedGene() {
		return associatedGene;
	}

}
