# Supplementary material for: Similarity-based gene detection: using COGs to find evolutionarily-conserved ORFs
Source: BMC Bioinformatics. 2006 Jan 19;7:31. doi: 10.1186/1471-2105-7-31 (PMC1386717; doi:10.1186/1471-2105-7-31)
Supplement: Additional File 3 — Source code archive for a Java program to browse the database of COGs discussed in this manuscript. In gzip-compressed tar format. [file 1471-2105-7-31-S3.tgz › Sprocket-1.0/src/edu/unc/med/diploid/Sprocket/DBSprocket/DBSprocket.java]

/* DBSprocket.java
 * Copyright (c) 2003-2005 Bradford Powell
 * Created on Sep 13, 2003
 */
package edu.unc.med.diploid.Sprocket.DBSprocket;

import edu.unc.med.diploid.Sprocket.utils.CogOptions;
import edu.unc.med.diploid.Sprocket.utils.CogUtils;

/**
 * <tt>main()</tt> class for displaying COG information from a database.
 * @author <a href="mailto:bradford_powell@unc.edu>Bradford Powell</a>
 *
 */
public class DBSprocket {

    public static void main(String[] args) {
        CogOptions opts = new CogOptions(args);
        CogUtils.initDBConnectionPool(opts);
        DBCogCache cogCache = new DBCogCache(opts);
        DBSprocketFrame frame = new DBSprocketFrame(cogCache);
        frame.pack();
        frame.setVisible(true);
    }
}
