# Supplementary material for: Similarity-based gene detection: using COGs to find evolutionarily-conserved ORFs
Source: BMC Bioinformatics. 2006 Jan 19;7:31. doi: 10.1186/1471-2105-7-31 (PMC1386717; doi:10.1186/1471-2105-7-31)
Supplement: Additional File 3 — Source code archive for a Java program to browse the database of COGs discussed in this manuscript. In gzip-compressed tar format. [file 1471-2105-7-31-S3.tgz › Sprocket-1.0/src/edu/unc/med/diploid/Sprocket/DBSprocket/DBReportText.java]

/**
 * DBReportText.java
 * Copyright (c) 2004-2005 Bradford Powell
 * based initially on Sprocket.swing.ReportText, but I decided that was broken enough
 * to allow divergence.
 *
 * @author <a href="mailto:bradford_powell@unc.edu">Bradford Powell</a>
 */

package edu.unc.med.diploid.Sprocket.DBSprocket;

import java.awt.Component;
import java.awt.Dimension;
import java.awt.event.*;
import java.io.IOException;
import java.net.URL;
import java.sql.*;
import java.util.*;

import javax.swing.*;
import javax.swing.event.HyperlinkEvent;
import javax.swing.event.HyperlinkListener;

import edu.unc.med.diploid.Sprocket.CogData.Cog;
import edu.unc.med.diploid.Sprocket.CogData.CogNode;
import edu.unc.med.diploid.Sprocket.CogData.collections.CogGroup;
import edu.unc.med.diploid.Sprocket.GenomeRegionView.MultiGenomeRegionFrame;
import edu.unc.med.diploid.Sprocket.swing.ClustalWRunner;
import edu.unc.med.diploid.Sprocket.swing.CogGraphFrame;

/**
 * GUI text display of a <tt>Cog</tt> or <tt>CogNode</tt>.
 * @author Bradford Powell
 */
public class DBReportText extends JEditorPane implements HyperlinkListener {

    private static final long serialVersionUID = 3258409538788340530L;

    private final CogGroup cg;

    private final JPopupMenu cogMenu = new JPopupMenu("For this COG:");
    private final JPopupMenu nodeMenu = new JPopupMenu("For this COG node:");

    private final Action showContext = new AbstractAction("Show genomic context") {
        private static final long serialVersionUID = 3978993171487404083L;

        public void actionPerformed(ActionEvent e) {
            showContext();
        }
    };
    private final Action showAlignment = new AbstractAction("Show alignment of sequences") {
        private static final long serialVersionUID = 3258416135941862193L;

        public void actionPerformed(ActionEvent e) {
            showAlignment();
        }
    };
    private final Action showGraph = new AbstractAction("Show homology graph") {
        private static final long serialVersionUID = 3905523821715797302L;

        public void actionPerformed(ActionEvent e) {
            showGraph();
        }
    };

    // TODO - this used to be an AbstractCog, and maybe it should be returned to that, but doing
    // so requires that CogNode inheirit from AbstractCog, and I'm not sure I want to do that.
    private Object displayedObject;

    public DBReportText(CogGroup cogGroup) {
        super();
        cg = cogGroup;
        commonInit();
    }

    public DBReportText(CogGroup cogGroup, CogNode cn) {
        super();
        cg = cogGroup;
        commonInit();
        showNode(cn);
    }

    private void commonInit() {
        setEditable(false);
        setContentType("text/html");
        setPreferredSize(new Dimension(450, 300));
        addHyperlinkListener(this);
        cogMenu.add(showContext);
        cogMenu.add(showAlignment);
        cogMenu.add(showGraph);
        nodeMenu.add(showContext);
        addMouseListener(new PopupListener());
    }

    public void showNode(CogNode cn) {
        displayedObject = cn;
        setText(cn.report());
        setCaretPosition(0);
    }
    
    public void showNode(int nodeID) {
        CogNode node = cg.getNodes().getCogNode(nodeID);
        showNode(node);
    }

    public void showCog(Cog c) {
        displayedObject = c;
        StringBuffer sb = new StringBuffer("csn" + c.csn + "cog:\n<hr>\n");
        CogNode[] members = c.getMembers();

        sb.append("Nodes that do not match genes:\n<ul>");
        for (int i = 0; i < members.length; i++) {
            if (!(members[i] instanceof DBCogNode) ||
                !((DBCogNode) members[i]).matchesGene()) {
                sb.append("<li>" + members[i].getLink() + "\n");
            }
        }
        sb.append("</ul>\nNodes that match genes:\n<ul>");
        for (int i = 0; i < members.length; i++) {
            if ((members[i] instanceof DBCogNode) &&
                ((DBCogNode) members[i]).matchesGene()) {
                sb.append("<li>" + members[i].getLink()
                        + " -- " + ((DBCogNode) members[i]).getMachedGene() + "\n");
            }
        }
        sb.append("</ul>");

        setText(sb.toString());
        setCaretPosition(0);
    }

    final public void clear() {
        displayedObject = null;
        setText("");
    }

    public void hyperlinkUpdate(javax.swing.event.HyperlinkEvent e) {
        if (e.getEventType() != HyperlinkEvent.EventType.ACTIVATED) {
            return;
        }
        URL u = e.getURL();
        String file = u.getFile();
        String ref = u.getRef();
        if (file.equals("/cog")) {
            JDialog dialog = new JDialog();
            dialog.setDefaultCloseOperation(WindowConstants.DISPOSE_ON_CLOSE);
            DBReportText newText = new DBReportText(cg);
            dialog.getContentPane().add(new JScrollPane(newText));
            newText.showCog(cogFromRef(ref));
            dialog.pack();
            dialog.setVisible(true);
        } else if (file.equals("/cognode")) {
            JDialog dialog = new JDialog();
            dialog.setDefaultCloseOperation(WindowConstants.DISPOSE_ON_CLOSE);
            DBReportText newText = new DBReportText(cg);
            newText.showNode(Integer.parseInt(ref));
            dialog.getContentPane().add(new JScrollPane(newText));
            dialog.pack();
            dialog.setVisible(true);
        } else {
            System.err.println("Unsupported url in ReportText:\n" + u);
        }
    }

    private Cog cogFromRef(String ref) {
        StringTokenizer st = new StringTokenizer(ref, "-");
        if (st.countTokens() != 2) return null;
        int csn = Integer.parseInt(st.nextToken());
        int id = Integer.parseInt(st.nextToken());
        return cg.getCog(csn, id);
    }

    private class PopupListener extends MouseAdapter {
        public void mousePressed(MouseEvent e) {
            maybeShowPopup(e);
        }

        public void mouseReleased(MouseEvent e) {
            maybeShowPopup(e);
        }

        private void maybeShowPopup(MouseEvent e) {
            if (e.isPopupTrigger()) {
                DBReportText.this.showPopup(e.getComponent(),
                                            e.getX(), e.getY());
            }
        }
    }

    /**
     * @param component
     * @param i
     * @param j
     */
    public void showPopup(Component component, int i, int j) {
        if (displayedObject == null) return;
        if (displayedObject instanceof CogNode) {
            nodeMenu.show(component, i, j);
        } else {
            cogMenu.show(component, i, j);
        }
    }
    
    // Provide other views of the object diplayed here
    protected void showContext() {
        if (displayedObject == null) return;
        new Thread(new Runnable() {
            public void run() {
                MultiGenomeRegionFrame mgrf = new MultiGenomeRegionFrame((DBCogCache) cg);
                CogNode [] nodes = ((Cog) displayedObject).getMembers();
                Arrays.sort(nodes, new Comparator() {
                    public int compare(Object o1, Object o2) {
                        return o1.toString().compareTo(o2.toString());
                    }
                });
                int [] ints = new int[nodes.length];
                for (int i = 0; i < ints.length; i++) {
                    ints[i] = nodes[i].getID();
                }
                boolean success = mgrf.displayRegionsAroundMultipleOrfs(ints);
                if (success) {
                    mgrf.pack();
                    mgrf.setVisible(true);
                }
            }
        }).start();
    }

    protected void showAlignment() {
        if (displayedObject == null) return;
        CogNode[] members = ((Cog)displayedObject).getMembers();
        ClustalWRunner cwr = new ClustalWRunner();
        Connection db = null;
        String sql = "SELECT value AS translation " +
			"FROM seqfeature_qualifier_value " +
			"WHERE seqfeature_id = ? AND term_id = ? ";
        try {
            db = DriverManager.getConnection("jdbc:apache:commons:dbcp:cogdb");
            PreparedStatement ps = db.prepareStatement(sql);
            ps.setInt(2, ((DBCogNodeMap)cg.getNodes()).translationTermID);
            ResultSet rs;
            for (int i = 0; i < members.length; i++) {
                String orfname = members[i].toString();
                ps.setInt(1, members[i].getID());
                rs = ps.executeQuery();
                if (rs.next()) {
                    String orftrans = rs.getString(1);
                    try {
                        cwr.addSequence(orfname, orftrans);
                    } catch (IOException ioe) {
                        System.err.println(ioe);
                    }
                }
                rs.close();
            }
            ps.close();
            cwr.setMakeFrame(true);
            new Thread(cwr).start();
        } catch (SQLException err) {
        	err.printStackTrace();
        } finally {
            try {
                db.close();
            } catch (Exception blah) {
            }
        }
    }

    protected void showGraph() {
        if (displayedObject == null) return;
        CogGraphFrame graphFrame = new CogGraphFrame((Cog)displayedObject, cg, ((DBCogCache) cg).pairsTable);
        graphFrame.pack();
        graphFrame.show();
    }

}
