# Supplementary material for: Similarity-based gene detection: using COGs to find evolutionarily-conserved ORFs
Source: BMC Bioinformatics. 2006 Jan 19;7:31. doi: 10.1186/1471-2105-7-31 (PMC1386717; doi:10.1186/1471-2105-7-31)
Supplement: Additional File 3 — Source code archive for a Java program to browse the database of COGs discussed in this manuscript. In gzip-compressed tar format. [file 1471-2105-7-31-S3.tgz › Sprocket-1.0/src/edu/unc/med/diploid/Sprocket/DBSprocket/ResultSetTableModel.java]

/* ResultSetTableModel.java
 * Copyright (c) 2003-2005 Bradford Powell
 * Created on Sep 13, 2003
 */
package edu.unc.med.diploid.Sprocket.DBSprocket;

import java.sql.*;
import java.util.*;

import javax.swing.table.AbstractTableModel;

import edu.unc.med.diploid.Sprocket.tasks.*;
import edu.unc.med.diploid.Sprocket.tasks.AbstractObservableTask;
import edu.unc.med.diploid.Sprocket.tasks.ObservableTask;

/**
 * A <tt>TableModel</tt> for a swing <tt>JTable</tt> which is constructed from a <tt>ResultSet</tt>.
 * @author <a href="mailto:bradford_powell@unc.edu>Bradford Powell</a>
 *
 */
public class ResultSetTableModel extends AbstractTableModel {

    private static final long serialVersionUID = 3690480216451527730L;
    private int columnCount;
    private String [] columnNames;
    private Class [] columnClasses;
    private ArrayList data;
    private RowComparator rc = new RowComparator();
    private int sortedColumn = -1;

    // TODO - update to my progress model - but this may require an "indeterminate-length" task
    
    public ResultSetTableModel(final ResultSet rs, final int numExpectedRows)
    throws SQLException {
        data = new ArrayList(500);
        
        ObservableTask task = new AbstractObservableTask("Reading table from database",
                										 0, numExpectedRows) {
            private int rowsSoFar = 0;
            
            public int getCurrent() {
                return rowsSoFar;
            }

            public void run() {
                try {
                    ResultSetMetaData rsmd = rs.getMetaData();
                    columnCount = rsmd.getColumnCount();
                    columnNames = new String[columnCount];
                    columnClasses = new Class[columnCount];
                    for (int i = 0; i < columnCount; i++) {
                        columnNames[i] = rsmd.getColumnName(i+1);
                        try {
            				columnClasses[i] = Class.forName(rsmd.getColumnClassName(i+1));
            			} catch (ClassNotFoundException e1) {
            				columnClasses[i] = Object.class;
            			}
                    }
                    while (rs.next()) {
                        Object [] row = new Object[columnCount];
                        for (int i = 0; i < columnCount; i++) {
                            row[i] = rs.getObject(i+1);
                        }
                        data.add(row);
                    }
                    data.trimToSize();
                } catch (SQLException sqle) {
                    throw new RuntimeException(sqle);
                } finally {
                    done = true;
                }
            }
        };
        Thread taskThread = new Thread(task);
        taskThread.start();
		new Thread(new ConsoleTaskObserver(task, System.err)).start();
		try {
		    taskThread.join();
		} catch (InterruptedException ie) {
		    data = new ArrayList(0);
		}
    }

    /* (non-Javadoc)
     * @see javax.swing.table.TableModel#getColumnCount()
     */
    public final int getColumnCount() {
        return columnCount;
    }

    /* (non-Javadoc)
     * @see javax.swing.table.TableModel#getRowCount()
     */
    public int getRowCount() {
        return data.size();
    }

    /* (non-Javadoc)
     * @see javax.swing.table.TableModel#getValueAt(int, int)
     */
    public Object getValueAt(int rowIndex, int columnIndex) {
        return ((Object []) data.get(rowIndex))[columnIndex];
    }

    public String getColumnName(int column) {
        return columnNames[column];
    }
    
    public Class getColumnClass(int column) {
    	return columnClasses[column];
    }
    
    public void sortByColumn(int column) {
    	if (column == sortedColumn) return;
    	if (column < 0 || column > (columnCount - 1))
    		throw new IllegalArgumentException("Column " + column + " is out of bounds");
    	// TODO -- add thread and monitor progress
    	ArrayList newData = new ArrayList(data);
    	synchronized (rc) {
    		rc.setColumn(column);
    		Collections.sort(newData, rc);
    		sortedColumn = column;
    	}
    	data = newData;
    	fireTableDataChanged();
    }
    
    class RowComparator implements Comparator {
    	private int col;
    	public void setColumn(int column) {
    		col = column;
    	}
		public int compare(Object o1, Object o2) {
			Comparable c1 = (Comparable)((Object []) o1)[col];
            Comparable c2 = (Comparable)((Object []) o2)[col];
			return c1.compareTo(c2);
		}
    	
    }

}
