# Supplementary material for: Similarity-based gene detection: using COGs to find evolutionarily-conserved ORFs
Source: BMC Bioinformatics. 2006 Jan 19;7:31. doi: 10.1186/1471-2105-7-31 (PMC1386717; doi:10.1186/1471-2105-7-31)
Supplement: Additional File 3 — Source code archive for a Java program to browse the database of COGs discussed in this manuscript. In gzip-compressed tar format. [file 1471-2105-7-31-S3.tgz › Sprocket-1.0/src/edu/unc/med/diploid/Sprocket/DBSprocket/DBSprocketFrame.java]

/**
 * DBSprocketFrame.java
 * based on CogReportPanel.java
 * Copyright (c) 2003-2005 Bradford Powell
 * @author <a href="mailto:bradford_powell@unc.edu>Bradford Powell</a>
 */

package edu.unc.med.diploid.Sprocket.DBSprocket;

import java.awt.*;
import java.awt.event.*;
import java.sql.*;
import java.text.NumberFormat;

import javax.swing.*;
import javax.swing.event.ListSelectionEvent;
import javax.swing.event.ListSelectionListener;
import javax.swing.table.DefaultTableCellRenderer;
import javax.swing.table.TableModel;

import edu.unc.med.diploid.Sprocket.CogData.Cog;
import edu.unc.med.diploid.Sprocket.utils.AboutSprocket;
import edu.unc.med.diploid.Sprocket.utils.BusyGlassPanel;

/**
 * Provides a frame in which to browse COGs and their constituent members.
 * 
 * This is the "main-window" of Sprocket, and consists of a split-window of
 * a table of COGs and a DBReportText for viewing a single COG.
 */
public class DBSprocketFrame extends JFrame implements ListSelectionListener, ActionListener {

    private static final long serialVersionUID = 3689347723770017334L;
    private DBReportText text;
    private JScrollPane textScroller;
    private JTable cogTable;
    private JScrollPane cogTableScroller;
    private Cog selectedCog;
    private JComboBox cogCombo;
    private int csn;
    private final DBCogCache cc;
    private Action quitAction, /*loadAction,*/ findGeneNameAction, findLocationAction;
    private Action showGraph, showContext, showAlignment;
    private Action aboutAction;
    private BusyGlassPanel busyPanel = new BusyGlassPanel();

    /**
     * Construct an instance to browse the COGs in the argument CogFactory.
     */
    public DBSprocketFrame(DBCogCache cache) {
        super("SPROCKET");
        setDefaultCloseOperation(JFrame.DO_NOTHING_ON_CLOSE);
        Container content = getContentPane();
        cc = cache;
        Connection db = null;
        int minCsn = 3;
        int maxCsn = 3;
        try {
            db = DriverManager.getConnection("jdbc:apache:commons:dbcp:cogdb");
            PreparedStatement ps = db.prepareStatement("SELECT MIN(csn), MAX(csn) FROM " +
                                                       cc.summaryTable);
            ResultSet rs = ps.executeQuery();
            while (rs.next()) {
                minCsn = rs.getInt(1);
                maxCsn = rs.getInt(2);
            }
            rs.close();
            ps.close();
        } catch (SQLException sqle) {
            System.err.println(sqle);
        } finally {
            try { db.close(); } catch (Exception e) { throw new RuntimeException(e); }
        }
        cogCombo = new JComboBox();
        for (int i = minCsn; i <= maxCsn; i++) {
            cogCombo.addItem("CSN " + i);
        }
        cogCombo.addItem(new String("Guided query..."));
        cogCombo.addItem(new String("SQL query..."));
        cogCombo.setSelectedIndex(maxCsn-minCsn);
        cogCombo.addActionListener(this);
        text = new DBReportText(cc);
        textScroller = new JScrollPane(text);
        textScroller.setPreferredSize(new Dimension(300, 300));
        cogTable = new JTable();
        setCsn(maxCsn);
        cogTableScroller = new JScrollPane(cogTable);
        cogTableScroller.setPreferredSize(new Dimension(400, 300));
        cogTable.setRowSelectionAllowed(true);
        cogTable.setColumnSelectionAllowed(false);
        cogTable.setSelectionMode(ListSelectionModel.SINGLE_SELECTION);
        cogTable.getSelectionModel().addListSelectionListener(this);
        cogTable.getTableHeader().setReorderingAllowed(false);
        NumberFormat nf = NumberFormat.getInstance();
        nf.setMaximumFractionDigits(1);
        nf.setMinimumFractionDigits(1);
        NumberRenderer singleDigitRenderer = new NumberRenderer(nf);
        cogTable.setDefaultRenderer(Double.class, singleDigitRenderer);
        cogTable.setDefaultRenderer(Float.class, singleDigitRenderer);
        cogTable.getTableHeader().addMouseListener(new MouseAdapter() {
        	public void mouseClicked(MouseEvent me) {
        		int column = cogTable.getColumnModel().getColumnIndexAtX(me.getX());
        		if (me.getClickCount() == 1 && column != -1) {
        			((ResultSetTableModel) cogTable.getModel()).sortByColumn(column);
        		}
        	}
        });

        JPanel leftPanel = new JPanel();
        leftPanel.setLayout(new BorderLayout());
        leftPanel.add(cogTableScroller, BorderLayout.CENTER);
        leftPanel.add(cogCombo, BorderLayout.NORTH);


        JSplitPane sp = new JSplitPane(JSplitPane.HORIZONTAL_SPLIT, leftPanel, textScroller);
        content.setLayout(new BorderLayout());
        content.add(sp, BorderLayout.CENTER);
        setGlassPane(busyPanel);
        busyPanel.setVisible(false);
        initActions();
        initMenus();
    }

    private void initActions() {
        quitAction = new AbstractAction("Quit") {
            private static final long serialVersionUID = 3979272434606486065L;

            public void actionPerformed(ActionEvent e) {
                // TODO - ask if user really wants to quit?
                shutdown();
            }
        };
        quitAction.putValue(AbstractAction.MNEMONIC_KEY, new Integer(KeyEvent.VK_Q));
        
        aboutAction = new AbstractAction("About Sprocket...") {
            private static final long serialVersionUID = 20050826L;
            public void actionPerformed(ActionEvent e) {
                new AboutSprocket(DBSprocketFrame.this).show();
            }
        };
        aboutAction.putValue(AbstractAction.MNEMONIC_KEY, new Integer(KeyEvent.VK_B));

/*
        loadAction = new AbstractAction("Load") {
            private static final long serialVersionUID = 3256728398410692657L;

            public void actionPerformed(ActionEvent e) {
                // TODO - ask for confirmation for changing datasource
                CogUtils.initDBConnectionPool();
            }
        };
        loadAction.putValue(AbstractAction.MNEMONIC_KEY, new Integer(KeyEvent.VK_L));
*/        
        findGeneNameAction = new AbstractAction("Find gene by name...") {
            private static final long serialVersionUID = 3690198750132057655L;

            public void actionPerformed(ActionEvent ae) {
                DBFindOrfFrame.newFindByGeneName(cc).setVisible(true);
            }
        };
        findGeneNameAction.putValue(AbstractAction.MNEMONIC_KEY, new Integer(KeyEvent.VK_N));

        findLocationAction = new AbstractAction("Find ORF by location...") {
            private static final long serialVersionUID = 4121135831340953648L;

            public void actionPerformed(ActionEvent ae) {
                DBFindOrfFrame.newFindByLocation(cc).setVisible(true);
            }
        };
        findLocationAction.putValue(AbstractAction.MNEMONIC_KEY, new Integer(KeyEvent.VK_L));

        showAlignment = new AbstractAction("Show sequence alignment") {
            private static final long serialVersionUID = 3256442503879340598L;

            public void actionPerformed(ActionEvent ae) {
                if (text != null) text.showAlignment();
            }
        };
        showAlignment.putValue(AbstractAction.MNEMONIC_KEY, new Integer(KeyEvent.VK_A));

        showGraph = new AbstractAction("Show homology graph") {
            private static final long serialVersionUID = 3258409534543508532L;

            public void actionPerformed(ActionEvent ae) {
                if (text != null) text.showGraph();
            }
        };
        showGraph.putValue(AbstractAction.MNEMONIC_KEY, new Integer(KeyEvent.VK_G));

        showContext = new AbstractAction("Show genomic context") {
            private static final long serialVersionUID = 3257571689469720624L;

            public void actionPerformed(ActionEvent ae) {
                if (text != null) text.showContext();
            }
        };
        showContext.putValue(AbstractAction.MNEMONIC_KEY, new Integer(KeyEvent.VK_C));
    }

    private void initMenus() {
        JMenuBar bar = new JMenuBar();
        JMenu menu;

        // File
        menu = new JMenu("File");
        menu.setMnemonic(KeyEvent.VK_F);
//        menu.add(new JMenuItem(loadAction));
        menu.add(new JMenuItem(aboutAction));
        menu.add(new JMenuItem(quitAction));
        bar.add(menu);

        // Search
        menu = new JMenu("Search");
        menu.setMnemonic(KeyEvent.VK_S);
        menu.add(new JMenuItem(findGeneNameAction));
        menu.add(new JMenuItem(findLocationAction));
        bar.add(menu);

        // Views
        menu = new JMenu("Views");
        menu.setMnemonic(KeyEvent.VK_V);
        menu.add(new JMenuItem(showAlignment));
        menu.add(new JMenuItem(showContext));
        menu.add(new JMenuItem(showGraph));
        bar.add(menu);
        
        setJMenuBar(bar);
    }
    
    private void shutdown() {
        System.exit(0);
    }

    /**
     * Implements the ListSelectionListener interface for the list of COGs
     *
     * @param    e                   a  ListSelectionEvent
     *
     * @version  11/3/2002
     */
    public void valueChanged(ListSelectionEvent e) {
        if (e.getValueIsAdjusting()) {
            return;
        }
//        JTable t = (JTable) e.getSource();
        if (cogTable.getSelectedRowCount() == 0) {
            selectedCog = null;
            text.clear();
        } else {
            setSelectedCog();
            text.showCog(getSelectedCog());
//            showAlignment.actionPerformed(null);
//            showContext.actionPerformed(null);
        }
    }

    public void actionPerformed(java.awt.event.ActionEvent e) {
        if (e.getSource() == cogCombo) {
            String selected = (String) cogCombo.getSelectedItem();
            if ("CSN".equals(selected.substring(0, 3))) {
                int selectedCSN = Integer.parseInt(selected.substring(4));
                DBSprocketFrame.this.setCsn(selectedCSN);
            } else if ("Guided query...".equals(selected)) {
                JOptionPane.showMessageDialog(this, "Sorry, this function is not yet implemented",
                                              "Unimplemented", JOptionPane.ERROR_MESSAGE);
            } else if ("SQL query...".equals(selected)) {
                String query = JOptionPane.showInputDialog(this, "Type in your query...");
                if (query != null && !"".equals(query)) {
                    Connection db = null;
                    try {
                        busyPanel.setVisible(true);
                        db = DriverManager.getConnection("jdbc:apache:commons:dbcp:cogdb");
                        PreparedStatement ps = db.prepareStatement(query);
                        ps.setFetchSize(1321);
                        ResultSet rs = ps.executeQuery();
                        cogTable.setModel(new ResultSetTableModel(rs, 0));
                        rs.close();
                        ps.close();
                    } catch (Exception ex) {
                        ex.printStackTrace();
                    } finally {
                        try {
                            db.close();
                        } catch (Exception ex2) {
                            throw new RuntimeException("Unable to close database connection");
                        }
                    }
                    busyPanel.setVisible(false);
                }
            }
        }
    }

    /**
     * Sets the current COG Stringency number.
     *
     * <p>This should probably only be called from the pull-down selector. The
     * setting of a new CSN may take a while as it will trigger the calculation
     * of any as-of-yet-uncalulated lesser CSNs.
     *
     * @param    csn                 an int
     *
     * @version  12/15/2002
     */
    protected synchronized void setCsn(int csn) {
        this.csn = csn;
        Thread th = new Thread(new Runnable() {
            public void run() {
//                DBSprocketFrame.this.cogTable.setEnabled(false);
                busyPanel.setVisible(true);
                Connection db = null;
                try {
                    int queryCSN = DBSprocketFrame.this.csn;
                    db = DriverManager.getConnection("jdbc:apache:commons:dbcp:cogdb");
                    PreparedStatement ps = db.prepareStatement("SELECT count(*) FROM " +
                                                               cc.summaryTable + " WHERE csn = ?");
                    ps.setInt(1, queryCSN);
                    ResultSet rs = ps.executeQuery();
                    int numRows = 0;
                    while (rs.next()) {
                        numRows = rs.getInt(1);
                    }
                    
                    ps = db.prepareStatement(
                            "SELECT * FROM " + cc.summaryTable + " WHERE csn = ? ORDER BY cluster_id");
                    ps.setInt(1, DBSprocketFrame.this.csn);
                    ps.setFetchSize(1321);
                    rs = ps.executeQuery();
                    final TableModel rstm = new ResultSetTableModel(rs, numRows);
                    SwingUtilities.invokeLater(new Runnable() {
                        public void run() {
                            cogTable.setModel(rstm);
                        }
                    });
                    rs.close();
                    ps.close();
                } catch (Exception e) {
                    e.printStackTrace();
                } finally {
                    try {
                        db.close();
                    } catch (Exception e) {
                    }
                }
                DBSprocketFrame.this.busyPanel.setVisible(false);
            }
        });
        th.start();
    }

    protected Cog getSelectedCog() {
        return selectedCog;
    }

    protected void setSelectedCog() {
        int row = cogTable.getSelectedRow();
        if (row == -1) selectedCog = null;
        TableModel tm = cogTable.getModel();
        Number selectedCSN = (Number) tm.getValueAt(row, 0);
        Number cluster_id = (Number) tm.getValueAt(row, 1);
        selectedCog = cc.getCog(selectedCSN.intValue(), cluster_id.intValue());
    }

    private class NumberRenderer extends DefaultTableCellRenderer {
        private final NumberFormat formatter;
        public NumberRenderer(NumberFormat nf) {
            formatter = nf;
            setHorizontalAlignment(SwingConstants.RIGHT);
            setFont(getFont().deriveFont(Font.PLAIN));
        }
        public Component getTableCellRendererComponent(JTable table, Object value, boolean isSelected, boolean hasFocus, int row, int column) {
            String text = (value == null) ? "" : formatter.format(value);
            return super.getTableCellRendererComponent(table, text, isSelected, hasFocus, row, column);
        }
    }

}
