# Supplementary material for: Similarity-based gene detection: using COGs to find evolutionarily-conserved ORFs
Source: BMC Bioinformatics. 2006 Jan 19;7:31. doi: 10.1186/1471-2105-7-31 (PMC1386717; doi:10.1186/1471-2105-7-31)
Supplement: Additional File 3 — Source code archive for a Java program to browse the database of COGs discussed in this manuscript. In gzip-compressed tar format. [file 1471-2105-7-31-S3.tgz › Sprocket-1.0/src/edu/unc/med/diploid/Sprocket/CogData/Cog.java]

/*
 * Cog.java
 * Copyright (c) 2002-2005 Bradford Powell
 */
package edu.unc.med.diploid.Sprocket.CogData;

import java.util.*;

import edu.unc.med.diploid.Sprocket.CogData.collections.*;
import edu.unc.med.diploid.Sprocket.utils.IntSet;
import edu.unc.med.diploid.Sprocket.utils.StringUtils;

/**
 * <p>Represents a single COG.</p>
 * 
 * <p>Each COG is primarily defined by its members and stringency,
 * but also keeps track of its enclosing <tt>CogNodeMap</tt>-- the larger
 * graph of nodes in which the COG is found. The <tt>CogNodeMap</tt>
 * maps integer ids to the CogNodes themselves.
 *
 * @author <a href="mailto:bradford_powell@unc.edu">Bradford Powell</a>
 */

public class Cog extends CogNodeMap implements IntArray {
    public final int csn;
    public final CogNodeMap parentNodeMap;
    private final int [] members;

    /**
     * Creates a cog given an array of members, a parent CogNodeMap and the stringency
     * @param members 
     * @param nodeMap 
     * @param csn stringency of the new cog
     */
    public Cog(int[] members, CogNodeMap nodeMap, int csn) {
        this.csn = csn;
        parentNodeMap = nodeMap;
        this.members = new int [members.length];
        System.arraycopy(members,0,this.members,0,members.length);
        Arrays.sort(this.members);
    }

    /**
     * Creates a cog given an array of members, a parent CogNodeMap and the stringency
     * @param nodes 
     * @param nodeMap 
     * @param csn stringency of the new Cog
     */
    public Cog(CogNode[] nodes, CogNodeMap nodeMap, int csn) {
        this.csn = csn;
        parentNodeMap = nodeMap;
        members = new int[nodes.length];
        for (int i = 0; i < nodes.length; i++) {
            members[i] = nodes[i].getID();
        }
        Arrays.sort(this.members);
    }

    /**
     * Overrides Object.toString()
     *
     * @return   a String formatted with <tt>csn#cog:</tt> (with the '#' replaced
     * by the Cog Stringency Number of the COG), followed by a space-separated
     * list of the members of the cog, enclosed in parentheses.
     *
     * @version  10/30/2002
     */
    public String toString() {
        StringBuffer sb = new StringBuffer("cog: " + csn + " ");
        sb.append(StringUtils.join(getMembers(), " "));
        return sb.toString();
    }

    /**
     * Returns an array of <tt>CogNode</tt>s that are the members of this COG.
     *
     * @return   a CogNode[]
     *
     * @version  10/30/2002
     */
    public CogNode[] getMembers() {
        return parentNodeMap.getNodesByIDs(members);
    }
    
    /**
     * Creates and returns a <tt>CogNodeMap</tt> containing only members of this <tt>Cog</tt>.
     * 
     * Copies of the <tt>CogNode</tt>s in this <tt>Cog</tt> are created, with the neighbors
     * list trimmed to only include members of this <tt>Cog</tt>.
     * 
     * @return CogNodeMap
     */
    public CogNodeMap subsetNodeMap() {
        CogNodeMap result = new CogNodeHashMap(members.length);
        IntSet memberSet = new IntSet(members, 0, members.length);
        CogNode [] oldNodes = getMembers();
        for (int i = 0; i < oldNodes.length; i++) {
            CogNode oldNode = oldNodes[i];
            CogNode newNode = new CogNode(oldNode.getID(), oldNode.getSpecies());
            newNode.neighbors = oldNode.neighbors.intersect(memberSet);
            result.add(newNode);
        } 
        return result;
    }

    /**
     * Tells wether a node with the given id is present in this Cog.
     * 
     * Overrides {@link CogNodeMap#nodeExists(int)}.
     * @param id 
     * @return true if the argument node is present in the Cog
     */
    public boolean nodeExists(int id) {
        return Arrays.binarySearch(members, id) >= 0;
    }

    /**
     * Overrides {@link CogNodeMap#add(CogNode)} by simply throwing an <code>UnsupportedOperationException</code> because the members of a Cog are fixed at initialization.
     */
    public void add(CogNode cn) {
        throw new UnsupportedOperationException();
    }

    /**
     * Returns the number of members of the Cog
     */
    public int size() {
        return members.length;
    }

    /**
     * Returns a {@link CogNode} for a given id.
     * 
     * Returns null of there is no CogNode with the given id in this Cog.
     */
    public CogNode getCogNode(int id) {
        return parentNodeMap.getCogNode(id);
    }

    /**
     * Returns an array of String representations of the members of this Cog.
     */
    public String[] getCogNodeNames() {
        String [] out = new String[members.length];
        for (int i = 0; i < out.length; i++) {
            out[i] = getCogNode(members[i]).toString();
        }
        return out;
    }

    /**
     * Creates an iterator over the members of this Cog (as {@link CogNode}s.
     */
    public Iterator cogNodeIterator() {
        return new Iterator() {
            int i = 0;
            public void remove() {
                throw new UnsupportedOperationException();
            }

            public boolean hasNext() {
                return i < members.length;
            }

            public Object next() {
                if (i >= members.length) throw new NoSuchElementException();
                return parentNodeMap.getCogNode(members[i]);
            }
        };
    }

    /**
     * Implements compareTo from Comparable.
     *
     * <p>
     * The comparison is based on order of members, compared in a
     * pairwise fashion through each of the lists (i.e. the first members of both
     * cog are compared and if identical the comparison continues to the second
     * members of both cogs). If a member list is exhausted, that cog goes
     * first. If both member lists are identical then the Cogs are identical.
     * <p>
     * If the 'other' object is not a Cog, then 0 is returned.
     *
     * @param    other              an Object (hopefully another Cog)
     *
     * @return   an int
     * @throws ClassCastException if <tt>other</tt> does not inheirit from Cog
     *
     * @version  2005-03-02
     */
    public int compareTo(Object other) {
        if (this == other) return 0;
        int [] otherMembers = ((IntArray) other).getIntArray();
        int smallerSize = Math.min(members.length, otherMembers.length);
        for (int i = 0; i < smallerSize; i++) {
            int compare = members[i] - otherMembers[i];
            if (compare != 0)
                return compare;
        }
        return this.members.length - otherMembers.length;
    }

    /**
     * Overrides @{link Object#equals}.
     * 
     * Two COGs are equal if they have the same members (even though they may
     * have different stringencies...).
     */
    public boolean equals(Object other) {
        return compareTo(other) == 0;
    }

    /** 
     * Returns an array of the integer ids of the nodes in this COG.
     * 
     * For performance reasons, the actual array used for internal storage is passed.
     * Please be kind to yourself and others and do not modify this array!
     * 
     * @see edu.unc.med.diploid.Sprocket.CogData.collections.IntArray#getIntArray()
     */
    public int[] getIntArray() {
        return members;
    }
    
    /**
     * Returns hashCode consistant with definition from {@link SimpleIntArray}
     */
    public int hashCode() {
        return SimpleIntArray.computeHashCode(getIntArray());
    }

}
