# Supplementary material for: Similarity-based gene detection: using COGs to find evolutionarily-conserved ORFs
Source: BMC Bioinformatics. 2006 Jan 19;7:31. doi: 10.1186/1471-2105-7-31 (PMC1386717; doi:10.1186/1471-2105-7-31)
Supplement: Additional File 3 — Source code archive for a Java program to browse the database of COGs discussed in this manuscript. In gzip-compressed tar format. [file 1471-2105-7-31-S3.tgz › Sprocket-1.0/src/edu/unc/med/diploid/Sprocket/CogData/CogNode.java]

/*
 * CogNode.java
 * Copyright (c) 2002-2005 Bradford Powell
 */
package edu.unc.med.diploid.Sprocket.CogData;

import edu.unc.med.diploid.Sprocket.utils.IntSet;

/**
 * An object representing a single element of a COG (most likely a gene).
 *
 * <p>The string which is the name of the element serves as its identifier
 * and is used to keep the member lists of COGs sorted.
 *
 * @see StringRepresentationComparator
 * @author <a href='mailto:bradford_powell@unc.edu'>Bradford Powell</a>
 */

public class CogNode implements Comparable {
    static long count = 0;
    public final int id;
    protected IntSet neighbors = new IntSet(8);
    private int species = -1;

    /**
     * Creates a <tt>CogNode</tt> with the given int as its identifier
     */
    public CogNode(int id) {
    	this.id = id;
        ++count;
    }
    
    /**
     * Creates a <tt>CogNode</tt> with the given identifier and species code.
     */
    public CogNode(int id, int species) {
        this(id);
        this.species = species;
    }

    /**
     * Add <tt>other</tt> to this node's connection list and <em>vice versa</em>.
     * 
     * @param other - another <tt>CogNode</tt>
     */
    public void addBidirectionalConnection(CogNode other) {
        if (equals(other)) {
            System.err.println("A CogNode is not allowed to be its own neighbor");
        }
        neighbors.add(other.id);
        other.neighbors.add(this.id);
    }
    
    
    /**
     * Attempts to reduce the amount of space used to store the list of connections.
     * 
     * @version 2005-03-02
     */
    public synchronized void compactConnectionStorage() {
        neighbors.trimToSize();
    }

    /**
     * Returns true if the argument CogNode is a BestHit of this CogNode
     *
     * <p>This method uses the name of the "other" COG as an argument
     *
     * @see #connectsTo(CogNode)
     *
     * @param    otherID            an int which is the id of a CogNode
     *
     * @return   boolean - true if the nodes are connected
     *
     * @version  2005-03-02
     */
    public boolean connectsTo(int otherID) {
        return neighbors.contains(otherID);
    }

    /**
     * Returns true if the argument CogNode is a BestHit of this CogNode
     *
     * <p>This method uses reference to the "other" COG as an argument
     *
     * @see #connectsTo(int)
     *
     * @param    otherCog            a CogNode
     *
     * @return   boolean - true if the nodes are connected
     *
     * @version  10/31/2002
     */
    public boolean connectsTo(CogNode otherCog) {
        return connectsTo(otherCog.id);
    }
    
    /**
     * Returns the integer ids of neighbors to ths CogNode.
     * @return int []
     */
    public int [] getNeighborInts() {
        return neighbors.toArray();
    }
    
    /**
     * Returns a {@link IntSet} of the neighbors of this CogNode.
     * 
     * Do not modify the IntSet you get or you will be in for a surprise.
     * @return IntSet
     */
    public IntSet getNeighborIntSet() {
        return neighbors;
    }

    /**
     * Returns the (hopefully unique) name of the CogNode
     *
     * @return   a String
     */
    public String toString() {
        return "NODE#" + getID();
    }

    /**
     * Returns a pseudo-URL used by <tt>CogReport</tt> to link to this COG.
     *
     * @return   a StringBuffer
     */
    public StringBuffer getLink() {
        StringBuffer sb = new StringBuffer("<a href=\"http://localhost/cognode#");
        sb.append(getID()).append("\">").append(toString()).append("</a>");
        return sb;
    }

    /**
     * Provide html for this node for inclusion in a larger document.
     * 
     * This implementation just returns "Node: " + toString() + "<br>",
     * but subclasses may want to do something with more panache.
     * @return
     */
    public String report() {
        return "Node: " + this +"<br>";
    }

    public int hashCode() {
        return id;
    }

    /**
     * @return the integer ID of this CogNode
     */
    public final int getID() {
        return id;
    }

	/**
	 * Compare using integer ids
	 * @see java.lang.Comparable#compareTo(java.lang.Object)
	 */
	public int compareTo(Object other) {
		int otherInt = ((CogNode) other).getID();
		int thisInt = getID();
		return (thisInt < otherInt) ? -1 : ((thisInt == otherInt) ? 0 : 1);
	}

	public boolean equals(Object other) {
		return ((CogNode) other).id == id;
	}
    
    /**
     * Set the species code for this CogNode.
     * 
     * Species codes are integers, not -1 (which is used to flag 'unset',
     * and can only be set once.
     * @throws RunTimeException if <tt>species</tt> is -1 or had been set to
     *    something else previously.
     * @param species
     */
    public void setSpecies(int species) {
    	if (species == -1)
    		throw new RuntimeException("Species code is not allowed to be -1!");
        if (this.species != species && this.species != -1)
            throw new RuntimeException("Tried to change a previously set species code\n" +
                                       " Old: " + this.species + "\tNew: " + species);
        this.species = species;
    }

    /**
     * Returns the species code for this CogNode.
     * 
     * A value of '-1' indicates that the species code has not been set.
     * @return int species code
     */
    public int getSpecies() {
        return species;
    }
}
