# Supplementary material for: Similarity-based gene detection: using COGs to find evolutionarily-conserved ORFs
Source: BMC Bioinformatics. 2006 Jan 19;7:31. doi: 10.1186/1471-2105-7-31 (PMC1386717; doi:10.1186/1471-2105-7-31)
Supplement: Additional File 3 — Source code archive for a Java program to browse the database of COGs discussed in this manuscript. In gzip-compressed tar format. [file 1471-2105-7-31-S3.tgz › Sprocket-1.0/src/edu/unc/med/diploid/Sprocket/CogData/input/BeTDataDBReader.java]

/* BeTDataDBReader.java
 * Copyright (c) 2005 Bradford Powell
 * Created on Apr 15, 2005 as BeTDataDBReader.java
 *
 */
package edu.unc.med.diploid.Sprocket.CogData.input;

import java.sql.*;

import edu.unc.med.diploid.Sprocket.tasks.*;

/**
 * <p>Reads best-hit data from a database.</p>
 * 
 * <p>The design here is that a <tt>CogNodeMapBuilder</tt> will
 * listen as nodes are read (so this class could be replaced with
 * BetDataFileReader with the same node-processing logic in
 * CogNodeMapBuilder).</p>
 * 
 * <p>The database should contain two tables:
 * <ul><li>a 'connections' table with columns a and b that
 * represent connected vertices (connections should only
 * be given in one direction), and</li>
 * <li>a 'species' table with columns 'bioentry_id' and 'taxon_id'
 * </li></ul>
 * The names of columns are as I have used in my schema, but
 * you could make temp tables or views if your database has other
 * names but you don't want to modify the source code here.</p>
 * @author Bradford Powell
 *
 */
public class BeTDataDBReader implements Runnable {
    private final String connectString;
    private final String connectionsTable;
    private final String speciesTable;
    private CogNodeMapBuilder pairListener;

    /**
     * Makes a new BetDataDBReader object.
     * 
     * Next you will probably want to call run() on the new object.
     * @param connectString  like for passing to DriverManager.getConnection()
     * @param connectionsTable
     * @param speciesTable
     */
    public BeTDataDBReader(String connectString,
            String connectionsTable, String speciesTable) {
        this.connectString = connectString;
        this.speciesTable = speciesTable;
        this.connectionsTable = connectionsTable;
    }
    
    /**
     * Set the <tt>CogNodeMapBuilder</tt> that will listen as connections and pairs are read.
     * @param builder
     */
    public void setCogNodeMapBuilder(CogNodeMapBuilder builder) {
        pairListener = builder;
    }

    /**
     * Populates the object with data from an SQL database
     *
     * @throws   SQLException
     *
     * @version  10/30/2002
     */
    private void readPairsFromDB(final Connection db)
    throws SQLException, InterruptedException {
        int numRows = 0;
        final int INTERVAL = 1000;
        try {
            PreparedStatement ps;
            ResultSet rs;
            ps = db.prepareStatement("SELECT MAX(b) FROM " + connectionsTable);
            rs = ps.executeQuery();
            rs.next();
            ps = db.prepareStatement("SELECT count(*) FROM " + connectionsTable);
            rs = ps.executeQuery();
            rs.next();
            numRows = rs.getInt(1);
            rs.close();
            ObservableTask task = new AbstractObservableTask("Reading pairs for database",
                    										 0, numRows) {
                int rowsSoFar = 0;
                public int getCurrent() {
                    return rowsSoFar;
                }

                // TODO - should catch the thread's exception if thrown
                public void run() {
                    try {
                        PreparedStatement stmt = db.prepareStatement(
                                "SELECT a, b " + "FROM " + connectionsTable +
                        		" ORDER BY a, b");
// note: the following won't work with older postgresql jdbc drivers, but it causes significantly
//         less memory usage when it does work.
                        stmt.setFetchSize(INTERVAL * 32);
                        ResultSet results = stmt.executeQuery();
                        while (results.next()) {
                            rowsSoFar++;
                            pairListener.addPair(results.getInt(1), results.getInt(2));
                        }
                        results.close();
                    } catch (SQLException sqle) {
                        throw new RuntimeException(sqle);
                    } finally {
                        done = true;
                    }
                }
            };
            Thread taskThread = new Thread(task);
            taskThread.start();
    		new Thread(new ConsoleTaskObserver(task, System.err)).start();
    		taskThread.join();
        } catch (SQLException e) {
            e.printStackTrace();
            System.exit(-1);
        }
    }
    
    private void readSpeciesFromDB(Connection db) {
        try {
            PreparedStatement ps;
            ResultSet rs;
            ps = db.prepareStatement("SELECT bioentry_id, taxon_id FROM " + speciesTable);
            rs = ps.executeQuery();
            while (rs.next()) {
                pairListener.setSpecies(rs.getInt(1), rs.getInt(2));
            }
            rs.close();
        } catch (SQLException e) {
            e.printStackTrace();
            System.exit(-1);
        }
    }

    /**
     * Get up and do what needs to be done. 
     * @see java.lang.Runnable#run()
     */
    public void run() {
        Connection db = null;
        try {
            db = DriverManager.getConnection(connectString);
            readPairsFromDB(db);
            if (speciesTable != null) {
                readSpeciesFromDB(db);
            }
        } catch (SQLException e) {
            System.out.println("SQLException:\n" + e.toString());
            System.exit(-1);
        } catch (InterruptedException ie) {
            System.out.println(ie);
        } finally {
            try {
                db.close();
            } catch (Exception e) {
            }
        }
    }

}
