# Supplementary material for: Similarity-based gene detection: using COGs to find evolutionarily-conserved ORFs
Source: BMC Bioinformatics. 2006 Jan 19;7:31. doi: 10.1186/1471-2105-7-31 (PMC1386717; doi:10.1186/1471-2105-7-31)
Supplement: Additional File 3 — Source code archive for a Java program to browse the database of COGs discussed in this manuscript. In gzip-compressed tar format. [file 1471-2105-7-31-S3.tgz › Sprocket-1.0/src/edu/unc/med/diploid/Sprocket/CogData/input/CogNodeMapBuilder.java]

/* CogNodeMapBuilder.java
 * Copyright (c) 2005 Bradford Powell
 */
package edu.unc.med.diploid.Sprocket.CogData.input;

import java.util.Arrays;

import edu.unc.med.diploid.Sprocket.CogData.CogNode;
import edu.unc.med.diploid.Sprocket.CogData.collections.CogNodeHashMap;
import edu.unc.med.diploid.Sprocket.CogData.collections.CogNodeMap;
import edu.unc.med.diploid.Sprocket.utils.IntArrayList;

/**
 * A class to extract data regarding bidirectional best hits, either
 * from a database or a file.
 * @author <a href='mailto:bradford_powell@unc.edu'>Bradford Powell</a>
 */
public class CogNodeMapBuilder {
    private CogNodeMap nodes = new CogNodeHashMap();
    private int pairCount;

    /**
     * Adds the <tt>CogNode</tt>s with ids a and b to the CogNodeMap unless they
     * are already present and adds connections from a to b and from b to a.
     *
     * @see CogNode
     * @param    a                   an int - the id of a CogNode
     * @param    b                   an int - the id of a CogNode
     *
     * @version  06/19/2003
     */
    void addPair(int a, int b) {
        CogNode cna, cnb;
        if (!nodes.nodeExists(a)) {
            cna = new CogNode(a);
            nodes.add(cna);
        } else {
            cna = nodes.getCogNode(a);
        }
        if (!nodes.nodeExists(b)) {
            cnb = new CogNode(b);
            nodes.add(cnb);
        } else {
            cnb = nodes.getCogNode(b);
        }
        cnb.addBidirectionalConnection(cna);
        pairCount++;
    }
    
    /**
     * Set the species code for a node.
     * @param cogNodeID
     * @param species
     */
    void setSpecies(int cogNodeID, int species) {
        CogNode cn = nodes.getCogNode(cogNodeID);
        if (cn != null) {
            cn.setSpecies(species);
        }
    }

    /**
     * Returns the <tt>CogNode</tt>s represented in the bidirectional best hits.
     *
     * @return   a CogNodeHashMap
     *
     * @version  10/30/2002
     */
    public CogNodeMap getNodes() {
        return nodes;
    }
    
    /**
     * returns the number of pairs read from database or file
     * @return int
     */
    public int pairCount() { return pairCount; }


    /**
     * Infers the species of nodes in the new CogNodeMap.
     * 
     * This should only be called after all of the pairs have been read. The
     * inference will only work correctly if the ids for each species are sequential
     * and there are no connections between nodes of the same specie.
     * @return the number of species
     */
    public int inferSpecies() {
        CogNode [] nodeL = getNodes().getAllNodes();
        Arrays.sort(nodeL);
        IntArrayList boundaries = new IntArrayList(50);
        int nextBoundary = -1;
        // loop first to find the boundaries
        for (int i = 0; i < nodeL.length; i++) {
            CogNode n = nodeL[i];
            if (n.getID() >= nextBoundary) {
                boundaries.add(nextBoundary);
                nextBoundary = Integer.MAX_VALUE;
            }
            int [] neighbors = nodeL[i].getNeighborInts();
            for (int j = 0; j < neighbors.length; j++) {
                if (neighbors[j] > nodeL[i].getID()) {
                    if (neighbors[j] < nextBoundary) {
                        nextBoundary = neighbors[j];
                    }
                    break;
                }
            }
        }
        // now loop to set the species
        int currSpecies = 0;
        int bSize = boundaries.size();
        for (int i = 0; i < nodeL.length; i++) {
            while (currSpecies < bSize && nodeL[i].getID() < boundaries.get(currSpecies)) {
                currSpecies++;
            }
            nodeL[i].setSpecies(currSpecies);
        }
        return bSize + 1;
    }

}
