# Supplementary material for: Similarity-based gene detection: using COGs to find evolutionarily-conserved ORFs
Source: BMC Bioinformatics. 2006 Jan 19;7:31. doi: 10.1186/1471-2105-7-31 (PMC1386717; doi:10.1186/1471-2105-7-31)
Supplement: Additional File 3 — Source code archive for a Java program to browse the database of COGs discussed in this manuscript. In gzip-compressed tar format. [file 1471-2105-7-31-S3.tgz › Sprocket-1.0/src/edu/unc/med/diploid/Sprocket/CogData/input/BeTDataFileReader.java]

/* BeTDataFileReader.java
 * Copyright (c) 2005 Bradford Powell
 * Created on Apr 15, 2005 as BeTDataFileReader.java
 *
 */
package edu.unc.med.diploid.Sprocket.CogData.input;

import java.io.*;

import edu.unc.med.diploid.Sprocket.tasks.ConsoleTaskObserver;
import edu.unc.med.diploid.Sprocket.tasks.ObservableInputStream;

/**
 * <p>Reads best-hit data from files.</p>
 * 
 * <p>The design here is that a <tt>CogNodeMapBuilder</tt> will
 * listen as nodes are read (so this class could be replaced with
 * BetDataDBReader with the same node-processing logic in
 * CogNodeMapBuilder).</p>
 * 
 * <p>If a <tt>species</tt> file is not provided, then species
 * are all set to -1, so much of the gene-type-data-specific
 * optimizations to COGs cannot be done.</p>
 * 
 * <p>TODO: add option to infer species from blocks of unconnected
 * vertices</p>
 * 
 * @author Bradford Powell
 *
 */
public class BeTDataFileReader implements Runnable {
    private File connectionsFile;
    private File speciesFile;
    private CogNodeMapBuilder pairListener;

    public BeTDataFileReader(File connections) {
        this(connections, null);
    }
    
    public BeTDataFileReader(File connections, File species) {
        connectionsFile = connections;
        speciesFile = species;
    }
    
    /**
     * Set the object that will listen to CogNode and connection
     * events.
     * @param builder
     */
    public void setCogNodeMapBuilder(CogNodeMapBuilder builder) {
        pairListener = builder;
    }

    private void readConnections() throws IOException {
    	ObservableInputStream monitoredStream = new ObservableInputStream(
    			new FileInputStream(connectionsFile), "Reading " + connectionsFile);
    	new Thread(new ConsoleTaskObserver(monitoredStream, System.err)).start();
        BufferedReader reader = new BufferedReader(
            new InputStreamReader(monitoredStream));
        String line;
        while ((line = reader.readLine()) != null) {
            int tabPos = line.indexOf('\t');
            if (tabPos < 0) {
                throw new RuntimeException("Poorly formatted input file");
            }
            int node1 = Integer.parseInt(line.substring(0, tabPos));
            int node2 = Integer.parseInt(line.substring(tabPos+1, line.length()));
            pairListener.addPair(node1, node2);
        }
        reader.close();
    }
    
    private void readSpecies() throws IOException {
    	ObservableInputStream monitoredStream = new ObservableInputStream(
    			new FileInputStream(speciesFile), "Reading " + speciesFile);
    	new Thread(new ConsoleTaskObserver(monitoredStream, System.err)).start();
        BufferedReader reader = new BufferedReader(
            new InputStreamReader(monitoredStream));
        String line;
        while ((line = reader.readLine()) != null) {
            int tabPos = line.indexOf('\t');
            if (tabPos < 0) {
                throw new RuntimeException("Poorly formatted input file");
            }
            int node = Integer.parseInt(line.substring(0, tabPos));
            int species = Integer.parseInt(line.substring(tabPos+1, line.length()));
            pairListener.setSpecies(node, species);
        }
        reader.close();

    }
    
    /**
     * Get up and do what needs to be done. 
     * @see java.lang.Runnable#run()
     */
    public synchronized void run() {
        try {
            readConnections();
            if (speciesFile != null) {
                readSpecies();
            }
        } catch (IOException ioe) {
            System.err.println(ioe.toString());
            System.exit(-1);
        }
    }
}
