# Supplementary material for: Similarity-based gene detection: using COGs to find evolutionarily-conserved ORFs
Source: BMC Bioinformatics. 2006 Jan 19;7:31. doi: 10.1186/1471-2105-7-31 (PMC1386717; doi:10.1186/1471-2105-7-31)
Supplement: Additional File 3 — Source code archive for a Java program to browse the database of COGs discussed in this manuscript. In gzip-compressed tar format. [file 1471-2105-7-31-S3.tgz › Sprocket-1.0/src/edu/unc/med/diploid/Sprocket/CogData/collections/IntArray.java]

/*
 * IntArray.java
 * Copyright (c) 2003-2005 Bradford Powell
 * Created on Oct 2, 2003
 *
 */
package edu.unc.med.diploid.Sprocket.CogData.collections;

/**
 * Just a named interface for type safety-- should implement <tt>hashCode</tt>
 * <tt>equals</tt> from <tt>Object</tt> and compareTo from comparable
 * by lexicographically comparing an array of integers
 * 
 * @author <a href="mailto:bradford_powell@unc.edu>Bradford Powell</a>
 *
 */
public interface IntArray extends Comparable {
//    public abstract int hashCode();
//    public abstract boolean equals(Object other);
//    public abstract int compareTo(Object other);
    /**
     * Returns the underlying ints as an array of int primitives.
     * @return int []
     */
    public abstract int [] getIntArray();
}
