# Supplementary material for: Similarity-based gene detection: using COGs to find evolutionarily-conserved ORFs
Source: BMC Bioinformatics. 2006 Jan 19;7:31. doi: 10.1186/1471-2105-7-31 (PMC1386717; doi:10.1186/1471-2105-7-31)
Supplement: Additional File 3 — Source code archive for a Java program to browse the database of COGs discussed in this manuscript. In gzip-compressed tar format. [file 1471-2105-7-31-S3.tgz › Sprocket-1.0/src/edu/unc/med/diploid/Sprocket/CogData/collections/CogNodeArrayMap.java]

/*
 * CogNodeArrayMap.java
 * Copyright (c) 2003-2005 Bradford Powell
 * Created on May 26, 2003
 */
package edu.unc.med.diploid.Sprocket.CogData.collections;

import java.util.*;

import edu.unc.med.diploid.Sprocket.CogData.CogNode;

/**
 * <p>Stores a set of CogNodes in an Array.</p>
 * 
 * <p>This implementation of <tt>CogNodeMap</tt> keeps individual
 * <tt>CogNode</tt>s in positions of an array with the identifier
 * of the <tt>CogNode</tt> used as its index. This gives constant-time
 * access but could waste space if the node identifiers are very
 * sparse (or have a large offset from zero).</p>
 * @author bradford powell
 */
public class CogNodeArrayMap extends CogNodeMap {

    CogNode[] nodes;

    public CogNodeArrayMap(int max) {
        nodes = new CogNode[max + 1];
    }

    /**
     * Construct a new CogNodeArrayMap from a CogNodeHashMap.
     * 
     * A CogNodeArrayMap provides constant access-speed while probably not using
     * too much extra space (unless your cog node ids are very sparse).
     * 
     * @param hashMap
     */
    public CogNodeArrayMap(CogNodeHashMap hashMap) {
        int max_id = -1;
        int curr_id;
        Iterator it = hashMap.cogNodeIterator();
        while (it.hasNext()) {
            curr_id = ((CogNode) it.next()).getID();
            if (curr_id > max_id) {
                max_id = curr_id;
            }
        }
        nodes = new CogNode[max_id + 1];
        it = hashMap.cogNodeIterator();
        while (it.hasNext()) {
            CogNode cn = (CogNode) it.next();
            nodes[cn.getID()] = cn;
        }
    }

    public boolean nodeExists(int id) {
        return (nodes[id] != null);
    }

    public void add(CogNode cn) {
        int id = cn.getID();
        int len = nodes.length;
        if (id >= len) {
            while (id >= len) {
                len += len/2 + 1;
            }
            CogNode [] newNodes = new CogNode[len];
            System.arraycopy(nodes, 0, newNodes, 0, nodes.length);
            nodes = newNodes;
        }
        nodes[cn.getID()] = cn;
    }

    public int size() {
        int size = 0;
        for (int i = 0; i < nodes.length; i++) {
            if (nodes[i] != null)
                size++;
        }
        return size;
    }

    public CogNode getCogNode(int id) {
        if (id < nodes.length)
            return nodes[id];
        return null;
    }

    public String[] getCogNodeNames() {
        ArrayList names = new ArrayList(nodes.length);
        for (int i = 0; i < nodes.length; i++) {
            if (nodes[i] != null) {
                names.add(nodes[i].toString());
            }
        }
        return (String[]) names.toArray(new String[names.size()]);
    }
    
    public void freeze() {
        for (int i = nodes.length - 1; i >=0; i--) {
            if (nodes[i] != null) {
                CogNode [] newnodes = new CogNode[i+1];
                System.arraycopy(nodes, 0, newnodes, 0, i+1);
                nodes = newnodes;
                return;
            }
        }
    }

    public Iterator cogNodeIterator() {
        return new CogNodeArrayMapIterator(this);
    }

    /**
     * This implementation is messy and definately not thread-safe. It won't even
     * throw a ConcurrentModificationException.
     */
    private class CogNodeArrayMapIterator implements java.util.Iterator {
        final CogNodeArrayMap cnam;
        int nextNonNull = 0;
        CogNodeArrayMapIterator(CogNodeArrayMap c) {
            cnam = c;
            findNextNonNull();
        }
        private void findNextNonNull() {
            while (nextNonNull < cnam.nodes.length && cnam.nodes[nextNonNull] == null) {
                nextNonNull++;
            }
        }
        public boolean hasNext() {
            return nextNonNull < cnam.nodes.length;
        }

        public Object next() {
            if (nextNonNull >= cnam.nodes.length)
                throw new NoSuchElementException();
            int currNonNull = nextNonNull;
            nextNonNull++;
            findNextNonNull();
            return cnam.nodes[currNonNull];
        }

        public void remove() {
            throw new UnsupportedOperationException();
        }

    }

}
