# Supplementary material for: Similarity-based gene detection: using COGs to find evolutionarily-conserved ORFs
Source: BMC Bioinformatics. 2006 Jan 19;7:31. doi: 10.1186/1471-2105-7-31 (PMC1386717; doi:10.1186/1471-2105-7-31)
Supplement: Additional File 3 — Source code archive for a Java program to browse the database of COGs discussed in this manuscript. In gzip-compressed tar format. [file 1471-2105-7-31-S3.tgz › Sprocket-1.0/src/edu/unc/med/diploid/Sprocket/CogData/collections/MemoryCogGroup.java]

/*
 * MemoryCogGroup.java
 * Copyright (c) 2004-2005 Bradford Powell
 * Created on Feb 4, 2004 by bradford
 *
 */
package edu.unc.med.diploid.Sprocket.CogData.collections;

import java.util.*;

import edu.unc.med.diploid.Sprocket.CogData.Cog;

/**
 * CogGroup that stores everything in memory.
 * 
 * @author <a href="mailto:bradford_powell@unc.edu">Bradford Powell</a>
 */
public class MemoryCogGroup implements CogGroup {
    List cogLists = new ArrayList(25);
    private CogNodeMap cnm;

    public MemoryCogGroup(CogNodeMap nodes) {
        cnm = nodes;
    }

    public Cog getCog(int stringency, int id) {
        List cogList = getListForStringency(stringency);
        if (cogList != null) {
            return (Cog) (cogList.get(id));
        }
        return null;
    }

    public Cog getCog(int stringency, int[] members) {
        List cogList = getListForStringency(stringency);
        if (cogList != null) {
            Cog tempCog = new Cog(members, getNodes(), stringency);
            int location = Collections.binarySearch(cogList, tempCog);
            if (location >= 0) {
                return (Cog) cogList.get(location);
            }
        }
        return null;
    }

    public Iterator iterator(int stringency) {
        List cogList = getListForStringency(stringency);
        if (cogList != null) {
            return cogList.iterator();
        }
        return new ArrayList().iterator();
    }

    public void addCog(Cog cog, int stringency) {
        List cogList = getListForStringency(stringency);
        if (cogList == null) {
            cogList = newListForStringency(stringency);
        }
        cogList.add(cog);
    }

    public int cogCount(int stringency) {
        List cogList = getListForStringency(stringency);
        if (cogList == null) return 0;
        return cogList.size();
    }

    public CogNodeMap getNodes() {
        return cnm;
    }

    public void freeze(int stringency) {
        List l = getListForStringency(stringency);
        Collections.sort(l);
        ((ArrayList) l).trimToSize();
        // TODO - mark this stringency as frozen
    }

    public void freeze() {
        for (Iterator it = cogLists.iterator(); it.hasNext();) {
            List l = (List) it.next();
            if (l != null) {
                Collections.sort(l);
                ((ArrayList) l).trimToSize();
            }
        }
    }
    
    public int getMaxStringency() {
        return cogLists.size() + 2;
    }

    private List getListForStringency(int stringency) {
        if (stringency < 2) {
            throw new IllegalArgumentException("Stringency of " + stringency +
                                               " requested, but only values >= 2" +
                                               " are permitted");
        }
        stringency -= 2;
        if (stringency < cogLists.size()) {
            return (List) cogLists.get(stringency);
        }
        return null;
    }
    
    private List newListForStringency(int stringency) {
        // TODO - synchronization issues
        stringency -= 2;
        if (stringency < cogLists.size()) {
            return getListForStringency(stringency+2);
        }
        while (stringency >= cogLists.size()) {
            cogLists.add(new ArrayList());
        }
        return (List) cogLists.get(stringency);
    }

}
