# Supplementary material for: Similarity-based gene detection: using COGs to find evolutionarily-conserved ORFs
Source: BMC Bioinformatics. 2006 Jan 19;7:31. doi: 10.1186/1471-2105-7-31 (PMC1386717; doi:10.1186/1471-2105-7-31)
Supplement: Additional File 3 — Source code archive for a Java program to browse the database of COGs discussed in this manuscript. In gzip-compressed tar format. [file 1471-2105-7-31-S3.tgz › Sprocket-1.0/src/edu/unc/med/diploid/Sprocket/CogData/collections/SimpleIntArray.java]

/*
 * SimpleIntArray.java
 * Copyright (c) 2003-2005 Bradford Powell
 * Created on Oct 1, 2003
 *
 */
package edu.unc.med.diploid.Sprocket.CogData.collections;

/**
 * A simple implementation of IntArray from which subclasses can inheirit.
 * @author <a href="mailto:bradford_powell@unc.edu>Bradford Powell</a>
 */
public class SimpleIntArray implements IntArray {
    private final int [] data;
    private final int hashCode;
    public SimpleIntArray(int [] ints) {
        data = new int [ints.length];
        System.arraycopy(ints, 0, data, 0, ints.length);
        hashCode = computeHashCode(data);
    }
    public final int hashCode() {
        return hashCode;
    }
    
    /**
     * <p><tt>For consistency, other implementations of <tt>IntArray</tt> should use this to implement <tt>hashCode()</tt>.</p>
     * 
     * <p>I think there maybe something in java 5.0 Array class to do something like this.</p>
     * @param data
     * @return int  hash code
     */
    public final static int computeHashCode(int [] data) {
        int prod = 1;
        int xor = 0;
        int i;

        for (i = data.length-1; i >=0; --i) {
            prod *= data[i];
            xor ^= data[i];
        }
        return (xor << 16) ^ prod;
    }
    
    public boolean equals(Object other) {
        return compareTo(other) == 0;
    }
    
    public final int [] getIntArray() {
        return data;
    }

    /**
     * Lexicographical ordering (numeric by each index). 
     *  @see java.lang.Comparable#compareTo(java.lang.Object)
     */
    public int compareTo(Object other) {
        if (this == other) return 0;
        int [] odata = ((IntArray) other).getIntArray();
        int lengthDiff = data.length - odata.length;
        int maxi = lengthDiff < 0 ? data.length : odata.length;
        for (int i = 0; i < maxi; i++) {
            if (data[i] != odata[i]) {
                return (data[i] < odata[i]) ? -1 : 1;
            }
        }
        return lengthDiff;
    }
}
