# Supplementary material for: Similarity-based gene detection: using COGs to find evolutionarily-conserved ORFs
Source: BMC Bioinformatics. 2006 Jan 19;7:31. doi: 10.1186/1471-2105-7-31 (PMC1386717; doi:10.1186/1471-2105-7-31)
Supplement: Additional File 3 — Source code archive for a Java program to browse the database of COGs discussed in this manuscript. In gzip-compressed tar format. [file 1471-2105-7-31-S3.tgz › Sprocket-1.0/src/edu/unc/med/diploid/Sprocket/CogData/collections/CogGroup.java]

/*
 * CogGroup.java
 * Copyright (c) 2004-2005 Bradford Powell
 * Created on Feb 2, 2004 by bradford
 *
 */
package edu.unc.med.diploid.Sprocket.CogData.collections;

import java.util.Iterator;

import edu.unc.med.diploid.Sprocket.CogData.Cog;

/**
 * <p>A collection of COGs with different stringencies.</p>
 * 
 * <p>Each COG in this group can be indexed by its stringency and
 * an integer id</p>
 * @author <a href="mailto:bradford_powell@unc.edu">Bradford Powell</a>
 */
public interface CogGroup {
    /**
     * @param stringency
     * @param id
     * @return
     */
    public Cog getCog(int stringency, int id);
    /**
     * Gets a Cog by stringency and id.
     * @param stringency
     * @param members
     * @return the Cog
     */
    public Cog getCog(int stringency, int [] members);
    /**
     * Gets a Cog by stringency and the members of the Cog.
     * @param stringency
     * @return the Cog
     */
    public Iterator iterator(int stringency);
    /**
     * Add a <tt>Cog</tt> at a given stringency. 
     * @param cog
     * @param stringency
     */
    public void addCog(Cog cog, int stringency);
    /**
     * Returns the number of COGs at a given <tt>stringency</tt>
     * @param stringency
     * @return the number of COGs (int)
     */
    public int cogCount(int stringency);
    /**
     * <p>Attempts to minimize storage for COGs at this stringency.</p>
     * 
     * <p>Could, for instance, call trimToSize() on an ArrayList of COGs.
     * This is intended to be called after all COGs of this stringency
     * for this CogGroup have been found.
     * @param stringency
     */
    public void freeze(int stringency);
    /**
     * Call freeze() at all stringencies.
     */
    public void freeze();
    /**
     * Returns the CogNodeMap (i.e. the graph) from which these COGs are derived.
     * @return CogNodeMap
     */
    public CogNodeMap getNodes();
    /**
     * Returns the maximum stringency of COGs in this CogGroup.
     * @return int
     */
    public int getMaxStringency();
}
