# Supplementary material for: Similarity-based gene detection: using COGs to find evolutionarily-conserved ORFs
Source: BMC Bioinformatics. 2006 Jan 19;7:31. doi: 10.1186/1471-2105-7-31 (PMC1386717; doi:10.1186/1471-2105-7-31)
Supplement: Additional File 3 — Source code archive for a Java program to browse the database of COGs discussed in this manuscript. In gzip-compressed tar format. [file 1471-2105-7-31-S3.tgz › Sprocket-1.0/src/edu/unc/med/diploid/Sprocket/CogData/collections/CogNodeMap.java]

/*
 * CogNodeMap.java
 * Copyright (c) 2003-2005 Bradford Powell
 * Created on May 1, 2003
 * An abstract class to wrap the old CogNodeMap, which is now called CogNodeHashMap
 *
 */
package edu.unc.med.diploid.Sprocket.CogData.collections;

import java.util.Iterator;

import edu.unc.med.diploid.Sprocket.CogData.CogNode;

/**
 * Maps integers (node identifiers) to CogNodes.
 * @author bradford
 */
public abstract class CogNodeMap {
    /**
     * Tells whether a certain node is held in this collection.
     *
     * @param    name                the name of a CogNode
     *
     * @return   a boolean - true if a CogNode with identifier <tt>id</tt> is held
     * in this collection
     *
     */
    public abstract boolean nodeExists(int id);
    /**
     * Adds a <tt>CogNode</tt> to this Map with the <tt>CogNode</tt>'s id as
     * its key.
     *
     * @param    cn                  a  CogNode
     *
     */
    public abstract void add(CogNode cn);
    /**
     * Adds all of the <tt>CogNode</tt>s in an array to this Map.
     *
     * @param    nodes                  an array of CogNodes
     *
     */
    public void addAll(CogNode [] nodes) {
        for (int i = nodes.length-1; i >= 0; i--) {
            add(nodes[i]);
        }
    }
    /**
     * Returns the number of Cogs in the map
     * 
     * @return  int                 the number of Cogs collected in this map
     */
    public abstract int size();
    /**
     * Retrieves a <tt>CogNode</tt> by name from this collection.
     *
     * @param    name                the name of a CogNode
     *
     * @return   a CogNode
     *
     */
    public abstract CogNode getCogNode(int id);
    /**
     * Returns an array of the String representations of the collected <tt>CogNode</tt>s
     *
     *  @return String []
     * 
     */
    public abstract String[] getCogNodeNames();
    /**
     * Returns an iterator over the <tt>CogNode</tt>s in the collection.
     * 
    * @return Iterator
    */
    public abstract Iterator cogNodeIterator();

    /**
     * Compact storage for the connections for each node in this collecion.
     */
    public void compactNodeConnectionLists() {
        Iterator it = cogNodeIterator();
        while (it.hasNext()) {
            ((CogNode) it.next()).compactConnectionStorage();
        }
    }
    /**
     * <p>Bulk-get a group of nodes with the given IDs.</p>
     * 
     * <p>Some sublcasses (like a database-backed one) may find it
     * useful to get a set of CogNodes at once.</p>
     * 
     * @param ids - an array of integers representing CogNode ids
     * @return an array of CogNodes with the given ids
     * @version 26-Aug-2003
     */
    public CogNode[] getNodesByIDs(int[] ids) {
        CogNode[] out = new CogNode[ids.length];
        for (int i = 0; i < ids.length; i++) {
            out[i] = getCogNode(ids[i]);
        }
        return out;
    }
    
    /**
     * Returns the nodes connected to the argument <tt>CogNode</tt>.
     * @param n a CogNode
     * @return CogNode []   neighbors of <tt>n</tt>
     */
    public CogNode[] neighborsForNode(CogNode n) {
        return getNodesByIDs(n.getNeighborInts());
    }
    
    /**
     * Returns CogNodes in this collection (in no particular order).
     * @return CogNode [] of all of the CogNodes in this collection
     */
    public CogNode [] getAllNodes() {
        CogNode [] nodeL = new CogNode[size()];
        int i = 0;
        for (Iterator iter = cogNodeIterator(); iter.hasNext();) {
            nodeL[i] = (CogNode) iter.next();
            i++;
        }
        return nodeL;
    }

}
