# Supplementary material for: Similarity-based gene detection: using COGs to find evolutionarily-conserved ORFs
Source: BMC Bioinformatics. 2006 Jan 19;7:31. doi: 10.1186/1471-2105-7-31 (PMC1386717; doi:10.1186/1471-2105-7-31)
Supplement: Additional File 3 — Source code archive for a Java program to browse the database of COGs discussed in this manuscript. In gzip-compressed tar format. [file 1471-2105-7-31-S3.tgz › Sprocket-1.0/src/edu/unc/med/diploid/Sprocket/CogData/collections/CogNodeHashMap.java]

/*
 * CogNodeHashMap.java
 * Copyright (c) 2003-2005 Bradford Powell
 * 
 */
package edu.unc.med.diploid.Sprocket.CogData.collections;

import java.util.*;

import edu.unc.med.diploid.Sprocket.CogData.CogNode;
import edu.unc.med.diploid.Sprocket.utils.HashMapIntObject;

/**
 * <p>Keeps a 'dictionary' of CogNodes, with the identifier of the CogNode (an integer)
 * as the key to a value which is a reference to the CogNode.</p>
 *
 * <p>A <tt>HashMapIntObject</tt> is used for storage, so an int key is used rather
 * than an Integer.</p>
 * @see CogNode
 *
 * @author <a href="mailto:bradford_powell@med.unc.edu>Bradford Powell</a>
 */

public class CogNodeHashMap extends CogNodeMap {

    private final HashMapIntObject data;

    public CogNodeHashMap() {
        this(20000);
    }
    
    public CogNodeHashMap(int capacity) {
        data = new HashMapIntObject(capacity);
    }
    
    /**
     * Tells whether a certain node is held in this collection.
     *
     * @param    name                the name of a CogNode
     *
     * @return   a boolean - true if a CogNode with name <tt>name</tt> is held
     * in this collection
     *
     */
    public final boolean nodeExists(int id) {
        return data.get(id) != null;
    }

    /**
     * Retrieves a <tt>CogNode</tt> by name from this collection.
     *
     * @param    id                the numerical id of a CogNode
     *
     * @return   a CogNode
     *
     */
    public final CogNode getCogNode(int id) {
        return (CogNode) data.get(id);
    }

    /**
     * Adds a <tt>CogNode</tt> to this Map with the <tt>CogNode</tt>'s name as
     * its key.
     *
     * @param    cn                  a  CogNode
     *
     */
    public final void add(CogNode cn) {
        data.put(cn.getID(), cn);
    }

    public Iterator cogNodeIterator() {
        return data.values().iterator();
    }

    public String[] getCogNodeNames() {
    	String[] names = new String[size()];
    	int i = 0;
    	for (Iterator it = cogNodeIterator(); it.hasNext();) {
			names[i++] = it.next().toString();
		}
        Arrays.sort(names);
        return names;
    }

    public Collection values() {
        return data.values();
    }

    public int size() {
        return data.size();
    }

}
