# Supplementary material for: Similarity-based gene detection: using COGs to find evolutionarily-conserved ORFs
Source: BMC Bioinformatics. 2006 Jan 19;7:31. doi: 10.1186/1471-2105-7-31 (PMC1386717; doi:10.1186/1471-2105-7-31)
Supplement: Additional File 3 — Source code archive for a Java program to browse the database of COGs discussed in this manuscript. In gzip-compressed tar format. [file 1471-2105-7-31-S3.tgz › Sprocket-1.0/src/edu/unc/med/diploid/Sprocket/algorithms/SpecialCase3.java]

/*
 * SpecialCase3.java
 * Copyright (c) 2005 Bradford Powell
 * 
 * Created on Jan 24, 2005
 *
 */
package edu.unc.med.diploid.Sprocket.algorithms;

import java.io.File;
import java.util.*;

import edu.unc.med.diploid.Sprocket.CogData.Cog;
import edu.unc.med.diploid.Sprocket.CogData.CogNode;
import edu.unc.med.diploid.Sprocket.CogData.input.BeTDataFileReader;
import edu.unc.med.diploid.Sprocket.CogData.input.CogNodeMapBuilder;
import edu.unc.med.diploid.Sprocket.CogData.collections.CogNodeMap;
import edu.unc.med.diploid.Sprocket.tasks.*;
import edu.unc.med.diploid.Sprocket.utils.HashMapIntObject;
import edu.unc.med.diploid.Sprocket.utils.IntSet;

/**
 * <p>A task to find COGs of stringency 3 with a bottom-up approach.</p>
 * 
 * <p>By finding the COGs of stringency 3 first, one can split up the problem
 * of finding higher stringency COGs by only looking within these COGs</p>
 * @author bradford powell
 */
public class SpecialCase3 extends AbstractObservableTask {
    
    // result will be a Cog [] of COGs of CSN 3
    
	/**
	 * maps pairs of ints (representing connections) to Integer cog ids
	 */
    private HashMap pairs;
	
	/**
	 * maps cog ids to lists of pairs in that cog
	 */
	private HashMapIntObject cogs2pairs;
	private int nextCogID = 0;
	private final CogNodeMap nodeMap;
	private int soFar = 0;
		
	private Cog [] makeCogs() throws InterruptedException {
	    final ArrayList cogList = new ArrayList(cogs2pairs.size() / 2);
		ObservableTask t = new AbstractObservableTask("Merging members of COGs", 0, cogs2pairs.size()) {
			int count = 0;
			public int getCurrent() {
				return count;
			}

			public void run() {
			    determinate = true;
				for (Iterator cogIt = cogs2pairs.values().iterator(); cogIt.hasNext();) {
					count++;
					List pairList = (List) cogIt.next();
					if (pairList.size() < 2) continue;
					Set cogTree = new TreeSet();
					for (Iterator pairIt = pairList.iterator(); pairIt.hasNext();) {
						CogIntPair pair = (CogIntPair) pairIt.next();
						cogTree.add(new Integer(pair.a));
						cogTree.add(new Integer(pair.b));
						
					}
					int [] cogInts = new int[cogTree.size()];
					int i = 0;
					for (Iterator iter = cogTree.iterator(); iter.hasNext();) {
                        cogInts[i++] = ((Integer) iter.next()).intValue();
                    }
					cogList.add(new Cog(cogInts, nodeMap, 3));
				}
				done = true;
			}
		};
        Thread taskThread = new Thread(t);
        new Thread(new ConsoleTaskObserver(t, System.err)).start();
        taskThread.start();
		taskThread.join();
		Cog [] cogs = (Cog []) cogList.toArray(new Cog[cogList.size()]);
		Arrays.sort(cogs);
		return cogs;
	}
	
	public SpecialCase3(CogNodeMap nodes, int pairCount) {
	    super("Finding COGs of stringency 3");
	    pairs = new HashMap(pairCount * 5 / 4, 0.8f);
	    cogs2pairs = new HashMapIntObject(pairCount / 3);
	    
	    nodeMap = nodes;
	    min = 0;
	    max = pairCount;
	    determinate = true;
	}

	public int getCurrent() { return soFar; }

	public void run() {
	    soFar = 0;
	    for (Iterator iter = nodeMap.cogNodeIterator(); iter.hasNext();) {
            CogNode n1 = (CogNode) iter.next();
            IntSet n1SmallerNeighbors = n1.getNeighborIntSet().lessThan(n1.getID());
            int n1nSize = n1SmallerNeighbors.size();
            for (int i = 0; i < n1nSize; i++) {
                boolean incrementCogID = false;
                CogNode n2 = nodeMap.getCogNode(n1SmallerNeighbors.get(i));
                IntSet intersection = n1SmallerNeighbors.intersect(n2.getNeighborIntSet()).lessThan(n2.getID());
                int intersectionSize = intersection.size();
                if (intersectionSize > 0) {
                    IntSet cogsToMerge = new IntSet(intersectionSize * 2 + 1);
                    for (int j = 0; j < intersectionSize; j++) {
                        int n3id = intersection.get(j);
                        incrementCogID |= processPair(n3id, n2.getID(), cogsToMerge);
                        incrementCogID |= processPair(n3id, n1.getID(), cogsToMerge);
                    }
                    incrementCogID |= processPair(n2.getID(), n1.getID(), cogsToMerge);
                    if (incrementCogID) nextCogID++;
                    mergeCogsForPair(cogsToMerge);
                }
                soFar++;
            }
        }
	    try {
            result = makeCogs();
        } catch (InterruptedException e) {
            e.printStackTrace();
            result = null;
        }
	    done = true;
	}
	
	private void mergeCogsForPair(IntSet cogsToMerge) {
		int combinedCogID = cogsToMerge.get(0);
		ArrayList newCog = (ArrayList) cogs2pairs.get(combinedCogID);
		for (int i = 1; i < cogsToMerge.size(); i++) {
			int cogID = cogsToMerge.get(i);
			Integer cogIDinteger = new Integer(cogID);
			List oldCog = (List) cogs2pairs.remove(cogID);
			if (oldCog == null) {
				System.err.println("Hmm...");
			} else {
			    for (Iterator iter = oldCog.iterator(); iter.hasNext();) {
			        CogIntPair pair = (CogIntPair) iter.next();
			        pair.cogID = combinedCogID;
                }
				newCog.addAll(oldCog);
			}
		}
	}
	
	private boolean processPair(int a, int b, IntSet cogsToMerge) {
	    CogIntPair ab = new CogIntPair(a, b);
	    Object pair = pairs.get(ab);
	    if (pair == null) {
	        ab.cogID = nextCogID;
	        ArrayList cog = (ArrayList) cogs2pairs.get(nextCogID);
	        if (cog == null) {
	            cog = new ArrayList();
	            cogs2pairs.put(nextCogID, cog);
	        }
	        cog.add(ab);
	        cogsToMerge.add(nextCogID);
	        return true;
	    } else {
	        cogsToMerge.add(((CogIntPair) pair).cogID);
	        return false;
	    }
	}
	
	public static void main(String[] args) throws InterruptedException {
    	CogNodeMapBuilder builder = new CogNodeMapBuilder();
    	BeTDataFileReader reader = new BeTDataFileReader(new File(args[0]));
    	reader.setCogNodeMapBuilder(builder);
    	reader.run();
    	CogNodeMap nodes = builder.getNodes();

    	SpecialCase3 sc3 = new SpecialCase3(nodes, builder.pairCount());
        Thread taskThread = new Thread(sc3);
        new Thread(new ConsoleTaskObserver(sc3, System.err)).start();
        taskThread.start();
		taskThread.join();
		Cog [] cogs = (Cog []) sc3.getResult();
		for (int i = 0; i < cogs.length; i++) {
		    Cog cog = cogs[i];
		    int [] members = cog.getIntArray();
		    for (int j = 0; j < members.length; j++) {
	            System.out.println("3\t" + i + "\t" + members[j]);                
            }
        }
	}

	public final class CogIntPair implements Comparable {

		public final int a;
		public final int b;
		public int cogID = -1;

		public CogIntPair(int a, int b) { this.a = a; this.b = b; }
		
		public final int compareTo(CogIntPair o) {
			if (a != o.a) {
				return (a < o.a) ? -1 : 1;
			}
			if (b != o.b) {
				return (b < o.b) ? -1 : 1;
			}
			return 0;
		}

		public final int compareTo(Object o) { return compareTo((CogIntPair) o); }
		
		public final boolean equals(CogIntPair o) { return compareTo(o) == 0; }
		
		public final boolean equals(Object o) { return (compareTo(o) == 0); }

		public final int hashCode() { return (a << 16) ^ b; }

		public final String toString() { return "{" + a + ", " + b + " (" + cogID + ")}"; }
	}

}
