# Supplementary material for: Similarity-based gene detection: using COGs to find evolutionarily-conserved ORFs
Source: BMC Bioinformatics. 2006 Jan 19;7:31. doi: 10.1186/1471-2105-7-31 (PMC1386717; doi:10.1186/1471-2105-7-31)
Supplement: Additional File 3 — Source code archive for a Java program to browse the database of COGs discussed in this manuscript. In gzip-compressed tar format. [file 1471-2105-7-31-S3.tgz › Sprocket-1.0/src/edu/unc/med/diploid/Sprocket/algorithms/CliqueCogBuilder.java]

/*
 * CliqueCogBuilder
 * Copyright (c) 2004, 2005 Bradford Powell
 * Created on Feb 20, 2004 by bradford
 *
 */
package edu.unc.med.diploid.Sprocket.algorithms;

import java.io.*;
import java.util.*;

import edu.unc.med.diploid.Sprocket.CogData.Cog;
import edu.unc.med.diploid.Sprocket.CogData.CogNode;
import edu.unc.med.diploid.Sprocket.CogData.collections.CogNodeMap;
import edu.unc.med.diploid.Sprocket.CogData.input.BeTDataFileReader;
import edu.unc.med.diploid.Sprocket.CogData.input.CogNodeMapBuilder;
import edu.unc.med.diploid.Sprocket.tasks.*;
import edu.unc.med.diploid.Sprocket.utils.ArrayDEQueue;
import edu.unc.med.diploid.Sprocket.utils.HashMapIntObject;

/**
 * 
 * 
 * @author <a href="mailto:bradford_powell@unc.edu">Bradford Powell</a>
 */
public class CliqueCogBuilder implements Runnable {
    private CogNodeMap nodes;
    private MaxCliqueMap cliqueMap;
    private final int minCsn;
    private final boolean showProgress;
    
    /**
     * Create a CogBuilder, which should be <tt>.run()</tt> once you have it.
     * 
     * @param nodes - the set of nodes from which to build a COG.
     * @param minCsn - the minimum COG stringency to consider
     * @param showProgress - whether or not to show progress
     */
    public CliqueCogBuilder(CogNodeMap nodes, int minCsn, boolean showProgress) {
        this.minCsn = minCsn;
        this.nodes = nodes;
        this.showProgress = showProgress;
    }

    public MaxCliqueMap getMaxCliqueMap() {
        return cliqueMap;
    }

    /**
     * Do what needs to be done.
     * 
     * @see java.lang.Runnable#run()
     */
    public void run() {
//      findParalogs();
        makePseudoConnections(nodes);
        HashMapIntObject [] cliqueAssoc = null;

        try {
            cliqueMap = new MaxCliqueMap(nodes, minCsn, 5000, showProgress);
            cliqueAssoc = setupCliqueAssoc();
        } catch (InterruptedException e) {
        	throw new RuntimeException(e);
        }
        int i = minCsn;
        while (calcCogs(i, cliqueAssoc) != 0) {
            i++;
        }        
    }
    
    /**
     * Called for each COG that is found.
     * 
     * <p>This is <tt>public</tt> so it can be overridden. Right now, it just prints COG's
     * members to <tt>System.out</tt>, but it could be used to remember the COGs.
     * @param elements
     * @param stringency
     */
    public void newCog(int [] elements, int stringency) {
        Cog c = new Cog(elements, nodes, stringency);
        System.out.println(c);
    }
    
    /**
     * Builds a graph between cliques with edges weighted by their number of species of the shared nodes.
     * 
     * @return the above-described data structure (a HashMapIntObject [])
     * @throws InterruptedException
     */
    private HashMapIntObject [] setupCliqueAssoc() throws InterruptedException {
        final HashMapIntObject [] cliqueAssoc = new HashMapIntObject[cliqueMap.getCliqueCount()];
        ObservableTask t = new AbstractObservableTask("Finding neighbor cliques",
				  									  0, nodes.size()) {
        	int count = 0;

        	public int getCurrent() {
        		return count;
        	}

        	public void run() {

                for (Iterator cnIt = nodes.cogNodeIterator(); cnIt.hasNext();) {
                    count++;
                    CogNode cn = (CogNode) cnIt.next();
                    for (Iterator cliqueIt1 = cliqueMap.getMaxCliqueIterator(cn); cliqueIt1.hasNext();) {
                        Integer cl1 = (Integer) cliqueIt1.next();
                        for (Iterator cliqueIt2 = cliqueMap.getMaxCliqueIterator(cn); cliqueIt2.hasNext();) {
                            Integer cl2 = (Integer) cliqueIt2.next();
                            HashMapIntObject neighbors = cliqueAssoc[cl1.intValue()];
                            if (neighbors == null) {
                                // TODO - tune or de-tune
                                neighbors = new HashMapIntObject(37);
                                cliqueAssoc[cl1.intValue()] = neighbors;
                            }
                            BitSet b = (BitSet) neighbors.get(cl2.intValue());
                            if (b == null) {
                                b = new BitSet();
                                neighbors.put(cl2.intValue(), b);
                            }
                            b.set(cn.getSpecies());
                        }
                    }
                }
                done = true;
        	}
        };
        if (showProgress) {
            new Thread(new ConsoleTaskObserver(t, System.err)).start();
        }
        t.run();
        return cliqueAssoc;
    }

    /**
     * Build COGs of a given <tt>stringency</tt> among the cliques in <tt>cliqueAssoc</tt>.
     * 
     * <p>Cliques are iterated through, keeping those which contain nodes from at least
     * <tt>stringency</tt> species. Then COGs are constructed by grouping together
     * cliques which contain nodes from at least <tt>stringency</tt>-1 different species.
     * @param stringency  - The COG stringency number
     * @param cliqueAssoc
     * @return The number of COGs found (int)
     */
    private int calcCogs(final int stringency, final HashMapIntObject [] cliqueAssoc) {
        final int cliqueCount = cliqueMap.getCliqueCount();
        ObservableTask findCogs = new AbstractObservableTask("Finding COGs of CSN " + stringency, 0, cliqueCount) {
            private int i = 0;
            
            public int getCurrent() { return i; }
            
            public void run() {
                determinate = true;
                result = new Integer(0);
                int count = 0;
                ArrayDEQueue queue = new ArrayDEQueue();
                ArrayList newCog = new ArrayList();
                BitSet visited = new BitSet(cliqueAssoc.length+1);
                for (i = cliqueCount-1; i >= 0; i--) {
                    Integer cliqueID = new Integer(i);
                    if (!visited.get(i) &&
                        ((BitSet) (cliqueAssoc[i]).get(i)).cardinality() >= stringency) {
                        queue.clear();
                        newCog.clear();
                        count++;
                        queue.push(cliqueID);
                        while (queue.size() > 0) {
                            cliqueID = (Integer) queue.shift();
                            if (visited.get(cliqueID.intValue())) continue;
                            visited.set(cliqueID.intValue());
                            newCog.add(cliqueMap.get(cliqueID.intValue()));
                            HashMapIntObject neighbors = cliqueAssoc[cliqueID.intValue()];
                            if (neighbors != null) {
                                for (Iterator entryIt = neighbors.entrySet().iterator(); entryIt.hasNext();) {
                                    HashMapIntObject.Entry entry = (HashMapIntObject.Entry) entryIt.next();
                                    int neighborID = entry.getKey();
                                    if (!visited.get(neighborID)
                                        && ((BitSet) entry.getValue()).cardinality() >= stringency - 1
                                        && ((BitSet) cliqueAssoc[neighborID].get(neighborID)).cardinality() >= stringency
                                        ) {
                                        queue.push(new Integer(neighborID));
                                    }
                                }
                            }
                        } // while queue not empty

                        HashMapIntObject union = new HashMapIntObject(37);
                        for (Iterator it = newCog.iterator(); it.hasNext();) {
                            int [] clique = (int []) it.next();
                            for (int j = 0; j < clique.length; j++) {
                            	union.put(clique[j], union);
                            }
                        }
                        int [] elements = union.keys();
                        Arrays.sort(elements);
                        newCog(elements, stringency);
                    }
                }
                result = new Integer(count);
                done = true;
            }
        };

        if (showProgress) new Thread(new ConsoleTaskObserver(findCogs, System.err)).start();
        findCogs.run();
        int count = ((Integer) findCogs.getResult()).intValue();
        if (showProgress && count > 0) {
//            cg.freeze(stringency);
            System.err.println("Found " + count + " COGs of stringency " + stringency);
        }
        return count;
    }
    
    private HashMap findParalogs() {
    	HashMap paralogLists = new HashMap(nodes.size());
    	for (Iterator nodeIter = nodes.cogNodeIterator(); nodeIter.hasNext();) {
			CogNode node = (CogNode) nodeIter.next();
			CogNodeNeighbors neighborsList = new CogNodeNeighbors(node);
			List l = (List) paralogLists.get(neighborsList);
			if (l == null) {
				l = new LinkedList();
				paralogLists.put(neighborsList, l);
			}
			l.add(node);
		}
    	return paralogLists;
    }
    
    /**
     * Adds a connection between nodes of the same species that both connect to the same node.
     * 
     * <p>If nodes A and B are of the same specie and A <-> C and B <-> C then this procedure
     * adds a connection between A and B. By doing so, many of the Turan-style graphs which result
     * from ties end up being full cliques. By the COG definition, there are no real connections
     * between nodes from the same organism.
     * 
     * @param nodes - The group of nodes to which psuedo-connections will be added.
     */
    private static void makePseudoConnections(CogNodeMap nodes) {
    	int oooConnections = 0;
    	Comparator speciesCmp = new Comparator() {
            public boolean equals(Object obj) {
                return false;
            }
            public int compare(Object o1, Object o2) {
                return ((CogNode) o1).getSpecies() - ((CogNode) o2).getSpecies();
            }
        };
    	for (Iterator nodesIt = nodes.cogNodeIterator(); nodesIt.hasNext();) {
    		CogNode node = (CogNode) nodesIt.next();
    		CogNode [] neighbors = nodes.neighborsForNode(node);
    		if (neighbors.length < 2) continue;
    		Arrays.sort(neighbors, speciesCmp);
    		int nlen = neighbors.length;
    		CogNode neighbor = neighbors[nlen-1];
    		int priorSpecie = neighbor.getSpecies();
    		ArrayList toJoin = new ArrayList(neighbors.length);
    		toJoin.add(neighbor);
    		for (int i = neighbors.length - 2; i >= 0; i--) {
                neighbor = neighbors[i];
                if (neighbor.getSpecies() == priorSpecie) {
                    toJoin.add(neighbor);
                } else {
                    for (int j = 0; j < toJoin.size()-1; j++) {
                        for (int k = j+1; k < toJoin.size(); k++) {
							CogNode nj = (CogNode) toJoin.get(j);
							CogNode nk = (CogNode) toJoin.get(k);
							if (!nj.connectsTo(nk)) {
								nk.addBidirectionalConnection(nj);
								oooConnections++;
							}
                        }
                    }
                    priorSpecie = neighbor.getSpecies();
                    toJoin.clear();
                }
                if (neighbor.getSpecies() < 0) break;
            }
		} // foreach node
    	//System.err.println("Added " + oooConnections + " psuedo-connections");
    	nodes.compactNodeConnectionLists();
    } // makePsuedoConnections

    /**
     * Command-line tester for CliqueCogBuilder
     * @param args - String [] containing a file of connections, a file of pairs and optionally an output file
     */
    public static void main(String [] args) {
    	if (args.length < 2)
    		throw new RuntimeException("Usage: CliqueCogBuilder connectionsFile speciesFile [outputFile]");
    	CogNodeMapBuilder builder = new CogNodeMapBuilder();
    	BeTDataFileReader reader = new BeTDataFileReader(new File(args[0]), new File(args[1]));
    	reader.setCogNodeMapBuilder(builder);
    	reader.run();
    	CogNodeMap nodes = builder.getNodes();
    	builder = null;
        PrintStream output;
        if (args.length > 2) {
            try {
                System.setOut(new PrintStream(new BufferedOutputStream(new FileOutputStream(args[2]))));
            } catch (Exception e) {
            	System.err.println("Unable to set output to " + args[2] + ", using standard out instead");
            }
        }

        CliqueCogBuilder ccb = new CliqueCogBuilder(nodes, 4, true);
        int id;
        
        /*
        final int maxCsn = cg.getMaxStringency();
        for (int csn = 2; csn <= maxCsn; csn++) {
            id = 0;
            for (Iterator iter = cg.iterator(csn); iter.hasNext();) {
                AbstractCog cog = (AbstractCog) iter.next();
                int [] members = cog.getMemberIDs();
                for (int i = 0; i < members.length; i++) {
                    output.println(csn+"\t"+id+"\t"+members[i]);
                }
                ++id;
            }
        }
        */

        System.out.flush();
        System.out.close();
        System.exit(0);
    }


    private class CogNodeNeighbors {
    	public final int [] neighbors;
    	private final int hashCode;
    	
    	public CogNodeNeighbors(CogNode cn) {
    		neighbors = cn.getNeighborInts();
    		hashCode = computeHashCode(neighbors);
    	}
    	
        public final int computeHashCode(int [] data) {
            int prod = 1;
            int xor = 0;
            int i;

            for (i = data.length-1; i >=0; --i) {
                prod *= data[i];
                xor ^= data[i];
            }
            return (xor << 16) ^ prod;
        }
        
        public boolean equals(CogNodeNeighbors other) {
        	if (this == other) return true;
        	if (hashCode != other.hashCode) return false;
        	int [] oNeighbors = other.neighbors;
        	if (neighbors.length != oNeighbors.length) return false;
        	for (int i = 0; i < neighbors.length; i++) {
    			if (neighbors[i] != oNeighbors[i]) return false;
    		}
        	return true;
        }

    	public boolean equals(Object obj) {
    		return equals((CogNodeNeighbors) obj);
    	}

    	public int hashCode() {
    		return hashCode;
    	}
    }
}
