# Supplementary material for: Similarity-based gene detection: using COGs to find evolutionarily-conserved ORFs
Source: BMC Bioinformatics. 2006 Jan 19;7:31. doi: 10.1186/1471-2105-7-31 (PMC1386717; doi:10.1186/1471-2105-7-31)
Supplement: Additional File 3 — Source code archive for a Java program to browse the database of COGs discussed in this manuscript. In gzip-compressed tar format. [file 1471-2105-7-31-S3.tgz › Sprocket-1.0/src/edu/unc/med/diploid/Sprocket/algorithms/SpecialCaseTwoThree.java]

/*
 * SpecialCaseTwoThree.java
 * Copyright (c) 2005 Bradford Powell
 *
 * Created on Jan 24, 2005
 *
 */
package edu.unc.med.diploid.Sprocket.algorithms;

import java.io.*;
import java.util.*;

import edu.unc.med.diploid.Sprocket.CogData.collections.SimpleIntArray;
import edu.unc.med.diploid.Sprocket.tasks.*;
import edu.unc.med.diploid.Sprocket.utils.HashMapIntObject;
import edu.unc.med.diploid.Sprocket.utils.IntSet;

/**
 * It's like SingleLinkage and SpecialCase3 all rollend into one!
 * @author bradford powell
 */
public class SpecialCaseTwoThree {
    
	/**
	 * maps pairs of ints (representing connections) to Integer cog ids
	 */
    private HashMap pairs = new HashMap(3500000);
	
	/**
	 * maps an integer id to an IntPatriciaTree of its connections
	 */
	private HashMapIntObject connectionMap = new HashMapIntObject(2500000);
	
	/**
	 * maps cog ids to lists of pairs in that cog
	 */
	private HashMapIntObject cogs2pairs = new HashMapIntObject(2000000);
	private int maxCogID = 0;
	private ArrayList cogList;
	private CogIntPair key = new CogIntPair(0, 0);
	
	private void processPair(int b, int c) {
		CogIntPair newPair = new CogIntPair(b, c);
		Object bConns = connectionMap.get(b);
		Object cConns = connectionMap.get(c);
		IntSet intersection = null;
		if (bConns != null && cConns != null) {
			intersection = ((IntSet) bConns).intersect((IntSet) cConns);
		}
		if (!(intersection == null || intersection.isEmpty())) {
		    IntSet cogsToMerge = new IntSet(2 * intersection.size());
			for (int i = 0; i < intersection.size(); i++) {
			    int a = intersection.get(i);
				if (a >= b) continue;
				cogsToMerge.add(((CogIntPair) pairs.get(key.set(a, b))).cogID);
				cogsToMerge.add(((CogIntPair) pairs.get(key.set(a, c))).cogID);
			}
			
			int combinedCogID = cogsToMerge.get(0);
			ArrayList newCog = (ArrayList) cogs2pairs.get(combinedCogID);
			for (int i = 1; i < cogsToMerge.size(); i++) {
				int cogID = cogsToMerge.get(i);
				List oldCog = (List) cogs2pairs.remove(cogID);
				if (oldCog == null) {
					System.err.println("Hmm...");
				} else {
				    for (Iterator iter = oldCog.iterator(); iter.hasNext();) {
				        CogIntPair pair = (CogIntPair) iter.next();
				        pair.cogID = combinedCogID;
                    }
					newCog.addAll(oldCog);
				}
			}
			newCog.add(newPair);
			newPair.cogID = combinedCogID;
			pairs.put(newPair, newPair);
			cogs2pairs.put(combinedCogID, newCog);
		} else {
		    // intersection is empty-- make a brand new cog
		    ArrayList newCog = new ArrayList();
		    newCog.add(newPair);
		    cogs2pairs.put(maxCogID, newCog);
		    newPair.cogID = maxCogID;
		    pairs.put(newPair, newPair);
		    maxCogID++;
		}
		if (cConns == null) {
			cConns = new IntSet(8);
		}
		((IntSet) cConns).add(b);
		connectionMap.put(c, cConns);
	}

	private void parseFile(String pairsFile) {
        try {
        	ObservableInputStream monitoredStream = new ObservableInputStream(
        			new FileInputStream(pairsFile), "Reading " + pairsFile);
        	new Thread(new ConsoleTaskObserver(monitoredStream, System.err)).start();
            BufferedReader reader = new BufferedReader(
                new InputStreamReader(monitoredStream));
            String line;
            while ((line = reader.readLine()) != null) {
                int tabPos = line.indexOf('\t');
                if (tabPos < 0) {
                    throw new RuntimeException("Poorly formatted input file");
                }
                int v1 = Integer.parseInt(line.substring(0, tabPos));
                int v2 = Integer.parseInt(line.substring(tabPos+1, line.length()));
                processPair(v1, v2);
            }
            reader.close();
        } catch (IOException ioe) {
            System.err.println(ioe.toString());
            System.exit(-1);
        }
	}
	
	private void makeCogs() throws InterruptedException {
		ObservableTask t = new AbstractObservableTask("Merging members of COGs", 0, cogs2pairs.size()) {
			int count = 0;
			public int getCurrent() {
				return count;
			}

			public void run() {
				cogList = new ArrayList(cogs2pairs.size() / 2);
				for (Iterator cogIt = cogs2pairs.values().iterator(); cogIt.hasNext();) {
					count++;
					List pairList = (List) cogIt.next();
					if (pairList.size() < 2) continue;
					Set cogTree = new TreeSet();
					for (Iterator pairIt = pairList.iterator(); pairIt.hasNext();) {
						CogIntPair pair = (CogIntPair) pairIt.next();
						cogTree.add(new Integer(pair.a));
						cogTree.add(new Integer(pair.b));
						
					}
					int [] cogInts = new int[cogTree.size()];
					int i = 0;
					for (Iterator iter = cogTree.iterator(); iter.hasNext();) {
                        cogInts[i++] = ((Integer) iter.next()).intValue();
                    }
					cogList.add(new SimpleIntArray(cogInts));
				}
			}
		};
        Thread taskThread = new Thread(t);
        new Thread(new ConsoleTaskObserver(t, System.err)).start();
        taskThread.start();
		taskThread.join();
		Collections.sort(cogList);
		cogList.trimToSize();
	}
	
	public SpecialCaseTwoThree(String pairsFile) throws InterruptedException {
		parseFile(pairsFile);
		makeCogs();
		int i = 0;
		for (Iterator cogIt = cogList.iterator(); cogIt.hasNext();) {
			int [] cog = ((SimpleIntArray) cogIt.next()).getIntArray();
			for (int j = 0; j < cog.length; j++) {
				System.out.println("3\t" + i + "\t" + cog[j]);				
			}
			i++;
		}
	}

	public static void main(String[] args) throws InterruptedException {
		SpecialCaseTwoThree sctt = new SpecialCaseTwoThree(args[0]);
	}

	public final class CogIntPair implements Comparable {

		public int a;
		public int b;
		public int cogID = -1;

		public CogIntPair(int a, int b) { this.a = a; this.b = b; }
		
		public final CogIntPair set(int a, int b) { this.a = a; this.b = b; return this; }

		public final int compareTo(CogIntPair o) {
			if (a != o.a) {
				return (a < o.a) ? -1 : 1;
			}
			if (b != o.b) {
				return (b < o.b) ? -1 : 1;
			}
			return 0;
		}

		public final int compareTo(Object o) { return compareTo((CogIntPair) o); }
		
		public final boolean equals(CogIntPair o) { return compareTo(o) == 0; }
		
		public final boolean equals(Object o) { return (compareTo(o) == 0); }

		public final int hashCode() { return (a << 16) ^ b; }

		public final String toString() { return "{" + a + ", " + b + " (" + cogID + ")}"; }
	}

}
