# Supplementary material for: Similarity-based gene detection: using COGs to find evolutionarily-conserved ORFs
Source: BMC Bioinformatics. 2006 Jan 19;7:31. doi: 10.1186/1471-2105-7-31 (PMC1386717; doi:10.1186/1471-2105-7-31)
Supplement: Additional File 3 — Source code archive for a Java program to browse the database of COGs discussed in this manuscript. In gzip-compressed tar format. [file 1471-2105-7-31-S3.tgz › Sprocket-1.0/src/edu/unc/med/diploid/Sprocket/algorithms/MaxCliqueMap.java]

/*
 * MaxCliqueMap.java
 * Copyright (c) 2004, 2005 Bradford Powell
 * Created on Feb 20, 2004 by bradford
 *
 */
package edu.unc.med.diploid.Sprocket.algorithms;

import java.util.*;

import edu.unc.med.diploid.Sprocket.CogData.CogNode;
import edu.unc.med.diploid.Sprocket.CogData.collections.CogNodeMap;
import edu.unc.med.diploid.Sprocket.tasks.*;
import edu.unc.med.diploid.Sprocket.utils.HashMapIntObject;

/**
 * <p>A <tt>MaxCliquesMap</tt> keeps track of maximal cliques among <tt>CogNode</tt>s.</p>
 * 
 * <p>A maximal clique is a complete subgraph whose vertices are not all connected
 * to any other vertex in the graph.</p>
 * 
 * <p>This object keeps track of a collection of such graphs within a <tt>CogGroup</tt>.
 * Cliques may be accessed by a unique integer ID or by any of the
 * <tt>CogNode</tt>s contained in the clique. The cliques themselves
 * are stored as <tt>int []</tt>s that contain the IDs of the
 * <tt>CogNode</tt>s that are the vertices of the graph.</p>
 * 
 * @author <a href="mailto:bradford_powell@unc.edu">Bradford Powell</a>
 */
public class MaxCliqueMap {
    final private ArrayList cliques;
    final private HashMapIntObject cliquesContainingNode;
    final private CogNodeMap nodes;
    static final private boolean DEBUG_CHECK_FOR_DUPLICATE_CLIQUES = false;
    final private int minCliqueSize;
    final private boolean showProgress;
    
    /**
     * Creates a new <tt>MaxCliqueMap</tt> with an estimated starting capacity.
     * @param minCliqueSize - the minimum size clique which will be remembered.
     * @param capacity - an estimate of the number of maximal cliques that will
     * be present
     */
    public MaxCliqueMap(CogNodeMap nodes, int minCliqueSize, int capacity, boolean showProgress) throws InterruptedException {
        this.nodes = nodes;
        this.minCliqueSize = minCliqueSize;
        this.showProgress = showProgress;
        cliquesContainingNode = new HashMapIntObject((nodes.size())/3);
        cliques = new ArrayList(capacity);
        findMaxCliques(nodes);
    }
    
    /**
     * <p>Returns a <tt>List</tt> that contains the group of 'int []'s representing
     * turan subgraphs that include the given <tt>CogNode</tt> <tt>cn</tt>.</p>
     * @param cn the <tt>CogNode</tt> of interest
     * @return a <tt>List</tt>
     */
    private List getMaxCliques(CogNode cn) {
        Object cliqueList = cliquesContainingNode.get(cn.getID());
        if (cliqueList == null) {
        	List l = new LinkedList();
        	cliquesContainingNode.put(cn.getID(), l);
            return l;
        }
        return (List) cliqueList;
    }
  
    /**
     * <p>Returns an <tt>Iterator</tt> over the maximal cliques that contain the given
     * <tt>CogNode</tt>.</p>
     * 
     * <p>Each call of <tt>next()</tt> to the iterator will return an
     * <tt>Integer</tt> which codes for the represents a maxiaml clique that contains
     * <tt>cn</tt>.</p>
     * @param cn the <tt>CogNode</tt> of interest
     * @return an <tt>Iterator</tt> 
     */
    public Iterator getMaxCliqueIterator(CogNode cn) {
    	return getMaxCliques(cn).iterator();
    }
    
    /**
     * <p>Returns the clique at a given index</p>
     * 
     * @param index
     * @return an int [] representing the members of the clique at <tt>index</tt>
     */
    public final int [] get(int index) {
        return (int []) cliques.get(index);
    }

    int getCliqueCount() {
        return cliques.size();
    }
    
    private boolean equalIntArrays(int [] a, int [] b) {
    	if (a.length != b.length) return false;
    	for (int i = 0; i < a.length; i++) {
			if (a[i] != b[i]) return false;
		}
    	return true;
    }

    /**
     * <p>Adds a new MaxClique to the map.</p>
     * 
     * <p>Each <tt>CogNode</tt> in the argument <tt>List</tt> is a member of the
     * new clique. The routine currently checks to see if a preexisting clique
     * is being added and if so will return the old clique rather than create a
     * new one. But this behaviour may change in the future.</tt>
     * 
     * @param currClique a <tt>List</tt> of <tt>CogNode</tt>s that are members of
     * the new maximal clique
     * @return the <tt>int []</tt> representing the new maximal clique
     */
    private int[] add(List currClique) {
        // TODO - think about synchronization
        int index = cliques.size();
        CogNode node = (CogNode) currClique.get(0);
        int [] clique = new int[currClique.size()];
        int i = 0;
        for (Iterator it = currClique.iterator(); it.hasNext();) {
            clique[i++] = ((CogNode) it.next()).getID();
        }
        Arrays.sort(clique);
        if (DEBUG_CHECK_FOR_DUPLICATE_CLIQUES) {
            for (Iterator existingCliques = getMaxCliqueIterator(node); existingCliques.hasNext();) {
            	int [] existingClique = get(((Integer) existingCliques.next()).intValue());
            	if (equalIntArrays(clique, existingClique)) {
            		System.err.println("Found duplicate clique");
            		return existingClique;
            	}
    		}
        }
        Integer cliqueIndex = new Integer(index);
        for (Iterator it = currClique.iterator(); it.hasNext();) {
            CogNode cn = (CogNode) it.next();
            getMaxCliques(cn).add(cliqueIndex);
        }
        cliques.add(clique);
        return clique;
    }
    
    private void findMaxCliques(final CogNodeMap nodes) throws InterruptedException{
        int numNodes = nodes.size();
        ObservableTask ot = new AbstractObservableTask("Finding maximal cliques", 0, numNodes) {
            int count = 0;

            public int getCurrent() {
				return count;
			}

			public void run() {
		        for (Iterator v1it = nodes.cogNodeIterator(); v1it.hasNext(); ) {
			        LinkedList currClique = new LinkedList();
		            CogNode vertex1 = (CogNode) v1it.next();
		            currClique.add(vertex1);
		            count++;
		            ArrayList initialCandidates = new ArrayList();
		            ArrayList initialExclusion = new ArrayList();
		            CogNode [] neighbors = nodes.neighborsForNode(vertex1);
		            for (int i = 0; i < neighbors.length; i++) {
						CogNode neighbor = neighbors[i];
						if (neighbor.compareTo(vertex1) < 0) {
							initialExclusion.add(neighbor);
						} else {
							initialCandidates.add(neighbor);
						}
					}

	                if (initialCandidates.size() > 0) {
	                    extendClique(currClique, initialCandidates, initialExclusion);
	                }
		        }
		        done = true;
			}
		};
		if (showProgress) {
		    new Thread(new ConsoleTaskObserver(ot, System.err)).start();
		}
		ot.run();
        cliques.trimToSize();
    }

    // NOTE-- minNod is an in/out parameter (that's why it is an int [] rather than int)
    private final CogNode nodeWithMinDisconnections(ArrayList a, ArrayList b, int [] minNod, int preincrement) {
        CogNode selected = null;
        int minSoFar = minNod[0];
        int bsize = b.size();
        int asize = a.size();
        for (int i = 0; i < bsize; i++) {
            int nod = preincrement;
            CogNode n = (CogNode) b.get(i);
            for (int j = 0; j < asize; j++) {
               if (!n.connectsTo((CogNode) a.get(j))) {
                   nod++;
                   if (nod >= minSoFar) break;
               }
            }
            if (nod < minSoFar) {
                selected = n;
                minSoFar = nod;
            }
        }
        minNod[0] = minSoFar;
        return selected;
    }
    
    private void extendClique(LinkedList currClique, ArrayList candidates,
                             ArrayList exclusionSet) {
        // find member of exclusionSet with minimum number of disconnections to
        // the members of the candidate set
        
        int [] minNodHolder = new int [] {candidates.size() + 5};
        CogNode fixedPoint = nodeWithMinDisconnections(candidates, exclusionSet, minNodHolder, 0);
        CogNode selectedCandidate = nodeWithMinDisconnections(candidates, candidates, minNodHolder, 1);

        if (selectedCandidate != null) {
            // move things around if a candidate is chosen to be the fixed point
            fixedPoint = selectedCandidate;
            int pos = candidates.indexOf(selectedCandidate);
            candidates.set(pos, candidates.get(0));
            candidates.set(0, selectedCandidate);
        }

        int minNod = minNodHolder[0];
        for (Iterator cIt = candidates.iterator(); cIt.hasNext();) {
            if (minNod == 0) {
                return;        
            }
            
            selectedCandidate = (CogNode) cIt.next();
            if (!fixedPoint.connectsTo(selectedCandidate)
                || fixedPoint == selectedCandidate
            ) {
                currClique.addLast(selectedCandidate);
                ArrayList newCandidates = pareList(selectedCandidate, candidates);
                ArrayList newExclusions = pareList(selectedCandidate, exclusionSet);
                if (newCandidates.isEmpty()) {
                    if (newExclusions.isEmpty() && currClique.size() >= minCliqueSize) {
                        add(currClique);
                    }
                } else {
                    extendClique(currClique, newCandidates, newExclusions);
                }
                currClique.removeLast();
                cIt.remove(); // FIXME - this is problematic since candidates is an ArrayList
                exclusionSet.add(selectedCandidate);
                Collections.sort(exclusionSet);
                minNod--;
            }
        }
        
    }

    private ArrayList pareList(CogNode node, List l) {
        // TODO - this may need optimization
        ArrayList output = new ArrayList(l.size());
        for (Iterator iter = l.iterator(); iter.hasNext();) {
            CogNode element = (CogNode) iter.next();
            if (node.connectsTo(element)) output.add(element);
        }
        return output;
    }

}
