# Supplementary material for: Similarity-based gene detection: using COGs to find evolutionarily-conserved ORFs
Source: BMC Bioinformatics. 2006 Jan 19;7:31. doi: 10.1186/1471-2105-7-31 (PMC1386717; doi:10.1186/1471-2105-7-31)
Supplement: Additional File 3 — Source code archive for a Java program to browse the database of COGs discussed in this manuscript. In gzip-compressed tar format. [file 1471-2105-7-31-S3.tgz › Sprocket-1.0/src/edu/unc/med/diploid/Sprocket/algorithms/SingleLinkage.java]

/*
 * SingleLinkage.java
 * Copyright (c) 2004, 2005 Bradford Powell
 * 
 * Created on Dec 14, 2004
 *
 */
package edu.unc.med.diploid.Sprocket.algorithms;

import java.io.*;
import java.util.*;

import edu.unc.med.diploid.Sprocket.CogData.Cog;
import edu.unc.med.diploid.Sprocket.CogData.CogNode;
import edu.unc.med.diploid.Sprocket.CogData.collections.CogNodeMap;
import edu.unc.med.diploid.Sprocket.CogData.input.BeTDataFileReader;
import edu.unc.med.diploid.Sprocket.CogData.input.CogNodeMapBuilder;
import edu.unc.med.diploid.Sprocket.tasks.AbstractObservableTask;
import edu.unc.med.diploid.Sprocket.utils.ArrayDEQueue;

/**
 * A task for computing single-linkage clusters of a graph.
 * 
 * The term "single-linkage" is a bit unfortunate because it has a specific
 * meaning in terms of statistical clustering. In graphs, though it refers
 * to finding connected groups of nodes. In the nomenclature of COGs, these
 * are COGs of stringency 2. So this class is like a '<tt>SpecialCase2</tt>'</p>
 * 
 * @author Bradford Powell
 *
 */
public class SingleLinkage extends AbstractObservableTask {
	private int soFar = 0;
	private final CogNodeMap nodeMap;
	
	/**
     * <p>Construct a SingleLinkage object for a set of <tt>nodes</tt></p>
     * 
     * <p> You'll probably want to <tt>.run()</tt> it next...</p>
	 * @param nodes
	 */
	public SingleLinkage(CogNodeMap nodes) {
	    super("Single-linkage clustering");
		nodeMap = nodes;
		min = 0;
		max = nodeMap.size()-1;
	}
	
	public void run() {
		result = bfsGroup(nodeMap);
		done = true;
	}
	
	public String edgesString() {
		StringBuffer sb = new StringBuffer();
		CogNode [] nodes;
		int nodeID;
		int [] neighbors;
		int neighborID;
		Cog [] clusters = (Cog []) result; 
		for (int i = 0; i < clusters.length; i++) {
			nodes = clusters[i].getMembers();
			for (int j = 0; j < nodes.length; j++) {
				nodeID = nodes[j].getID();
				neighbors = nodes[j].getNeighborInts();
				for (int k = 0; k < neighbors.length; k++) {
					neighborID = neighbors[k];
					if (neighborID > nodeID) {
						sb.append(i).append("\t").append(nodeID).append("\t").append(neighborID).append("\n");
					}
				}
			}
		}
		return sb.toString();
	}
	
	public void printClusters(PrintStream out) {
		int  [] nodeIDs;
		Cog [] clusters = (Cog []) result;
		for (int i = 0; i < clusters.length; i++) {
			nodeIDs = clusters[i].getIntArray();
			for (int j = 0; j < nodeIDs.length; j++) {
				out.println("2\t" + i + "\t" + nodeIDs[j]);
			}
		}
	}
	
	public int getCurrent() { return soFar; }
	
	private Cog [] bfsGroup(CogNodeMap nodes) {
		HashMap marked = new HashMap(nodes.size() * 4 / 3);
		ArrayDEQueue queue = new ArrayDEQueue(500);
		ArrayList clusterList = new ArrayList();
		ArrayList newCog = new ArrayList();
		for (Iterator iter = nodes.cogNodeIterator(); iter.hasNext();) {
			CogNode node = (CogNode) iter.next();
			if (marked.containsKey(node)) continue;
			marked.put(node, node);
			queue.push(node);
			while (queue.size() > 0) {
				node = (CogNode) queue.shift();
				newCog.add(node);
				soFar++;
				CogNode [] neighbors = nodes.neighborsForNode(node);
				for (int i = 0; i < neighbors.length; i++) {
					CogNode neighbor = neighbors[i];
					if (!marked.containsKey(neighbor)) {
						marked.put(neighbor, neighbor);
						queue.push(neighbor);
					}
				}
			} // while queue is not empty
			CogNode [] clusteredNodes = (CogNode []) newCog.toArray(new CogNode [newCog.size()]);
			clusterList.add(new Cog(clusteredNodes, nodes, 2));
			queue.clear();
			newCog.clear();
		} // foreach node
		Cog [] out = (Cog []) clusterList.toArray(new Cog[clusterList.size()]);
		Arrays.sort(out);
		return out;
	}

    public static void main(String [] args) {
    	CogNodeMapBuilder builder = new CogNodeMapBuilder();
    	BeTDataFileReader reader = new BeTDataFileReader(new File(args[0]));
    	reader.setCogNodeMapBuilder(builder);
    	reader.run();
    	CogNodeMap nodes = builder.getNodes();
    	builder = null;

        if (args.length > 1) {
            try {
                PrintStream output = new PrintStream(new BufferedOutputStream(new FileOutputStream(args[1])));
                System.setOut(output);
            } catch (Exception e) {
            	System.err.println("Unable to use " + args[1] + " for output, using standard out instead");
            	e.printStackTrace();
            }
        }
        SingleLinkage sl = new SingleLinkage(nodes);
        sl.run();

        sl.printClusters(System.out);
        //System.out.println(sl.edgesString());

        System.out.flush();
        System.out.close();
        System.exit(0);
    }}
