# Supplementary material for: Similarity-based gene detection: using COGs to find evolutionarily-conserved ORFs
Source: BMC Bioinformatics. 2006 Jan 19;7:31. doi: 10.1186/1471-2105-7-31 (PMC1386717; doi:10.1186/1471-2105-7-31)
Supplement: Additional File 3 — Source code archive for a Java program to browse the database of COGs discussed in this manuscript. In gzip-compressed tar format. [file 1471-2105-7-31-S3.tgz › Sprocket-1.0/src/edu/unc/med/diploid/Sprocket/GenomeRegionView/GenomeRegionPanel.java]

/* GenomeRegionPanel.java
 * Copyright (c) 2004-2005 Bradford Powell
 */
package edu.unc.med.diploid.Sprocket.GenomeRegionView;

import java.awt.*;
import java.awt.event.MouseAdapter;
import java.awt.event.MouseEvent;
import java.awt.geom.AffineTransform;
import java.awt.geom.Point2D;
import java.sql.*;
import java.util.*;
import java.util.List;

import javax.swing.*;

import edu.unc.med.diploid.Sprocket.DBSprocket.DBCogCache;
import edu.unc.med.diploid.Sprocket.DBSprocket.DBReportText;
import edu.unc.med.diploid.Sprocket.utils.AccessiblePalette;
import edu.unc.med.diploid.Sprocket.utils.CogUtils;

/**
 * A JPanel to show features on a region of a single genome.
 * @author <a href="mailto:bradford_powell@unc.edu">Bradford Powell</a>
 */

public class GenomeRegionPanel extends JPanel {
    private static final long serialVersionUID = 3258133539861181238L;
    private String accession;
    private String shortname = null;
    private int specimen_id;
    private int min;
    private int max;
    private int direction = 1;
    private List cds, rna, orfs;
    private GenomeFeature highlightedORF;
    private static final int TRACK_WIDTH = 8;
    private final DBCogCache dbcc;
    static final int VIEW_ACROSS = 160;
    static final int VIEW_ALONG = 700;
    private boolean horizontal = false;
    
    private Color backgroundColor = Color.WHITE;
    private Color borderColor = AccessiblePalette.BLACK;
    private Color geneColor = AccessiblePalette.BLUISHGREEN;
    private Color orfColor = AccessiblePalette.ORANGE;
    private Color rnaColor = AccessiblePalette.VERMILLION;
    private Color labelColor = AccessiblePalette.BLACK;
    private Color boxColor = AccessiblePalette.GRAY;
    
    private static final RenderingHints HINTS = new RenderingHints(RenderingHints.KEY_RENDERING, RenderingHints.VALUE_RENDER_QUALITY);
    
    static {
        HINTS.put(RenderingHints.KEY_ANTIALIASING, RenderingHints.VALUE_ANTIALIAS_ON);
        HINTS.put(RenderingHints.KEY_TEXT_ANTIALIASING, RenderingHints.VALUE_TEXT_ANTIALIAS_ON);
        HINTS.put(RenderingHints.KEY_INTERPOLATION, RenderingHints.VALUE_INTERPOLATION_BICUBIC);
    }


    /**
     * SQL statement to select for "drawable" items.
     * 
     * The <tt>drawables</tt> table is materialized from the following view/query:
     * <code>
     * CREATE VIEW v_drawables AS
     * SELECT sub.type_term_id, sub.bioentry_id, sq1.value AS gene, sq2.value AS tag,
     *      sub.start_pos, sub.end_pos, sub.strand, sub.seqfeature_id, sub.rank
     * FROM
     *      (SELECT s.type_term_id, s.bioentry_id,
     *              l.start_pos, l.end_pos, l.strand, s.seqfeature_id, s.rank
     *       FROM   term t, seqfeature s, location l
     *       WHERE  s.seqfeature_id = l.seqfeature_id
     *         AND  s.type_term_id = t.term_id
     *         AND  t.name IN ('CDS', 'tRNA', 'rRNA', 'ORF', 'misc_RNA', 'scRNA')
     *      ) AS sub
     *  LEFT JOIN seqfeature_qualifier_value sq1
     *     ON sub.seqfeature_id = sq1.seqfeature_id
     *     AND sq1.term_id = (SELECT term_id FROM term WHERE name = 'gene')
     *  LEFT JOIN seqfeature_qualifier_value sq2
     *     ON sub.seqfeature_id = sq2.seqfeature_id
     *     AND sq2.term_id = (SELECT term_id FROM term WHERE name = 'locus_tag')
     * ;</code>
     */
    private static final String DRAWABLES_SQL =
    	"SELECT     type_term_id, gene, tag, start_pos, end_pos, strand, seqfeature_id, rank " +
    	"FROM       drawables " +
    	"WHERE      bioentry_id = ? AND end_pos > ? and start_pos < ? ";
    
    public GenomeRegionPanel(DBCogCache cache, int orfID, int extent,
                             boolean horizontal) {
        super();
        this.horizontal = horizontal;
        dbcc = cache;
        Connection db = null;
        try {
            db = DriverManager.getConnection("jdbc:apache:commons:dbcp:cogdb");
            PreparedStatement ps =
                db.prepareStatement(
                	"SELECT accession, S.bioentry_id, S.seqfeature_id, start_pos, end_pos, strand " +
					"FROM seqfeature S JOIN location L ON (S.seqfeature_id = L.seqfeature_id) " +
					"JOIN bioentry BE ON (S.bioentry_id = BE.bioentry_id) " +
					"WHERE S.seqfeature_id = ?");
            ps.setInt(1, orfID);
            ResultSet rs = ps.executeQuery();
            if (rs.next()) {
                accession = rs.getString(1);
                specimen_id = rs.getInt(2);
                String orfName = rs.getString(3);
                int start = rs.getInt(4);
                int stop = rs.getInt(5);
                direction = rs.getInt(6);
                rs.close();
                ps.close();
                ps = db.prepareStatement(
                        "SELECT value " +
                        "FROM bioentry_qualifier_value BQV JOIN term T " +
                        "ON (T.term_id = BQV.term_id) " +
                        "WHERE bioentry_id = ? AND T.name = 'abbrev'");
                ps.setInt(1, specimen_id);
                rs = ps.executeQuery();
                if (rs.next()) {
                    shortname = rs.getString(1);
                }
                ps.close();
                highlightedORF = new GenomeFeature(orfName, start, stop, direction, orfID);
                if (direction > 0) {
                    commonInit(stop, extent, db);
                } else {
                    commonInit(start, extent, db);
                }
            }
        } catch (SQLException sqle) {
            System.err.println(sqle);
        } finally {
            try {
                db.close();
            } catch (Exception e) {
            }
        }
    }

    public GenomeRegionPanel(DBCogCache cache, String accession, int lookat, int extent, boolean horizontal) {
        super();
        this.horizontal = horizontal;
        dbcc = cache;
        this.accession = accession;
        Connection db = null;
        try {
            db = DriverManager.getConnection("jdbc:apache:commons:dbcp:cogdb");
            commonInit(lookat, extent, db);
        } catch (SQLException sqle) {
            System.err.println(sqle);
        } finally {
            try {
                db.close();
            } catch (Exception ignore) {
            }
        }
    }

    private void commonInit(int lookat, int extent, Connection db) throws SQLException {
        setBackground(backgroundColor);
        setBorder(BorderFactory.createLineBorder(borderColor));
        if (horizontal) {
            setPreferredSize(new Dimension(VIEW_ALONG, VIEW_ACROSS));            
        } else {
            setPreferredSize(new Dimension(VIEW_ACROSS, VIEW_ALONG));
        }
        min = lookat - (extent / 2);
        max = lookat + (extent / 2);
        getDrawables(db);
        addMouseListener(new GRPMouseListener());
    }

    private void getDrawables(Connection db) throws SQLException {
    	cds = new LinkedList();
    	rna = new LinkedList();
    	orfs = new LinkedList();
    	final int cdsCode = dbcc.cdsCode;
    	final int orfCode = dbcc.orfCode;
        // TODO - evaluate whether it would be worth it to parallelize this
    	// TODO - a single query could be used for all of the features
    	// TODO - mgen needs to use 'locus_tag' (206) rather than 'gene' (204) for cds name
		PreparedStatement ps = db.prepareStatement(DRAWABLES_SQL);
		ps.setInt(1, specimen_id);
		ps.setInt(2, min);
		ps.setInt(3, max);
		
		ResultSet rs = ps.executeQuery();
		while (rs.next()) {
			List l = null;
			int termID = rs.getInt(1);
			if (termID == cdsCode) l = cds;
			else if (termID == orfCode) l = orfs;
			else l = rna;
			String name = rs.getString(2);
			if (name == null) name = rs.getString(3);
			if (name == null) name = shortname + "_" + rs.getInt(8);
			l.add(new GenomeFeature(name, rs.getInt(4), rs.getInt(5), rs.getInt(6), rs.getInt(7)));
		}
    }

    protected void paintComponent(Graphics g1d) {
        super.paintComponent(g1d);
        Graphics2D g = (Graphics2D) g1d;
        g.setRenderingHints(HINTS);
        AffineTransform saveXform = g.getTransform();
        float along, across;
        if (horizontal) {
            across = getHeight();
            along = getWidth();
            g.translate(0, across/2);
        } else {
            across = getWidth();
            along = getHeight();
            g.translate(across/2, 0);
            g.rotate(Math.PI/2);
        }
        GenomeFeatureTransform gft = new GenomeFeatureTransform(0, (int) along,
                min, max, direction);
        Color saveColor = g.getColor();
        g.setColor(labelColor);
        g.setStroke(new BasicStroke(2.0f, BasicStroke.CAP_BUTT, BasicStroke.JOIN_BEVEL));
        // TODO - draw highlightedORF;
        FeatureRenderer arrowRenderer = new ArrowFeatureRenderer(geneColor);
        FeatureRenderer labelRenderer = new LabelFeatureRenderer(labelColor);
        for (Iterator it = cds.iterator(); it.hasNext();) {
            GenomeFeature feature = (GenomeFeature) it.next();
            arrowRenderer.render(feature, gft, g);
            labelRenderer.render(feature, gft, g, -5);
        }
        arrowRenderer.setPaint(rnaColor);
        for (Iterator it = rna.iterator(); it.hasNext();) {
            GenomeFeature feature = (GenomeFeature) it.next();
            arrowRenderer.render(feature, gft, g);
            labelRenderer.render(feature, gft, g, -5);
        }
        arrowRenderer.setPaint(orfColor);
        for (Iterator it = orfs.iterator(); it.hasNext();) {
            GenomeFeature orf = (GenomeFeature) it.next();
            arrowRenderer.render(orf, gft, g, getOffsetForFrame(orf.strand, orf.begin % 3));
        }
        arrowRenderer.setPaint(labelColor);
        if (highlightedORF != null) {
            new BoxFeatureRenderer(boxColor).render(highlightedORF, gft, g,
                        getOffsetForFrame(highlightedORF.strand, highlightedORF.begin % 3));
        }
        g.setTransform(saveXform);
        //		g.setFont(saveFont);
        StringBuffer label = new StringBuffer();
        if (shortname != null) label.append(shortname).append(": ");
        label.append(accession).append((direction > 0) ? " (+)" : " (-)");
        g.drawString(label.toString(), 3, 15);
        g.setColor(saveColor);
    }

    private static final float getOffsetForFrame(int strand, int frame) {
        return strand * (TRACK_WIDTH * 2 * frame + TRACK_WIDTH * 3);
    }

    private static final int getFrameForOffset(double offset) {
        offset = Math.abs(offset) - 2*TRACK_WIDTH;
        int frame = (int) Math.floor(offset / (2*TRACK_WIDTH));
        return frame;
    }
    
    public static void main(String args[]) {
        javax.swing.JFrame frame = new javax.swing.JFrame();
        CogUtils.initDBConnectionPool("org.postgresql.Driver", "jdbc:postgresql://diploid.med.unc.edu/cogdb", "myco", "1mgen2tw");
        frame.getContentPane().add(new GenomeRegionPanel(null, 57221, 4000, false));
        frame.pack();
        frame.setVisible(true);
    }
    
    private class GRPMouseListener extends MouseAdapter {
        public void mouseClicked(MouseEvent e) {
            Point location = e.getPoint();
            System.err.println("Mouse clicked at: " + location);
            Point2D p2d = new Point2D.Double(location.getX(), location.getY());
            AffineTransform at;
            int across;
            if (horizontal) {
                at = AffineTransform.getTranslateInstance(0, -getHeight()/2);
                across = getWidth();
            } else {
                at = AffineTransform.getRotateInstance(-Math.PI/2);
                at.translate(-getWidth()/2, 0);
                across = getHeight();
            }
            at.transform(p2d, p2d);
            System.err.println("Transformed location: " + p2d);
            GenomeFeatureTransform gft = new GenomeFeatureTransform(0, across,
                                                                    min, max, direction);
            double x = gft.viewToLogical(p2d.getX());
            int frame = getFrameForOffset(p2d.getY());
            if (frame < 0) {
                System.err.println("Gene at " + x);
            } else {
                int strand = (p2d.getY() > 0) ? 1 : -1;
                System.err.println("ORF at " + x + " in frame " + (1+frame) * strand);
                for (Iterator it = orfs.iterator(); it.hasNext();) {
                    GenomeFeature orf = (GenomeFeature) it.next();
                    if (orf.end > x && orf.strand == strand &&
                            orf.begin % 3 == frame && orf.begin < x) {
                        JDialog dialog = new JDialog();
                        dialog.setDefaultCloseOperation(WindowConstants.DISPOSE_ON_CLOSE);
                        DBReportText newText = new DBReportText(dbcc);
                        newText.showNode(dbcc.getNodes().getCogNode(orf.id));
                        dialog.getContentPane().add(new JScrollPane(newText));
                        dialog.pack();
                        dialog.setVisible(true);
                    }
                }
            }
            super.mouseClicked(e);
        }
    }
}
