# Supplementary material for: Similarity-based gene detection: using COGs to find evolutionarily-conserved ORFs
Source: BMC Bioinformatics. 2006 Jan 19;7:31. doi: 10.1186/1471-2105-7-31 (PMC1386717; doi:10.1186/1471-2105-7-31)
Supplement: Additional File 3 — Source code archive for a Java program to browse the database of COGs discussed in this manuscript. In gzip-compressed tar format. [file 1471-2105-7-31-S3.tgz › Sprocket-1.0/src/edu/unc/med/diploid/Sprocket/GenomeRegionView/BoxFeatureRenderer.java]

/* BoxFeatureRenderer.java
 * Copyright (c) 2004-2005 Bradford Powell
 * Created on Apr 20, 2004 by bradford
 */
package edu.unc.med.diploid.Sprocket.GenomeRegionView;

import java.awt.Graphics2D;
import java.awt.Paint;
import java.awt.geom.Rectangle2D;

/**
 * Renders a feature as a rectangle.
 * @author <a href="mailto:bradford_powell@unc.edu">Bradford Powell</a>
 */
public class BoxFeatureRenderer extends FeatureRenderer {

    private static final int HALF_HEIGHT = 10;

    private boolean fill = false;

    public BoxFeatureRenderer(Paint p) { paint = p; }
    
    public void setFill(boolean willFill) {
        fill = willFill;
    }

    public void render(GenomeFeature feature, GenomeFeatureTransform transform,
                       Graphics2D g, float offset) {
        Paint savePaint = g.getPaint();
        g.setPaint(paint);
        double x = transform.logicalToView(feature.begin);
        double width = transform.logicalToView(feature.end) - x;
        if (width < 0) {
            width = -width;
            x -= width;
        }
        Rectangle2D rect = new Rectangle2D.Double(x, offset-HALF_HEIGHT,
                                                  width, 2*HALF_HEIGHT);
        if (fill)
            g.fill(rect);
        else
            g.draw(rect); 
        g.setPaint(savePaint);
    }

    public static void main(String[] args) {
    }
}
