# Supplementary material for: Similarity-based gene detection: using COGs to find evolutionarily-conserved ORFs
Source: BMC Bioinformatics. 2006 Jan 19;7:31. doi: 10.1186/1471-2105-7-31 (PMC1386717; doi:10.1186/1471-2105-7-31)
Supplement: Additional File 3 — Source code archive for a Java program to browse the database of COGs discussed in this manuscript. In gzip-compressed tar format. [file 1471-2105-7-31-S3.tgz › Sprocket-1.0/src/edu/unc/med/diploid/Sprocket/GenomeRegionView/FeatureRenderer.java]

/* FeatureRenderer.java
 * Copyright 2004-2005 Bradford Powell
 * Created on Apr 20, 2004 by bradford
 */
package edu.unc.med.diploid.Sprocket.GenomeRegionView;

import java.awt.Graphics2D;
import java.awt.Paint;

/**
 * Abstract class for something to draw a represnetation of a gene feature.
 * 
 * @author <a href="mailto:bradford_powell@unc.edu">Bradford Powell</a>
 */
public abstract class FeatureRenderer {
    protected Paint paint;
    
    public void setPaint(Paint p) {
        paint = p;
    }
    public void render(GenomeFeature feature, GenomeFeatureTransform transform,
                       Graphics2D g) {
        render(feature, transform, g, 0);
    }
    public abstract void render(GenomeFeature feature, GenomeFeatureTransform transform,
                                Graphics2D g, float offset);
}
