# Supplementary material for: Similarity-based gene detection: using COGs to find evolutionarily-conserved ORFs
Source: BMC Bioinformatics. 2006 Jan 19;7:31. doi: 10.1186/1471-2105-7-31 (PMC1386717; doi:10.1186/1471-2105-7-31)
Supplement: Additional File 3 — Source code archive for a Java program to browse the database of COGs discussed in this manuscript. In gzip-compressed tar format. [file 1471-2105-7-31-S3.tgz › Sprocket-1.0/src/edu/unc/med/diploid/Sprocket/GenomeRegionView/LabelFeatureRenderer.java]

/* LabelFeatureRenderer.java
 * Copyright (c) 2004-2005 Bradford Powell
 * Created on Apr 20, 2004 by bradford
 */
package edu.unc.med.diploid.Sprocket.GenomeRegionView;

import java.awt.*;
import java.awt.font.FontRenderContext;
import java.awt.font.TextLayout;
import java.awt.geom.Rectangle2D;

/**
 * Adds a lable to the visual representation of a GenomeFeature.
 * 
 * @author <a href="mailto:bradford_powell@unc.edu">Bradford Powell</a>
 */
public class LabelFeatureRenderer extends FeatureRenderer {

    public LabelFeatureRenderer(Paint p) { paint = p; }

    public void render(GenomeFeature feature, GenomeFeatureTransform transform,
                       Graphics2D g, float offset) {
        Paint savePaint = g.getPaint();
        g.setPaint(paint);

        String name = feature.name;
        float middle = (feature.begin + feature.end) / 2f;
        if ("".equals(name)) {
//            System.err.println("Unnamed object");
        } else {
            Font font = g.getFont();
            FontRenderContext frc = g.getFontRenderContext();
            TextLayout tl = new TextLayout(name, font, frc);
            Rectangle2D labelBounds = new Rectangle2D.Float(0,-tl.getAscent(), 
                            tl.getAdvance(), tl.getDescent() + tl.getLeading());

            double nameLoc = transform.logicalToView(middle) - labelBounds.getWidth()/2.0;
            g.drawString(name, (int) nameLoc, offset);
    	}        
        g.setPaint(savePaint);
    }

    public static void main(String[] args) {
    }
}
