# Supplementary material for: Similarity-based gene detection: using COGs to find evolutionarily-conserved ORFs
Source: BMC Bioinformatics. 2006 Jan 19;7:31. doi: 10.1186/1471-2105-7-31 (PMC1386717; doi:10.1186/1471-2105-7-31)
Supplement: Additional File 3 — Source code archive for a Java program to browse the database of COGs discussed in this manuscript. In gzip-compressed tar format. [file 1471-2105-7-31-S3.tgz › Sprocket-1.0/src/edu/unc/med/diploid/Sprocket/GenomeRegionView/GenomeFeatureTransform.java]

/* GenomeFeatureTransform.java
 * Copyright (c) 2004-2005 Bradford Powell
 * Created on Jan 13, 2004
 *
 */
package edu.unc.med.diploid.Sprocket.GenomeRegionView;

/**
 * A simple class that keeps track of the transformation between a genome and
 * its representation in a panel.
 * @author bradford
 */
public final class GenomeFeatureTransform {
    public final double offset;
    public final double scale;
    public final int direction;

    public GenomeFeatureTransform(int viewMin, int viewMax,
                                  double logicalMin, double logicalMax,
                                  int direction) {
        this.direction = direction;
        if (direction == 0) {
            throw new RuntimeException("GenomeFeatureTransform requires a direction" +
                                       " that is either positive or negative" +
                                       " (i.e. not 0)");
        }
        scale = direction * (viewMax-viewMin) / (logicalMax-logicalMin);
        if (direction > 0) {
            offset = viewMin - scale * logicalMin;
        } else {
            offset = viewMin - scale * logicalMax;
        }
    }
    
    public final double logicalToView(double logical) {
        return scale * logical + offset;
    }
    
    public final double viewToLogical(double view) {
        return (view - offset) / scale;
    }
}
