# Supplementary material for: Similarity-based gene detection: using COGs to find evolutionarily-conserved ORFs
Source: BMC Bioinformatics. 2006 Jan 19;7:31. doi: 10.1186/1471-2105-7-31 (PMC1386717; doi:10.1186/1471-2105-7-31)
Supplement: Additional File 3 — Source code archive for a Java program to browse the database of COGs discussed in this manuscript. In gzip-compressed tar format. [file 1471-2105-7-31-S3.tgz › Sprocket-1.0/src/edu/unc/med/diploid/Sprocket/GenomeRegionView/GenomeFeature.java]

/* GenomeFeature.java
 * Copyright (c) 2004-2005 Bradford Powell
 */

package edu.unc.med.diploid.Sprocket.GenomeRegionView;


/**
 * <p>A struct-type class to represent a feature on a genome.</p>
 * 
 * <p>Fields include a name, beginning and end coordinates, strand, and
 * integer identifier. The beginning coordinate should always be less than
 * the end coordinate (using 'strand' to indicate direction). Undirected
 * features should use '0' for the strand value.</p>
 * @author Bradford Powell
 *
 */
public class GenomeFeature {
    protected int begin;
    protected int end;
    protected int strand;
    protected int id;
    protected String name;

    public GenomeFeature(String name, int begin, int end, int strand, int id) {
        this.name = name;
        this.begin = begin;
        this.end = end;
        this.strand = strand;
        this.id = id;
    }
}
