# Supplementary material for: Similarity-based gene detection: using COGs to find evolutionarily-conserved ORFs
Source: BMC Bioinformatics. 2006 Jan 19;7:31. doi: 10.1186/1471-2105-7-31 (PMC1386717; doi:10.1186/1471-2105-7-31)
Supplement: Additional File 3 — Source code archive for a Java program to browse the database of COGs discussed in this manuscript. In gzip-compressed tar format. [file 1471-2105-7-31-S3.tgz › Sprocket-1.0/src/edu/unc/med/diploid/Sprocket/GenomeRegionView/MultiGenomeRegionFrame.java]

/* MultiGenomeRegionFrame.java
 * Copyright (c) 2004-2005 Bradford Powell
 */

package edu.unc.med.diploid.Sprocket.GenomeRegionView;

import java.awt.*;
import java.awt.event.*;

import javax.swing.*;

import edu.unc.med.diploid.Sprocket.DBSprocket.DBCogCache;

/**
 * A JFrame containing muliple GenomeRegionPanels.
 * @author Bradford Powell
 */
public class MultiGenomeRegionFrame extends JFrame {

    private static final long serialVersionUID = 3762538918691615540L;
    private JPanel content;
    private JPanel [] panels;
    private final DBCogCache cc;

    public MultiGenomeRegionFrame(DBCogCache cache) {
        super("MultiGenomeRegionFrame");
        cc = cache;

        // Add menu.

        ActionListener exitMenuItemListener = new ActionListener() {
            public void actionPerformed(ActionEvent e) {
                MultiGenomeRegionFrame.this.close();
            }
        };
        JMenuItem exitMenuItem = new JMenuItem("Close");
        exitMenuItem.addActionListener(exitMenuItemListener);
        JMenu fileMenu = new JMenu("File");
        fileMenu.add(exitMenuItem);
        JMenuBar menuBar = new JMenuBar();
        menuBar.add(fileMenu);
        setJMenuBar(menuBar);

        // Add window listener.

        this.addWindowListener(new WindowAdapter() {
            public void windowClosing(WindowEvent e) {
                MultiGenomeRegionFrame.this.close();
            }
        });

        // Setup the content JPanel
        content = new JPanel();
        content.setLayout(new BoxLayout(content, BoxLayout.Y_AXIS));
//        content.setLayout(new FlowLayout(1));
        JScrollPane scrollPane = new JScrollPane(content);
        scrollPane.getHorizontalScrollBar().setUnitIncrement(GenomeRegionPanel.VIEW_ACROSS/10);
        scrollPane.getHorizontalScrollBar().setBlockIncrement(GenomeRegionPanel.VIEW_ACROSS);
        scrollPane.getVerticalScrollBar().setUnitIncrement(GenomeRegionPanel.VIEW_ACROSS/10);
        scrollPane.getVerticalScrollBar().setBlockIncrement(GenomeRegionPanel.VIEW_ACROSS);

//        Dimension screenSize = Toolkit.getDefaultToolkit().getScreenSize();
//        scrollPane.setPreferredSize(
//            new Dimension((int) (0.90 * screenSize.getWidth()),
//                          (int) (0.90 * screenSize.getHeight())));

        scrollPane.setPreferredSize(new Dimension(800, 800));
//        scrollPane.setMaximumSize(new Dimension(800, 800));
        getContentPane().add(scrollPane);
        pack();
    }

    private final void showPanels() {
    	for (int i = 0; i < panels.length; i++) {
			content.add(panels[i]);
		}
    	pack();
    }

    /**
     * View just one ORF and its surroundings.
     * @param orfID
     * @param extent
     */
    public void displayRegionAroundOrf(int orfID, int extent) {
    	panels = new JPanel [] { new GenomeRegionPanel(cc, orfID, extent, true) };
    	showPanels();
    }
    
    /**
     * Display a region on just one genome.
     * @param accession
     * @param lookat
     * @param extent
     */
    public void displayGenomeRegion(String accession, int lookat, int extent) {
    	panels = new JPanel [] { new GenomeRegionPanel(cc, accession, lookat, extent, true) };
    	showPanels();
    }

    /**
     * Display multiple JPanels showing regions around several ORFs.
     * 
     * 'false' is returned if the initialization was cancelled.
     * @param orfIDs
     * @return boolean   did the process go to completion?
     */
    public boolean displayRegionsAroundMultipleOrfs(int[] orfIDs) {
        ProgressMonitor pm = new ProgressMonitor(null, "Preparing genome region view",
                                                 "", 0, orfIDs.length);
        int progress = 0;
        Thread[] threads = new Thread[orfIDs.length];
        panels = new JPanel[orfIDs.length];
        for (int i = 0; i < orfIDs.length; i++) {
            threads[i] = new Thread(new RunnableOrfRegionAdder(orfIDs[i], 8000, i), "RORA"+orfIDs[i]);
            threads[i].start();
        }
        boolean done = false;
        while (!done) {
            done = true;
            for (int i = 0; i < threads.length; i++) {
                if (threads[i] != null) {
                    try {
                        threads[i].join(100);
                    } catch (InterruptedException ie) {
                        System.err.println(ie);
                    } finally {
                        if (threads[i].isAlive()) done = false;
                        else {
                            pm.setProgress(++progress);
                            threads[i] = null;
                        }
                    }
                }
            }
            if (pm.isCanceled()) return false;
            try {
                Thread.sleep(500);
            } catch (InterruptedException e) {
                e.printStackTrace();
            }
        }
        showPanels();
        return true;
    }

    protected void close() {
        setVisible(false);
        dispose();
    }

    private class RunnableOrfRegionAdder implements Runnable {
        final int orfID;
        final int extent;
        final int position;

        public RunnableOrfRegionAdder(int orfID, int extent, int position) {
            this.orfID = orfID;
            this.extent = extent;
            this.position = position;
        }

        public void run() {
        	panels[position] = new GenomeRegionPanel(cc, orfID, extent, true);
        }
    } // RunnableOrfRegionAdder	
    
}
