# Supplementary material for: Similarity-based gene detection: using COGs to find evolutionarily-conserved ORFs
Source: BMC Bioinformatics. 2006 Jan 19;7:31. doi: 10.1186/1471-2105-7-31 (PMC1386717; doi:10.1186/1471-2105-7-31)
Supplement: Additional File 3 — Source code archive for a Java program to browse the database of COGs discussed in this manuscript. In gzip-compressed tar format. [file 1471-2105-7-31-S3.tgz › Sprocket-1.0/src/edu/unc/med/diploid/Sprocket/GenomeRegionView/ArrowFeatureRenderer.java]

/* ArrowFeatureRenderer
 * Copyright(c) 2004-2005 Bradford Powell
 * Created on Apr 14, 2004
 */
package edu.unc.med.diploid.Sprocket.GenomeRegionView;

import java.awt.Graphics2D;
import java.awt.Paint;
import java.awt.geom.Line2D;

/**
 * Renders a stranded feature as an arrow.
 * @author bradford
 */
public class ArrowFeatureRenderer extends FeatureRenderer {
    private static final int arrowHeight = 7;
    private static final int arrowLength = 50;

    public ArrowFeatureRenderer(Paint p) { paint = p; }
    
    public void render(GenomeFeature feature, GenomeFeatureTransform transform,
                       Graphics2D g, float offset) {
        double a, b, arrowBack;
        if (feature.strand > 0) {
            a = transform.logicalToView(feature.begin);
            b = transform.logicalToView(feature.end);
            arrowBack = transform.logicalToView(feature.end - arrowLength);
        } else {
            a = transform.logicalToView(feature.end);
            b = transform.logicalToView(feature.begin);
            arrowBack = transform.logicalToView(feature.begin + arrowLength);
        }
        Paint savePaint = g.getPaint();
        g.setPaint(paint);
        Line2D line = new Line2D.Double(a, offset, b, offset);
        g.draw(line);
        line.setLine(arrowBack, offset+arrowHeight, b, offset);
        g.draw(line);
        line.setLine(b, offset, arrowBack, offset-arrowHeight);
        g.draw(line);
        g.setPaint(savePaint);
    }
}
