# Supplementary material for: Similarity-based gene detection: using COGs to find evolutionarily-conserved ORFs
Source: BMC Bioinformatics. 2006 Jan 19;7:31. doi: 10.1186/1471-2105-7-31 (PMC1386717; doi:10.1186/1471-2105-7-31)
Supplement: Additional File 3 — Source code archive for a Java program to browse the database of COGs discussed in this manuscript. In gzip-compressed tar format. [file 1471-2105-7-31-S3.tgz › Sprocket-1.0/misc/TODO]

Make a "button window" with common tasks:
	Load data
	browse COGs
	find gene
	browse genome

	show connections in node report

	maybe user JUNG instead of openjgraph
