# Supplementary material for: Similarity-based gene detection: using COGs to find evolutionarily-conserved ORFs
Source: BMC Bioinformatics. 2006 Jan 19;7:31. doi: 10.1186/1471-2105-7-31 (PMC1386717; doi:10.1186/1471-2105-7-31)
Supplement: Additional File 3 — Source code archive for a Java program to browse the database of COGs discussed in this manuscript. In gzip-compressed tar format. [file 1471-2105-7-31-S3.tgz › Sprocket-1.0/misc/pdfdoclet.properties]

tag.author=yes
tag.version=no
tag.since=no
encrypted=no

# Creates hyperlinks if set to "yes".
# For print documents, use "no", so
# there will be no underscores.
create.links=yes

# Creates an alphabetical index of all
# classes and members at the end of the
# document if set to "yes".
create.index=yes

# Creates a navigation frame (or PDF
# outline tree) if set to "yes".
create.frame=yes

# Creates a title page at the beginning
# of the document if set to "yes".
api.title.page=yes


# Defines the title on the title page if
# no external HTML page is used.
api.title=Sprocket API

# Defines the copyright text on the
# title page.
api.copyright=Copyright 2005

# Defines the author text on the
# title page.
api.author=by Bradford Powell
