# Supplementary material for: Similarity-based gene detection: using COGs to find evolutionarily-conserved ORFs
Source: BMC Bioinformatics. 2006 Jan 19;7:31. doi: 10.1186/1471-2105-7-31 (PMC1386717; doi:10.1186/1471-2105-7-31)
Supplement: Additional File 3 — Source code archive for a Java program to browse the database of COGs discussed in this manuscript. In gzip-compressed tar format. [file 1471-2105-7-31-S3.tgz › Sprocket-1.0/misc/orfcogstats.query]

create table orfcogstats as
	select csn, cluster_id as id, genematch, total-genematch as nomatch,
	total, avglen, devlen
	from (select csn, cluster_id, count(gi) as genematch,
		count (orf_id) as total, avg(stop-start) as avglen,
		stddev(stop-start) as devlen
		from orfblclusters natural join orfinfo group by csn, cluster_id)
	as subsel;
