# Supplementary material for: Similarity-based gene detection: using COGs to find evolutionarily-conserved ORFs
Source: BMC Bioinformatics. 2006 Jan 19;7:31. doi: 10.1186/1471-2105-7-31 (PMC1386717; doi:10.1186/1471-2105-7-31)
Supplement: Additional File 3 — Source code archive for a Java program to browse the database of COGs discussed in this manuscript. In gzip-compressed tar format. [file 1471-2105-7-31-S3.tgz › Sprocket-1.0/misc/pdfdoc]

#/bin/sh
javadoc -doclet com.tarsec.javadoc.pdfdoclet.PDFDoclet -docletpath /home/bradford/downloads/pdfdoclet/jar/pdfdoclet.jar:/home/bradford/downloads/pdfdoclet/ext-lib/itext-0.92.jar -config pdfdoclet.properties -pdf docs/docs.pdf edu.unc.med.diploid.Sprocket
