# Supplementary material for: Similarity-based gene detection: using COGs to find evolutionarily-conserved ORFs
Source: BMC Bioinformatics. 2006 Jan 19;7:31. doi: 10.1186/1471-2105-7-31 (PMC1386717; doi:10.1186/1471-2105-7-31)
Supplement: Additional File 3 — Source code archive for a Java program to browse the database of COGs discussed in this manuscript. In gzip-compressed tar format. [file 1471-2105-7-31-S3.tgz › Sprocket-1.0/misc/orfcogstats]

Total number of COGs
	csn	count
	3	4021
	4	1830
	5	942
	6	478

COGs with at least one ORF that doesn't match a gene
	csn	count
	3	2313
	4	816
	5	335
	6	145

COGs with at least one ORF that doesn't match a gene and one that does
	csn	count
	3	85
	4	35
	5	12
	6	3

The number of ORFs that match and don't match genes in each COG, along with the average and standard deviation of lengths of ORFs in the COG 

csn	id	genematch	nomatch	total	avglen	devlen
3	0	10	0	10	1956.20000000000000	154.306189117611
3	1	0	3	3	172.00000000000000	66.0908465674332
3	2	5	1	6	3005.5000000000000	1373.4004150283
3	3	9	0	9	1378.0000000000000	250.733424177950
3	4	5	2	7	297.28571428571429	21.48421347341877
3	5	0	3	3	159.00000000000000	79.6743371481684
3	6	10	0	10	1956.50000000000000	472.74781860946
3	7	9	0	9	392.00000000000000	39.9405808670830
3	8	9	0	9	950.00000000000000	171.400845972241
3	9	12	0	12	1319.75000000000000	60.6661879767994
3	10	3	0	3	1374.0000000000000	156.815177836841
3	11	9	0	9	358.00000000000000	34.4347208497470
3	12	9	0	9	717.00000000000000	88.0922811601561
3	13	9	0	9	660.00000000000000	100.4216112198963
3	14	9	0	9	379.66666666666667	136.734231266351
3	15	9	0	9	856.66666666666667	25.95669470483482
3	16	9	0	9	297.33333333333333	23.09761892490219
3	17	9	0	9	445.66666666666667	200.806498898816
3	18	9	0	9	729.66666666666667	81.4723879605845
3	19	9	0	9	450.33333333333333	23.24327859833892
3	20	9	0	9	289.00000000000000	148.181476575178
3	21	9	0	9	269.33333333333333	7.713624310270756
3	22	9	0	9	381.00000000000000	13.24764129949177
3	23	9	0	9	356.00000000000000	35.7491258634390
3	24	9	0	9	560.66666666666667	6.144102863722254
3	25	9	0	9	217.66666666666667	41.1187305251512
3	26	9	0	9	424.00000000000000	18.73499399519519
3	27	9	0	9	558.00000000000000	21.47673159491453
3	28	9	0	9	367.33333333333333	10.68877916321598
3	29	9	0	9	596.33333333333333	81.5322022270955
3	30	9	0	9	457.00000000000000	12.54990039801113
3	31	9	0	9	1373.0000000000000	81.3464811777375
3	32	9	0	9	685.00000000000000	71.7652422834341
3	33	8	0	8	2889.1250000000000	385.44350614399
3	34	9	1	10	807.50000000000000	51.3663313854513
3	35	9	0	9	247.66666666666667	33.5559234711250
3	36	9	0	9	137.33333333333333	24.34645764787970
3	37	9	0	9	393.33333333333333	24.19194080680589
3	38	9	0	9	398.66666666666667	10.68877916321598
3	39	10	0	10	995.60000000000000	39.5929286615678
3	40	9	0	9	379.00000000000000	20.34698994937580
3	41	8	0	8	857.37500000000000	31.92821188675799
3	42	0	4	4	196.25000000000000	52.0408493397254
3	43	9	0	9	945.33333333333333	152.544255873501
3	44	8	0	8	1026.50000000000000	228.354986807821
3	45	9	0	9	782.66666666666667	77.4322284323524
3	46	10	0	10	1115.60000000000000	162.664071017542
3	47	8	0	8	1937.7500000000000	146.502803483658
3	48	3	0	3	823.00000000000000	77.1492060879436
3	49	11	0	11	1325.54545454545455	292.150770540269
3	50	13	0	13	1017.61538461538462	182.357953149631
3	51	13	0	13	902.00000000000000	67.8822509939086
3	52	4	0	4	1005.50000000000000	71.6868188720911
3	53	9	0	9	1826.6666666666667	251.279227155768
3	54	9	0	9	1033.33333333333333	42.8427356736238
3	55	5	0	5	504.20000000000000	42.2457098413555
3	56	10	0	10	2218.7000000000000	538.79393092350
3	57	9	0	9	595.66666666666667	66.4830805543786
3	58	9	0	9	223.33333333333333	25.66612553542120
3	59	9	0	9	385.66666666666667	43.6921045499070
3	60	11	0	11	922.45454545454545	72.7191359084576
3	61	9	0	9	672.66666666666667	87.2338810325438
3	62	6	0	6	1945.0000000000000	37.0675059857013
3	63	6	0	6	2499.5000000000000	172.428245945959
3	64	9	0	9	1121.6666666666667	36.8272996566406
3	65	0	3	3	245.00000000000000	3.0000000000000000
3	66	0	3	3	317.00000000000000	88.3345911860127
3	67	0	3	3	206.00000000000000	64.8999229583518
3	68	9	0	9	1814.6666666666667	74.1063425085869
3	69	9	0	9	521.33333333333333	38.3144881213360
3	70	3	0	3	197.00000000000000	6.000000000000000
3	71	9	0	9	386.66666666666667	31.06042498099471
3	72	10	0	10	872.00000000000000	365.32998781923
3	73	8	0	8	978.87500000000000	333.79225254212
3	74	8	0	8	699.12500000000000	176.486695168300
3	75	9	0	9	993.33333333333333	18.43908891458577
3	76	3	0	3	969.00000000000000	40.7308237088326
3	77	3	0	3	1336.0000000000000	1224.7436466461
3	78	12	0	12	1537.00000000000000	139.129762844227
3	79	0	5	5	137.60000000000000	42.2350565289074
3	80	0	4	4	136.25000000000000	32.43840316661719
3	81	1	7	8	200.75000000000000	98.4693570899815
3	82	0	3	3	183.00000000000000	30.78960863668130
3	83	0	4	4	161.00000000000000	58.9406481131655
3	84	0	9	9	203.66666666666667	95.2916575572070
3	85	0	4	4	126.50000000000000	40.58324777540605
3	86	10	0	10	580.40000000000000	22.79473623449063
3	87	3	0	3	462.00000000000000	46.7011777153425
3	88	7	0	7	472.14285714285714	21.75184721219918
3	89	9	0	9	959.33333333333333	27.79838124783528
3	90	8	0	8	1170.8750000000000	27.86414747100141
3	91	4	0	4	1442.7500000000000	45.1912602169933
3	92	0	3	3	140.00000000000000	22.64950330581225
3	93	8	0	8	827.37500000000000	134.225755991272
3	94	9	0	9	515.33333333333333	18.58090417606205
3	95	0	6	6	163.50000000000000	33.59017713558534
3	96	8	0	8	1067.75000000000000	49.8332935180602
3	97	4	0	4	450.50000000000000	34.16138170507745
3	98	0	3	3	193.00000000000000	45.5302097513288
3	99	0	13	13	204.61538461538462	81.5685176825169
3	100	8	0	8	2202.5000000000000	69.4920344870033
3	101	9	0	9	338.00000000000000	30.99596747965774
3	102	5	0	5	336.20000000000000	27.70739973364516
3	103	9	0	9	315.00000000000000	46.4515877016061
3	104	9	0	9	871.00000000000000	64.3253449271747
3	105	6	0	6	477.00000000000000	29.00344807087599
3	106	3	0	3	967.00000000000000	123.304501134387
3	107	9	0	9	1334.6666666666667	39.5094925302768
3	108	10	0	10	2408.3000000000000	69.9206693331807
3	109	2	1	3	622.00000000000000	233.467342469991
3	110	11	0	11	2194.1818181818182	74.8449305989633
3	111	7	0	7	578.42857142857143	45.5443269165954
3	112	6	0	6	831.50000000000000	29.68332865431369
3	113	0	7	7	299.85714285714286	87.6135997271135
3	114	0	3	3	191.00000000000000	72.7461339178928
3	115	0	11	11	325.45454545454545	142.086145444490
3	116	0	5	5	225.20000000000000	117.4529693111247
3	117	0	9	9	367.33333333333333	237.899138291840
3	118	1	4	5	248.60000000000000	78.6148840869208
3	119	0	4	4	272.00000000000000	110.0090905334646
3	120	0	5	5	144.20000000000000	53.7745292866428
3	121	0	6	6	314.50000000000000	194.342738480243
3	122	0	6	6	221.00000000000000	55.5121608298578
3	123	0	8	8	342.12500000000000	128.914631221042
3	124	0	9	9	216.66666666666667	58.9236794506249
3	125	0	7	7	443.42857142857143	150.503440871914
3	126	0	6	6	161.00000000000000	41.8712311736830
3	127	0	8	8	248.00000000000000	108.404006251746
3	128	0	3	3	273.00000000000000	45.0333209967908
3	129	0	4	4	207.50000000000000	59.8748695196908
3	130	0	8	8	192.12500000000000	72.9568120779097
3	131	9	0	9	280.66666666666667	51.5363949069005
3	132	9	0	9	1099.33333333333333	21.51743479135001
3	133	10	0	10	1075.10000000000000	324.681536278243
3	134	0	6	6	165.00000000000000	23.82435728409058
3	135	9	0	9	3164.3333333333333	385.06038487489
3	136	9	0	9	1884.0000000000000	953.79243024885
3	137	7	0	7	842.42857142857143	20.52524577893562
3	138	8	0	8	611.00000000000000	21.27372625027004
3	139	0	4	4	215.75000000000000	39.67681942898145
3	140	0	8	8	199.25000000000000	83.1345724885691
3	141	0	10	10	263.00000000000000	177.273799530557
3	142	0	8	8	167.00000000000000	48.6914483544815
3	143	0	3	3	148.00000000000000	17.32050807568877
3	144	0	3	3	131.000000000000000	22.64950330581225
3	145	0	3	3	388.00000000000000	100.6826698096549
3	146	0	4	4	161.00000000000000	30.29851481508623
3	147	0	8	8	167.00000000000000	26.92847669555144
3	148	0	7	7	351.28571428571429	120.758318258294
3	149	0	4	4	201.50000000000000	20.42057785666214
3	150	0	4	4	324.50000000000000	85.3639268075222
3	151	0	4	4	295.25000000000000	50.0424819528368
3	152	0	3	3	200.00000000000000	36.3730669589464
3	153	0	4	4	245.00000000000000	90.6642156531451
3	154	0	3	3	210.00000000000000	1.7320508075688773
3	155	0	3	3	350.00000000000000	61.2617335699864
3	156	9	0	9	2206.3333333333333	52.0000000000000
3	157	0	9	9	174.66666666666667	40.5030863021573
3	158	0	3	3	218.00000000000000	72.1872564930958
3	159	0	3	3	203.00000000000000	96.2340895940726
3	160	0	8	8	193.62500000000000	84.1901546670223
3	161	0	8	8	234.87500000000000	84.4265318825444
3	162	0	3	3	386.00000000000000	288.046871185923
3	163	0	3	3	149.00000000000000	36.3730669589464
3	164	0	4	4	271.25000000000000	107.3696884600118
3	165	9	0	9	1615.3333333333333	132.321577983336
3	166	3	0	3	407.00000000000000	47.1487009365051
3	167	6	0	6	259.50000000000000	22.95865849739483
3	168	3	0	3	1201.00000000000000	102.7180607293576
3	169	4	0	4	782.75000000000000	53.2376746299085
3	170	4	0	4	1467.5000000000000	438.26361929779
3	171	0	4	4	320.75000000000000	59.4663770546012
3	172	0	6	6	226.00000000000000	58.1308867986718
3	173	0	3	3	120.000000000000000	35.5387112878337
3	174	0	3	3	164.00000000000000	67.9485099174367
3	175	0	9	9	153.00000000000000	54.9909083394701
3	176	0	5	5	170.00000000000000	52.7778362572775
3	177	0	7	7	185.00000000000000	155.112862135930
3	178	0	4	4	137.00000000000000	39.34463114581200
3	179	0	5	5	289.40000000000000	125.899960285935
3	180	0	3	3	178.00000000000000	75.9736796528903
3	181	0	3	3	220.00000000000000	33.71943060017473
3	182	0	3	3	278.00000000000000	129.903810567666
3	183	0	6	6	172.00000000000000	10.844353369380767
3	184	0	6	6	233.50000000000000	111.5325064723285
3	185	0	9	9	274.00000000000000	138.333835340455
3	186	0	7	7	251.42857142857143	81.2298326619335
3	187	0	9	9	342.66666666666667	176.949851652947
3	188	0	6	6	315.00000000000000	139.281010909600
3	189	0	3	3	157.00000000000000	39.6106046406767
3	190	1	6	7	367.14285714285714	139.811097045774
3	191	9	2	11	748.18181818181818	156.593625784588
3	192	0	3	3	496.00000000000000	544.10385038152
3	193	0	3	3	274.00000000000000	148.956369450923
3	194	0	12	12	246.75000000000000	116.2631224265185
3	195	0	9	9	310.66666666666667	167.600715988924
3	196	0	3	3	376.00000000000000	286.658333212206
3	197	0	5	5	236.00000000000000	55.8032257132148
3	198	0	11	11	234.09090909090909	93.6487635214203
3	199	0	11	11	290.27272727272727	104.1086844687713
3	200	0	3	3	334.00000000000000	283.691734105878
3	201	0	4	4	242.75000000000000	104.2221185737461
3	202	0	4	4	135.50000000000000	24.06241883103193
3	203	0	15	15	469.00000000000000	453.88418913073
3	204	0	11	11	146.272727272727273	46.3876942929715
3	205	0	4	4	162.50000000000000	26.66458325194677
3	206	0	10	10	222.20000000000000	57.9344457123739
3	207	9	0	9	1289.3333333333333	40.2895768158466
3	208	6	0	6	1218.5000000000000	855.22786437300
3	209	0	5	5	313.40000000000000	110.0513516500365
3	210	0	3	3	155.00000000000000	0
3	211	0	3	3	147.00000000000000	24.24871130596428
3	212	9	0	9	1775.6666666666667	44.3649636537662
3	213	3	0	3	1403.0000000000000	73.3007503372237
3	214	0	3	3	177.00000000000000	72.0832851637604
3	215	10	0	10	2009.0000000000000	148.303742366806
3	216	0	5	5	188.00000000000000	37.94733192202055
3	217	0	6	6	162.00000000000000	52.3984732602010
3	218	0	5	5	189.20000000000000	41.4391119595968
3	219	0	9	9	130.66666666666667	33.3878720495931
3	220	0	7	7	228.71428571428571	87.3760346351986
3	221	0	4	4	236.75000000000000	54.7927914966923
3	222	0	5	5	182.60000000000000	55.9803536966318
3	223	0	6	6	533.50000000000000	225.015332810900
3	224	0	5	5	175.40000000000000	87.3201007786867
3	225	7	0	7	890.85714285714286	476.84498828985
3	226	0	3	3	181.00000000000000	111.216006042296
3	227	0	6	6	245.50000000000000	157.394726722340
3	228	0	6	6	214.50000000000000	94.9141717553285
3	229	0	3	3	162.00000000000000	79.6743371481684
3	230	0	7	7	186.71428571428571	116.226380088909
3	231	0	3	3	340.00000000000000	8.660254037844386
3	232	0	9	9	206.33333333333333	99.9437341707823
3	233	0	3	3	468.00000000000000	102.2350233530565
3	234	0	17	17	328.64705882352941	141.306378649581
3	235	0	8	8	285.12500000000000	140.931024162278
3	236	0	7	7	296.85714285714286	142.688972444064
3	237	0	3	3	300.00000000000000	92.6768579527813
3	238	0	3	3	250.00000000000000	3.464101615137755
3	239	0	15	15	256.60000000000000	89.5335531678328
3	240	0	8	8	241.25000000000000	124.550334059310
3	241	0	5	5	176.00000000000000	102.4402264737832
3	242	0	7	7	222.28571428571429	92.8201025024829
3	243	0	8	8	242.00000000000000	121.331894287646
3	244	0	9	9	282.33333333333333	132.383911409204
3	245	0	3	3	173.00000000000000	33.00000000000000
3	246	0	4	4	392.75000000000000	177.082607841651
3	247	3	0	3	1026.00000000000000	21.70253441421071
3	248	10	0	10	1197.20000000000000	159.249489795101
3	249	9	0	9	460.00000000000000	44.9249373956158
3	250	0	4	4	515.75000000000000	389.356199385601
3	251	0	13	13	228.15384615384615	96.8364997937642
3	252	0	9	9	243.66666666666667	83.2075717708431
3	253	0	10	10	277.70000000000000	104.7707020115834
3	254	0	5	5	174.80000000000000	71.2018258192864
3	255	0	3	3	213.00000000000000	124.935983607606
3	256	0	7	7	312.71428571428571	145.583554801260
3	257	0	3	3	236.00000000000000	15.87450786638754
3	258	0	3	3	155.00000000000000	10.392304845413264
3	259	0	3	3	122.000000000000000	31.17691453623979
3	260	0	11	11	235.45454545454545	103.8694985415484
3	261	0	3	3	142.00000000000000	30.04995840263344
3	262	0	3	3	278.00000000000000	127.738013136263
3	263	0	3	3	193.00000000000000	43.3012701892219
3	264	0	7	7	323.85714285714286	177.885195722249
3	265	0	10	10	238.70000000000000	124.759368385705
3	266	0	6	6	187.50000000000000	33.21294928186896
3	267	0	6	6	211.50000000000000	50.8910601186495
3	268	0	3	3	118.000000000000000	20.42057785666214
3	269	0	7	7	185.00000000000000	83.9285410334291
3	270	7	0	7	1451.8571428571429	357.15422839040
3	271	0	3	3	116.000000000000000	6.000000000000000
3	272	0	6	6	133.50000000000000	21.58471681537657
3	273	0	9	9	251.33333333333333	97.9540708699746
3	274	0	7	7	290.00000000000000	118.033893437436
3	275	0	6	6	159.00000000000000	43.2111096825805
3	276	0	7	7	170.42857142857143	38.2790505927944
3	277	0	11	11	300.36363636363636	103.8482284175062
3	278	0	5	5	245.60000000000000	66.5905398686630
3	279	0	9	9	153.33333333333333	21.37755832643195
3	280	0	7	7	166.57142857142857	46.1983302110121
3	281	0	9	9	186.33333333333333	102.8141527222785
3	282	12	0	12	385.75000000000000	306.706292729706
3	283	0	6	6	185.00000000000000	182.295364724394
3	284	0	8	8	270.50000000000000	185.418445684349
3	285	0	3	3	215.00000000000000	25.98076211353316
3	286	0	9	9	190.66666666666667	80.6163755077094
3	287	0	4	4	205.25000000000000	19.80530232033836
3	288	0	5	5	290.00000000000000	103.9879800746221
3	289	0	3	3	139.00000000000000	35.5387112878337
3	290	0	3	3	129.000000000000000	7.549834435270750
3	291	0	5	5	155.60000000000000	26.69831455354439
3	292	10	0	10	522.50000000000000	23.42007685726074
3	293	9	0	9	674.66666666666667	45.3431361950185
3	294	0	3	3	187.00000000000000	42.0356991139674
3	295	5	0	5	1325.6000000000000	152.534586241941
3	296	11	0	11	1326.90909090909091	266.913264767960
3	297	7	0	7	531.28571428571429	81.6613214966022
3	298	6	0	6	557.50000000000000	134.758673190263
3	299	0	8	8	287.00000000000000	124.087526712858
3	300	0	9	9	366.66666666666667	116.209939333949
3	301	0	4	4	326.00000000000000	113.3401958706619
3	302	0	19	19	354.26315789473684	120.628834817691
3	303	0	11	11	282.63636363636364	109.5255885419227
3	304	0	7	7	171.28571428571429	54.7409483711365
3	305	9	0	9	697.66666666666667	104.8332008478230
3	306	9	0	9	992.33333333333333	45.2603579305334
3	307	7	0	7	882.28571428571429	58.0135452163667
3	308	0	4	4	304.25000000000000	78.7416662257029
3	309	9	0	9	532.66666666666667	56.8902452095260
3	310	9	0	9	390.66666666666667	12.01041214946431
3	311	8	0	8	198.50000000000000	19.63961012123931
3	312	3	0	3	702.00000000000000	55.7494394590654
3	313	9	0	9	953.00000000000000	25.05493963273510
3	314	4	0	4	2003.0000000000000	96.7780966954817
3	315	8	0	8	972.12500000000000	335.40229043430
3	316	0	7	7	242.00000000000000	97.0412283516650
3	317	0	13	13	361.07692307692308	134.384064989406
3	318	0	3	3	139.00000000000000	12.48999599679680
3	319	0	3	3	231.00000000000000	98.6508996411082
3	320	0	3	3	297.00000000000000	74.4781847254617
3	321	0	3	3	282.00000000000000	107.3871500692704
3	322	0	8	8	290.75000000000000	160.450927077409
3	323	0	3	3	119.000000000000000	7.937253933193772
3	324	0	4	4	104.000000000000000	0
3	325	8	0	8	1395.5000000000000	363.02656337283
3	326	0	5	5	279.20000000000000	125.240568507173
3	327	0	3	3	178.00000000000000	42.1426150114110
3	328	0	4	4	254.00000000000000	43.4741302385683
3	329	0	3	3	157.00000000000000	25.15949125081825
3	330	9	0	9	986.66666666666667	67.8122407829147
3	331	10	0	10	1836.80000000000000	164.171861169934
3	332	9	0	9	715.00000000000000	92.1981561637759
3	333	0	3	3	131.000000000000000	24.00000000000000
3	334	8	0	8	794.37500000000000	367.59291828248
3	335	0	8	8	218.75000000000000	91.5544334574481
3	336	0	8	8	259.25000000000000	104.941820616405
3	337	0	6	6	317.50000000000000	125.834415006388
3	338	9	0	9	1194.0000000000000	40.1932830209228
3	339	0	4	4	187.25000000000000	83.4400982741511
3	340	0	4	4	290.00000000000000	94.1381962860984
3	341	0	6	6	408.00000000000000	298.120110022789
3	342	0	3	3	297.00000000000000	97.5038460779881
3	343	0	8	8	253.25000000000000	141.711729527637
3	344	0	8	8	383.75000000000000	105.418553531015
3	345	0	6	6	191.50000000000000	47.7524868462366
3	346	0	9	9	415.00000000000000	161.408642891265
3	347	0	8	8	510.87500000000000	184.695453962153
3	348	0	9	9	311.66666666666667	86.2177475929405
3	349	0	10	10	238.10000000000000	114.778482303958
3	350	0	4	4	116.750000000000000	9.912113800799505
3	351	0	3	3	112.000000000000000	1.7320508075688773
3	352	0	7	7	258.28571428571429	84.8679646779126
3	353	0	10	10	225.20000000000000	114.080673209795
3	354	0	3	3	153.00000000000000	48.0312398340913
3	355	0	7	7	148.57142857142857	31.95756114420677
3	356	0	10	10	181.700000000000000	64.4119554120196
3	357	0	3	3	200.00000000000000	39.0000000000000
3	358	0	7	7	231.28571428571429	179.840405439299
3	359	0	9	9	275.00000000000000	147.801387002964
3	360	0	3	3	108.000000000000000	22.51666049839540
3	361	10	0	10	774.20000000000000	125.977775817800
3	362	0	16	16	224.56250000000000	140.896637646184
3	363	0	7	7	140.42857142857143	35.2602568664171
3	364	0	5	5	141.20000000000000	30.11976095522672
3	365	0	8	8	204.50000000000000	51.1636031345945
3	366	0	10	10	271.10000000000000	83.6785516127042
3	367	0	6	6	231.00000000000000	96.6664367813358
3	368	0	12	12	280.25000000000000	162.877045092861
3	369	9	0	9	710.00000000000000	41.8120795942991
3	370	0	15	15	211.40000000000000	152.124385196551
3	371	0	4	4	248.00000000000000	92.7254010506291
3	372	0	7	7	161.42857142857143	18.52797113247196
3	373	9	0	9	566.00000000000000	72.8388632530739
3	374	0	3	3	188.00000000000000	12.00000000000000
3	375	0	12	12	323.75000000000000	100.1227655521869
3	376	0	9	9	268.00000000000000	160.829101844163
3	377	0	3	3	294.00000000000000	83.2646383526645
3	378	9	0	9	1324.6666666666667	51.9927879614086
3	379	9	0	9	461.33333333333333	166.489489157724
3	380	0	7	7	223.14285714285714	78.1290141825868
3	381	0	8	8	314.00000000000000	134.317321508221
3	382	0	3	3	330.00000000000000	108.055541273921
3	383	0	8	8	225.87500000000000	80.2735279261743
3	384	0	3	3	94.000000000000000	1.7320508075688773
3	385	0	12	12	204.25000000000000	85.9684138612443
3	386	0	3	3	124.000000000000000	24.24871130596428
3	387	0	3	3	160.00000000000000	45.0333209967908
3	388	0	8	8	118.25000000000000	23.16863643561516
3	389	0	4	4	123.500000000000000	13.07669683062202
3	390	0	9	9	333.33333333333333	117.672214222390
3	391	0	3	3	180.00000000000000	50.7641605859882
3	392	0	4	4	242.75000000000000	57.8813441447242
3	393	0	8	8	256.62500000000000	148.175511279216
3	394	0	7	7	150.28571428571429	19.11992229512005
3	395	0	3	3	122.000000000000000	31.74901573277509
3	396	0	10	10	176.600000000000000	33.8171554096438
3	397	10	0	10	1803.80000000000000	353.66424755692
3	398	0	3	3	321.00000000000000	73.2598116295695
3	399	0	4	4	206.00000000000000	61.3840370128912
3	400	0	3	3	134.00000000000000	22.64950330581225
3	401	0	4	4	231.50000000000000	20.27313493271329
3	402	14	0	14	1499.0000000000000	186.520363911950
3	403	9	0	9	228.66666666666667	36.1593694635291
3	404	2	1	3	516.00000000000000	24.43358344574123
3	405	0	7	7	337.14285714285714	189.663235386152
3	406	0	9	9	315.66666666666667	149.120756435850
3	407	0	9	9	359.33333333333333	124.250754524872
3	408	0	6	6	291.50000000000000	164.346889231284
3	409	0	3	3	292.00000000000000	76.2692598626734
3	410	0	11	11	260.54545454545455	101.4232356379579
3	411	0	3	3	287.00000000000000	91.3400240858300
3	412	0	3	3	154.00000000000000	54.1109970338747
3	413	0	3	3	193.00000000000000	93.0161276338679
3	414	0	3	3	248.00000000000000	67.5499814951862
3	415	0	6	6	146.00000000000000	57.7996539782030
3	416	0	10	10	257.60000000000000	120.006666481492
3	417	9	0	9	906.66666666666667	31.46823795511913
3	418	9	0	9	749.00000000000000	27.57716446627535
3	419	9	0	9	566.33333333333333	12.31868499475492
3	420	10	0	10	969.20000000000000	187.164099121600
3	421	0	11	11	348.36363636363636	166.873169040006
3	422	0	3	3	290.00000000000000	46.7653718043597
3	423	0	4	4	150.50000000000000	13.07669683062202
3	424	0	3	3	325.00000000000000	122.975607337390
3	425	0	4	4	221.75000000000000	57.7775908116633
3	426	0	8	8	138.87500000000000	31.94833999711767
3	427	0	7	7	129.28571428571429	25.56504309739040
3	428	0	3	3	196.00000000000000	22.11334438749598
3	429	0	8	8	358.62500000000000	99.4526987351992
3	430	0	9	9	211.33333333333333	28.45171348091359
3	431	0	16	16	337.81250000000000	167.178235724630
3	432	0	7	7	215.85714285714286	50.9327287423603
3	433	0	6	6	117.00000000000000	27.07766607372209
3	434	0	9	9	179.66666666666667	52.7091073724456
3	435	3	0	3	935.00000000000000	236.429693566608
3	436	9	0	9	955.66666666666667	115.796157103766
3	437	9	0	9	1263.0000000000000	26.74883175019051
3	438	0	3	3	130.000000000000000	60.6217782649107
3	439	0	8	8	397.25000000000000	312.542454259075
3	440	0	7	7	211.14285714285714	110.766162961181
3	441	0	9	9	463.33333333333333	287.439993737823
3	442	0	16	16	283.43750000000000	146.941697621880
3	443	0	3	3	286.00000000000000	92.2388204608016
3	444	8	0	8	999.12500000000000	68.6157780688961
3	445	0	3	3	177.00000000000000	79.6743371481684
3	446	0	3	3	175.00000000000000	13.85640646055102
3	447	0	3	3	320.00000000000000	29.54657340538831
3	448	0	3	3	329.00000000000000	39.6862696659689
3	449	0	5	5	234.80000000000000	85.5289424697862
3	450	0	4	4	271.25000000000000	96.4170628052940
3	451	3	0	3	936.00000000000000	61.5060972587271
3	452	0	3	3	409.00000000000000	24.24871130596428
3	453	0	4	4	222.50000000000000	52.2206855565876
3	454	9	0	9	2532.0000000000000	112.279784467196
3	455	0	4	4	169.25000000000000	80.5496741147970
3	456	10	0	10	848.90000000000000	135.240896181591
3	457	9	0	9	1387.6666666666667	25.56364606232843
3	458	22	0	22	816.22727272727273	207.347863175959
3	459	3	0	3	919.00000000000000	125.582642112674
3	460	9	0	9	168.33333333333333	49.5025251881154
3	461	9	0	9	378.66666666666667	24.28476888916178
3	462	11	0	11	1088.27272727272727	362.787841832962
3	463	9	0	9	844.66666666666667	59.9708262407648
3	464	9	0	9	1511.3333333333333	96.2509740210456
3	465	8	0	8	1277.3750000000000	102.4833610188224
3	466	0	5	5	370.40000000000000	162.352394500358
3	467	7	0	7	501.28571428571429	20.98979343803623
3	468	9	0	9	590.66666666666667	41.5902632836100
3	469	9	0	9	2024.6666666666667	140.157946617379
3	470	0	8	8	220.25000000000000	58.6728216468238
3	471	0	3	3	110.000000000000000	0
3	472	0	6	6	203.00000000000000	55.8677008655269
3	473	4	0	4	487.25000000000000	49.1350180624776
3	474	0	6	6	159.00000000000000	38.1680494654888
3	475	0	7	7	209.85714285714286	75.4131477737328
3	476	0	3	3	110.000000000000000	10.81665382639197
3	477	10	2	12	1176.00000000000000	149.148492205831
3	478	3	0	3	846.00000000000000	133.906683925785
3	479	6	0	6	617.00000000000000	70.8914663411613
3	480	9	0	9	539.33333333333333	244.552652817343
3	481	10	0	10	1449.50000000000000	109.619797482024
3	482	0	3	3	151.00000000000000	52.6782687642637
3	483	10	0	10	413.00000000000000	345.28249304012
3	484	9	0	9	726.66666666666667	30.45077995717023
3	485	9	0	9	379.66666666666667	23.92697222801080
3	486	10	0	10	1061.00000000000000	191.054965912954
3	487	9	0	9	866.00000000000000	43.9374555476304
3	488	0	3	3	339.00000000000000	60.6217782649107
3	489	0	5	5	426.80000000000000	219.846992246881
3	490	0	9	9	365.66666666666667	139.134826696985
3	491	9	0	9	777.66666666666667	36.9594372251527
3	492	9	0	9	1565.0000000000000	42.5058819459143
3	493	9	0	9	1797.3333333333333	259.877374929023
3	494	10	0	10	1913.90000000000000	221.765867526993
3	495	0	4	4	292.25000000000000	57.4652068646760
3	496	0	11	11	343.18181818181818	166.914839473199
3	497	9	0	9	286.66666666666667	31.08456208473911
3	498	7	1	8	970.25000000000000	65.9171557985585
3	499	4	0	4	1688.7500000000000	20.98213525835729
3	500	0	3	3	129.000000000000000	27.22131517763240
3	501	9	0	9	2861.0000000000000	26.95830113341714
3	502	9	0	9	1786.6666666666667	455.27519150509
3	503	9	0	9	471.66666666666667	33.8119801253934
3	504	9	0	9	413.33333333333333	11.94780314534852
3	505	3	0	3	2407.0000000000000	1567.1872893818
3	506	9	0	9	1022.33333333333333	129.699653045026
3	507	15	0	15	1285.20000000000000	552.67094317376
3	508	0	3	3	141.00000000000000	55.7494394590654
3	509	10	0	10	883.10000000000000	90.1670671586916
3	510	7	0	7	685.14285714285714	28.86421412654183
3	511	0	3	3	145.00000000000000	27.22131517763240
3	512	9	0	9	1372.0000000000000	107.791465339330
3	513	9	0	9	807.33333333333333	96.4455805104620
3	514	9	0	9	288.66666666666667	45.5494237065630
3	515	9	0	9	579.66666666666667	89.5879456177002
3	516	9	0	9	562.66666666666667	21.60439770046830
3	517	3	0	3	483.00000000000000	153.215534460446
3	518	0	3	3	281.00000000000000	90.1498752079003
3	519	9	0	9	1661.3333333333333	325.117671005438
3	520	9	0	9	868.66666666666667	22.01703885630400
3	521	0	3	3	143.00000000000000	83.1384387633061
3	522	9	0	9	1446.6666666666667	39.1471582621268
3	523	5	0	5	4616.6000000000000	2034.5357701451
3	524	9	0	9	423.33333333333333	14.31782106327635
3	525	8	0	8	488.37500000000000	21.83665005705513
3	526	9	0	9	1281.0000000000000	43.5516934228739
3	527	8	0	8	331.25000000000000	21.55888944926696
3	528	8	0	8	1638.5000000000000	12.31723531131421
3	529	8	0	8	1455.8750000000000	100.6158713694245
3	530	4	0	4	2034.5000000000000	51.1761663276959
3	531	9	0	9	501.33333333333333	23.00000000000000
3	532	9	0	9	939.33333333333333	44.4747119158742
3	533	9	0	9	1330.3333333333333	58.3416660715136
3	534	3	0	3	3823.0000000000000	1802.1994895127
3	535	3	0	3	736.00000000000000	87.4299719775776
3	536	9	0	9	1295.6666666666667	38.8490669128616
3	537	11	0	11	1181.27272727272727	513.57065549135
3	538	0	3	3	327.00000000000000	52.8488410468952
3	539	0	4	4	274.25000000000000	266.886211708286
3	540	0	6	6	202.00000000000000	103.7439154842345
3	541	0	3	3	234.00000000000000	195.859643622672
3	542	0	8	8	158.37500000000000	53.3878999132093
3	543	0	8	8	164.37500000000000	65.0668612165319
3	544	12	0	12	1891.2500000000000	329.610824237532
3	545	0	4	4	286.25000000000000	91.0727730993188
3	546	0	8	8	278.00000000000000	75.7590164365178
3	547	10	0	10	1693.40000000000000	71.7328376686717
3	548	3	0	3	615.00000000000000	38.1051177665153
3	549	11	0	11	1884.0909090909091	114.5691533925729
3	550	5	0	5	895.40000000000000	88.0130672116363
3	551	9	0	9	1224.6666666666667	129.783473524174
3	552	10	0	10	992.90000000000000	51.2259699761752
3	553	6	0	6	955.00000000000000	55.0781263297872
3	554	8	0	8	1676.0000000000000	24.42481174075716
3	555	9	0	9	997.00000000000000	132.544332206247
3	556	9	0	9	768.33333333333333	62.1027374597932
3	557	9	0	9	305.00000000000000	52.3067873224881
3	558	0	9	9	445.00000000000000	199.443601050523
3	559	9	0	9	1236.3333333333333	75.9851959265751
3	560	0	9	9	300.66666666666667	131.787708076285
3	561	10	0	10	1213.70000000000000	44.6866870555426
3	562	10	0	10	859.40000000000000	165.213800876319
3	563	11	0	11	2426.0000000000000	194.870726380337
3	564	11	0	11	345.90909090909091	46.7321186026368
3	565	0	3	3	145.00000000000000	38.2230297072328
3	566	0	6	6	178.50000000000000	39.6371038296190
3	567	4	0	4	746.75000000000000	121.9682335692372
3	568	0	3	3	132.000000000000000	16.52271164185831
3	569	0	3	3	113.000000000000000	33.80828300875393
3	570	3	0	3	1003.00000000000000	93.2577074562741
3	571	0	4	4	164.00000000000000	12.727922061357855
3	572	0	8	8	163.25000000000000	71.1873784960709
3	573	9	0	9	2840.3333333333333	217.807254240992
3	574	3	0	3	859.00000000000000	28.35489375751565
3	575	3	0	3	531.00000000000000	19.05255888325765
3	576	9	0	9	3906.6666666666667	312.155410012385
3	577	0	4	4	185.75000000000000	48.7057491473029
3	578	9	0	9	3852.6666666666667	279.242278317593
3	579	9	0	9	1077.00000000000000	71.8748913042656
3	580	0	3	3	342.00000000000000	112.942463227964
3	581	6	0	6	252.50000000000000	46.7364953756698
3	582	9	0	9	631.33333333333333	56.8572774585629
3	583	11	0	11	2403.9090909090909	732.47108537409
3	584	9	0	9	629.33333333333333	72.8920434615466
3	585	10	0	10	743.60000000000000	32.33573874214102
3	586	9	0	9	697.33333333333333	30.58594448435425
3	587	9	0	9	1358.0000000000000	58.9215580242071
3	588	12	0	12	845.00000000000000	74.5788173679363
3	589	9	0	9	880.66666666666667	19.46792233393179
3	590	3	0	3	909.00000000000000	18.08314132002512
3	591	9	2	11	177.363636363636364	41.46871767313942
3	592	9	0	9	1179.0000000000000	265.906468518538
3	593	7	0	7	694.57142857142857	60.5085590167682
3	594	0	3	3	469.00000000000000	212.837966537928
3	595	6	0	6	1530.5000000000000	182.134840159701
3	596	0	3	3	174.00000000000000	48.4974226119286
3	597	0	3	3	184.00000000000000	30.34798181098704
3	598	0	10	10	183.800000000000000	71.0943035692734
3	599	0	11	11	124.181818181818182	47.0166314867796
3	600	0	5	5	129.20000000000000	18.32211778152296
3	601	1	6	7	181.14285714285714	56.6757695769793
3	602	11	0	11	1448.27272727272727	589.63006892612
3	603	8	0	8	999.87500000000000	57.9493313162456
3	604	3	0	3	944.00000000000000	40.5832477754060
3	605	0	3	3	145.00000000000000	73.9932429347437
3	606	3	0	3	810.00000000000000	20.42057785666214
3	607	11	0	11	629.27272727272727	16.40177374000086
3	608	3	0	3	3150.0000000000000	1316.1842576175
3	609	5	0	5	1470.8000000000000	719.92062062425
3	610	10	0	10	1781.60000000000000	215.201301111308
3	611	11	0	11	1911.3636363636364	686.38448011698
3	612	9	0	9	1110.66666666666667	173.255591540360
3	613	9	0	9	1373.0000000000000	365.87702852188
3	614	9	0	9	1128.3333333333333	388.32653785184
3	615	10	0	10	3098.0000000000000	568.27986063207
3	616	9	0	9	1048.00000000000000	85.9200209497181
3	617	9	0	9	1124.3333333333333	34.3511280746353
3	618	0	3	3	245.00000000000000	99.8599018625594
3	619	6	0	6	1309.5000000000000	222.917697816930
3	620	12	0	12	810.00000000000000	114.4250449381206
3	621	9	0	9	870.66666666666667	129.236217833856
3	622	9	0	9	2676.3333333333333	49.0000000000000
3	623	9	0	9	439.33333333333333	17.47855829294853
3	624	0	3	3	254.00000000000000	47.6235235991626
3	625	0	4	4	115.250000000000000	17.03672503740082
3	626	0	7	7	193.14285714285714	69.0589810027838
3	627	0	3	3	321.00000000000000	173.231059570736
3	628	10	0	10	2706.8000000000000	129.392426362597
3	629	0	3	3	226.00000000000000	89.0112352458947
3	630	0	3	3	232.00000000000000	128.171759760097
3	631	9	0	9	505.00000000000000	27.69927796892908
3	632	0	4	4	128.75000000000000	16.85971530008737
3	633	0	4	4	230.75000000000000	73.6630843774546
3	634	0	3	3	199.00000000000000	154.152521873630
3	635	0	3	3	402.00000000000000	171.350517944942
3	636	9	0	9	549.00000000000000	21.68524844220144
3	637	13	0	13	1579.3076923076923	307.969528962251
3	638	5	0	5	1103.60000000000000	25.13563207878409
3	639	6	0	6	947.00000000000000	120.866868909557
3	640	10	0	10	2517.5000000000000	156.219397003061
3	641	8	0	8	1608.5000000000000	803.48490962805
3	642	6	0	6	1048.00000000000000	35.83294573433783
3	643	6	0	6	712.50000000000000	50.5361256924193
3	644	9	0	9	1383.6666666666667	36.5615918690639
3	645	0	3	3	139.00000000000000	35.1567916624939
3	646	10	0	10	2261.9000000000000	662.60252036949
3	647	22	0	22	853.45454545454545	37.4772658360432
3	648	3	0	3	848.00000000000000	13.74772708486752
3	649	0	3	3	299.00000000000000	81.2219182240853
3	650	0	10	10	256.10000000000000	107.880025954761
3	651	0	7	7	281.00000000000000	135.698194534784
3	652	0	8	8	203.00000000000000	143.874945699382
3	653	9	0	9	2003.3333333333333	44.7604736346701
3	654	0	6	6	165.00000000000000	38.3092678081949
3	655	0	12	12	293.00000000000000	184.755366510815
3	656	0	3	3	147.00000000000000	53.6935750346352
3	657	0	6	6	301.50000000000000	102.2892956276462
3	658	0	3	3	179.00000000000000	18.24828759089466
3	659	0	3	3	138.00000000000000	34.11744421846396
3	660	9	0	9	2030.3333333333333	26.68332812825267
3	661	9	0	9	1440.6666666666667	140.945024743692
3	662	9	0	9	770.33333333333333	48.0104155366312
3	663	6	0	6	1390.0000000000000	30.98386676965934
3	664	10	1	11	1649.27272727272727	401.084303085795
3	665	9	0	9	1378.6666666666667	266.001409770700
3	666	9	0	9	726.33333333333333	53.8353972772562
3	667	8	0	8	685.62500000000000	73.9284161489052
3	668	0	4	4	272.00000000000000	84.4630096551147
3	669	0	3	3	136.00000000000000	19.05255888325765
3	670	0	5	5	183.80000000000000	110.8904865171039
3	671	9	0	9	846.33333333333333	282.586270013247
3	672	0	11	11	346.45454545454545	70.8129418063727
3	673	0	6	6	168.50000000000000	84.2086693874212
3	674	0	3	3	110.000000000000000	13.07669683062202
3	675	0	7	7	135.28571428571429	29.84244340819680
3	676	0	9	9	245.33333333333333	69.2351067017304
3	677	11	0	11	843.90909090909091	155.741744272661
3	678	13	0	13	1071.15384615384615	94.0229104649909
3	679	0	7	7	294.28571428571429	165.905308620826
3	680	0	6	6	171.00000000000000	55.2738636246825
3	681	0	3	3	260.00000000000000	31.17691453623979
3	682	0	7	7	234.71428571428571	75.3164751470183
3	683	0	4	4	221.00000000000000	40.9145450909576
3	684	0	3	3	283.00000000000000	66.0908465674332
3	685	0	3	3	221.00000000000000	38.3014360044111
3	686	0	5	5	253.40000000000000	68.2260947145592
3	687	0	3	3	156.00000000000000	45.0333209967908
3	688	0	4	4	292.25000000000000	75.8699545274676
3	689	0	3	3	163.00000000000000	36.1662826400502
3	690	0	3	3	169.00000000000000	19.05255888325765
3	691	0	3	3	135.00000000000000	35.0285597762740
3	692	0	3	3	194.00000000000000	10.392304845413264
3	693	0	3	3	108.000000000000000	1.7320508075688773
3	694	0	3	3	334.00000000000000	27.87471972953271
3	695	0	3	3	227.00000000000000	61.9919349593155
3	696	0	4	4	152.00000000000000	18.00000000000000
3	697	0	5	5	162.80000000000000	65.0592038069941
3	698	13	0	13	1011.38461538461538	92.2438240584326
3	699	12	0	12	1219.25000000000000	236.977990922824
3	700	0	12	12	239.00000000000000	97.4548846669809
3	701	0	7	7	238.57142857142857	116.169211559198
3	702	0	3	3	97.000000000000000	4.582575694955840
3	703	0	3	3	204.00000000000000	72.6429624946560
3	704	0	12	12	222.25000000000000	73.4897952099473
3	705	0	3	3	174.00000000000000	84.9234949822486
3	706	0	17	17	228.94117647058824	102.8126150991668
3	707	0	3	3	197.00000000000000	46.7653718043597
3	708	0	8	8	418.25000000000000	139.590984154217
3	709	0	10	10	262.10000000000000	108.471655283765
3	710	0	5	5	166.40000000000000	53.1347344022721
3	711	0	3	3	394.00000000000000	45.0333209967908
3	712	0	3	3	187.00000000000000	35.7910603363466
3	713	3	0	3	647.00000000000000	130.456889430953
3	714	13	0	13	999.15384615384615	226.930182418090
3	715	9	0	9	659.33333333333333	73.1385671174928
3	716	6	0	6	1851.0000000000000	726.87880695478
3	717	8	0	8	1067.75000000000000	28.98645003642712
3	718	9	0	9	484.33333333333333	67.7126280689208
3	719	0	6	6	107.000000000000000	0
3	720	9	0	9	710.66666666666667	11.30265455545732
3	721	0	5	5	150.80000000000000	32.35274331490299
3	722	0	15	15	243.00000000000000	58.4990842419166
3	723	0	21	21	387.00000000000000	116.608318742704
3	724	9	0	9	596.00000000000000	28.14249455894058
3	725	0	3	3	173.00000000000000	0
3	726	10	0	10	793.70000000000000	128.136255603166
3	727	0	5	5	272.00000000000000	141.954217971852
3	728	0	3	3	228.00000000000000	149.408835080125
3	729	0	6	6	218.50000000000000	76.9642774279081
3	730	0	4	4	323.00000000000000	64.9461315245181
3	731	0	9	9	275.66666666666667	142.971150936124
3	732	9	0	9	1198.3333333333333	278.817592701752
3	733	8	0	8	948.12500000000000	31.25671356456310
3	734	0	3	3	256.00000000000000	74.5385806143369
3	735	0	3	3	414.00000000000000	173.179098045925
3	736	0	4	4	265.25000000000000	87.6142111760415
3	737	0	3	3	164.00000000000000	40.3608721412211
3	738	0	4	4	476.75000000000000	151.717665418368
3	739	9	0	9	944.00000000000000	146.770228588771
3	740	0	8	8	262.25000000000000	84.6214258582643
3	741	9	1	10	404.60000000000000	63.8717464924829
3	742	9	0	9	491.33333333333333	14.34398828778105
3	743	0	3	3	209.00000000000000	39.3446311458120
3	744	0	7	7	206.85714285714286	33.61759743263723
3	745	3	1	4	1120.25000000000000	526.19221773037
3	746	0	8	8	297.50000000000000	85.9966776766903
3	747	0	7	7	276.28571428571429	129.474211442169
3	748	0	4	4	159.50000000000000	25.03996805109783
3	749	0	5	5	188.60000000000000	92.4759428175782
3	750	0	8	8	379.25000000000000	208.332666665600
3	751	0	3	3	153.00000000000000	57.4195088798224
3	752	0	3	3	179.00000000000000	37.5898922584250
3	753	0	3	3	189.00000000000000	140.082118773240
3	754	0	3	3	405.00000000000000	1.7320508075688773
3	755	0	8	8	276.12500000000000	134.632237171170
3	756	0	10	10	239.60000000000000	74.4687854070415
3	757	0	9	9	319.00000000000000	184.426814753170
3	758	0	13	13	207.84615384615385	70.6810278102101
3	759	0	7	7	218.42857142857143	55.5453482686509
3	760	0	5	5	174.20000000000000	22.10656011232865
3	761	0	7	7	167.00000000000000	97.8110423214066
3	762	0	4	4	158.75000000000000	55.1747224732486
3	763	0	8	8	308.75000000000000	177.813505834464
3	764	0	7	7	195.28571428571429	164.989610062487
3	765	0	14	14	243.07142857142857	97.7126590379350
3	766	0	7	7	298.57142857142857	113.001264215431
3	767	0	8	8	294.87500000000000	145.102365344509
3	768	0	7	7	286.57142857142857	147.452655840055
3	769	0	8	8	138.12500000000000	30.50731762334127
3	770	0	3	3	176.00000000000000	18.24828759089466
3	771	0	3	3	175.00000000000000	45.4312667664022
3	772	0	10	10	218.00000000000000	69.7280431390413
3	773	9	0	9	2084.6666666666667	13.05756485720060
3	774	0	9	9	260.66666666666667	113.155865954885
3	775	0	9	9	379.33333333333333	112.607726200292
3	776	0	3	3	451.00000000000000	203.034479830397
3	777	0	7	7	169.57142857142857	90.4394035489272
3	778	0	9	9	301.00000000000000	106.002358464329
3	779	1	7	8	316.25000000000000	166.545360616431
3	780	0	3	3	247.00000000000000	18.33030277982336
3	781	0	3	3	356.00000000000000	57.8619045659577
3	782	0	6	6	226.00000000000000	108.8577052853862
3	783	0	9	9	230.33333333333333	70.2993598832877
3	784	9	0	9	434.00000000000000	155.204703536974
3	785	0	8	8	201.87500000000000	82.2356153291956
3	786	0	10	10	304.70000000000000	163.648709130259
3	787	0	11	11	168.636363636363636	90.6711340254138
3	788	0	6	6	190.50000000000000	94.0760330796319
3	789	0	3	3	240.00000000000000	61.2127437712116
3	790	1	7	8	290.75000000000000	288.912616546941
3	791	0	12	12	190.25000000000000	90.4726226797115
3	792	11	0	11	492.36363636363636	74.7760292169526
3	793	0	10	10	318.20000000000000	174.219401904610
3	794	0	11	11	210.63636363636364	123.4263122087610
3	795	0	9	9	390.33333333333333	140.433258169139
3	796	0	4	4	288.50000000000000	49.0815647672321
3	797	0	5	5	242.60000000000000	129.581248643467
3	798	9	0	9	282.00000000000000	34.5651558654087
3	799	0	6	6	355.50000000000000	79.5631824401211
3	800	9	0	9	473.00000000000000	26.41022529248851
3	801	0	4	4	152.75000000000000	36.85444342274076
3	802	0	3	3	226.00000000000000	78.2496006379585
3	803	0	6	6	173.50000000000000	22.72223580548358
3	804	0	3	3	203.00000000000000	91.0439454329611
3	805	0	10	10	190.700000000000000	35.6496844305809
3	806	0	9	9	324.66666666666667	42.2965719651132
3	807	0	9	9	214.33333333333333	101.0000000000000
3	808	0	10	10	353.00000000000000	192.701842233021
3	809	0	11	11	373.45454545454545	189.080069619388
3	810	0	3	3	200.00000000000000	16.70329308849007
3	811	0	9	9	146.66666666666667	7.000000000000000
3	812	0	4	4	128.00000000000000	32.03123475609393
3	813	0	9	9	141.33333333333333	13.00000000000000
3	814	0	7	7	251.42857142857143	87.0763212032164
3	815	0	8	8	153.87500000000000	68.2211477476010
3	816	0	8	8	173.00000000000000	52.6986039392208
3	817	0	6	6	239.00000000000000	96.0562335301567
3	818	0	9	9	176.33333333333333	42.3320209770334
3	819	0	3	3	185.00000000000000	29.54657340538831
3	820	0	6	6	175.00000000000000	59.4474557908074
3	821	0	9	9	271.66666666666667	186.642706795631
3	822	0	8	8	140.75000000000000	41.3754585645715
3	823	0	10	10	227.60000000000000	34.7217511079150
3	824	0	8	8	196.25000000000000	99.9467715479452
3	825	0	11	11	247.45454545454545	85.9678586872601
3	826	0	4	4	143.00000000000000	40.02499219237900
3	827	0	9	9	207.66666666666667	103.6641210834298
3	828	0	9	9	132.00000000000000	39.7994974842648
3	829	0	3	3	203.00000000000000	103.9663407069807
3	830	0	7	7	253.57142857142857	177.663405670064
3	831	0	3	3	254.00000000000000	113.168016683160
3	832	0	5	5	189.80000000000000	80.4593064847069
3	833	0	5	5	185.60000000000000	109.4979451861997
3	834	0	4	4	175.25000000000000	69.5143870001024
3	835	0	22	22	238.18181818181818	91.0989186928856
3	836	0	3	3	122.000000000000000	5.196152422706632
3	837	0	3	3	105.000000000000000	1.7320508075688773
3	838	0	11	11	143.545454545454545	60.1770116179985
3	839	0	7	7	154.57142857142857	18.52797113247196
3	840	9	0	9	1401.3333333333333	43.0871210456210
3	841	0	11	11	118.181818181818182	13.013978498661982
3	842	0	6	6	175.00000000000000	36.48013157871007
3	843	0	9	9	200.33333333333333	88.3020384815662
3	844	0	3	3	94.000000000000000	1.7320508075688773
3	845	0	9	9	177.00000000000000	48.0468521341409
3	846	0	6	6	180.50000000000000	14.78850905263949
3	847	0	9	9	114.00000000000000	16.15549442140351
3	848	0	8	8	145.25000000000000	47.4815753740332
3	849	0	11	11	237.63636363636364	56.8318092748642
3	850	0	11	11	213.36363636363636	76.7010726486569
3	851	0	11	11	164.818181818181818	48.1701529618044
3	852	0	10	10	188.000000000000000	44.9444101084885
3	853	0	8	8	164.37500000000000	59.2330445902333
3	854	0	5	5	270.20000000000000	145.810493449546
3	855	0	6	6	245.50000000000000	144.205062324455
3	856	0	7	7	266.42857142857143	48.6342031320111
3	857	0	3	3	267.00000000000000	81.0740402348372
3	858	0	8	8	180.87500000000000	78.9980786384797
3	859	0	6	6	249.50000000000000	96.3135504485220
3	860	0	9	9	221.66666666666667	68.2751785058084
3	861	0	8	8	128.00000000000000	66.4852292940749
3	862	0	7	7	224.00000000000000	51.4392845984467
3	863	0	7	7	269.85714285714286	103.6587808974370
3	864	0	5	5	137.00000000000000	31.60696125855822
3	865	0	6	6	134.50000000000000	39.7278240028321
3	866	0	8	8	206.37500000000000	89.8203564264328
3	867	4	0	4	1234.25000000000000	623.28023392371
3	868	9	0	9	421.66666666666667	51.3614641535850
3	869	9	0	9	1048.00000000000000	39.7146068846212
3	870	0	8	8	245.75000000000000	102.8004307939834
3	871	8	0	8	694.62500000000000	36.6876292891370
3	872	0	3	3	179.00000000000000	15.58845726811990
3	873	0	7	7	307.14285714285714	115.044090926665
3	874	0	4	4	362.75000000000000	130.706732802867
3	875	5	1	6	848.00000000000000	246.701438990534
3	876	0	3	3	247.00000000000000	13.85640646055102
3	877	0	5	5	281.00000000000000	111.6064514264296
3	878	0	6	6	273.50000000000000	71.2902517880250
3	879	0	7	7	332.42857142857143	113.952997829306
3	880	0	6	6	294.50000000000000	81.8675759992929
3	881	0	3	3	103.000000000000000	10.535653752852739
3	882	0	8	8	394.25000000000000	175.264494000191
3	883	0	7	7	232.14285714285714	61.5966140071259
3	884	5	0	5	1053.20000000000000	455.18314995175
3	885	0	7	7	227.42857142857143	90.8200733003762
3	886	0	6	6	212.50000000000000	55.7844064233008
3	887	0	7	7	350.42857142857143	177.477563974396
3	888	0	5	5	224.00000000000000	56.4047870308895
3	889	0	3	3	298.00000000000000	61.5060972587271
3	890	0	6	6	403.50000000000000	133.860748541161
3	891	9	0	9	1180.6666666666667	64.6819140100229
3	892	0	3	3	167.00000000000000	20.78460969082653
3	893	13	0	13	562.30769230769231	92.6457272043928
3	894	0	7	7	205.14285714285714	81.0502489641016
3	895	7	0	7	1457.0000000000000	24.49489742783178
3	896	0	3	3	243.00000000000000	39.6106046406767
3	897	0	3	3	289.00000000000000	99.6042167782067
3	898	0	6	6	195.00000000000000	72.9355880212123
3	899	0	3	3	402.00000000000000	251.720082631482
3	900	0	6	6	252.00000000000000	108.4933177665795
3	901	0	7	7	251.00000000000000	87.6698351772147
3	902	0	3	3	342.00000000000000	100.4589468389949
3	903	0	5	5	189.20000000000000	115.5409018486527
3	904	0	4	4	274.25000000000000	70.1159753551215
3	905	0	3	3	389.00000000000000	113.168016683160
3	906	7	0	7	1454.0000000000000	22.64950330581225
3	907	0	8	8	259.25000000000000	137.315850713393
3	908	0	9	9	321.33333333333333	116.190576209949
3	909	0	3	3	144.00000000000000	24.24871130596428
3	910	0	11	11	215.81818181818182	104.4680029308670
3	911	0	9	9	290.33333333333333	74.3286620355836
3	912	0	17	17	274.11764705882353	167.257616550391
3	913	0	7	7	239.85714285714286	99.3435597164852
3	914	4	1	5	749.60000000000000	465.44204795012
3	915	0	5	5	160.40000000000000	36.02499132546738
3	916	0	3	3	150.00000000000000	6.928203230275509
3	917	0	8	8	242.37500000000000	125.994260073341
3	918	0	8	8	174.87500000000000	130.283687719201
3	919	1	13	14	305.85714285714286	258.255942561119
3	920	0	7	7	199.57142857142857	52.5764749130798
3	921	0	5	5	192.80000000000000	37.02296584553971
3	922	0	9	9	174.66666666666667	58.5405842130056
3	923	0	8	8	270.50000000000000	134.527745412291
3	924	0	5	5	212.00000000000000	99.6117462953039
3	925	10	0	10	1036.70000000000000	232.737835342688
3	926	0	10	10	161.900000000000000	64.3280654147161
3	927	0	3	3	148.00000000000000	12.12435565298214
3	928	0	15	15	245.80000000000000	121.085094045469
3	929	0	8	8	257.00000000000000	90.9662417760410
3	930	0	4	4	267.50000000000000	112.0490963818986
3	931	0	3	3	111.000000000000000	19.51922129594314
3	932	0	3	3	121.000000000000000	24.43358344574123
3	933	0	12	12	254.75000000000000	83.0904490737216
3	934	8	0	8	951.87500000000000	92.0472510647191
3	935	2	2	4	243.50000000000000	8.660254037844386
3	936	0	7	7	350.85714285714286	131.552813946121
3	937	0	3	3	333.00000000000000	166.529276705329
3	938	0	8	8	340.62500000000000	70.9827695390126
3	939	0	5	5	313.40000000000000	83.7424623473659
3	940	0	6	6	269.00000000000000	168.726998432379
3	941	0	9	9	343.00000000000000	148.272553090584
3	942	0	7	7	158.85714285714286	73.2949033503889
3	943	0	8	8	184.62500000000000	69.0547143316702
3	944	0	3	3	159.00000000000000	24.43358344574123
3	945	0	9	9	296.33333333333333	143.987846709366
3	946	0	5	5	255.80000000000000	149.015770977437
3	947	0	3	3	160.00000000000000	12.12435565298214
3	948	0	5	5	186.80000000000000	63.8020375850176
3	949	0	3	3	154.00000000000000	17.57839583124695
3	950	0	9	9	432.66666666666667	240.604447174195
3	951	0	8	8	377.37500000000000	191.755005522300
3	952	0	8	8	460.62500000000000	278.953625178093
3	953	0	10	10	521.00000000000000	253.345613737440
3	954	0	8	8	314.00000000000000	116.631287152535
3	955	0	3	3	289.00000000000000	126.581989240176
3	956	0	7	7	403.57142857142857	165.203770278664
3	957	0	4	4	218.00000000000000	52.1919534027996
3	958	0	10	10	284.00000000000000	138.780402074645
3	959	10	0	10	2246.9000000000000	120.025413975541
3	960	0	3	3	366.00000000000000	115.969823661158
3	961	7	0	7	825.28571428571429	188.323050709602
3	962	0	6	6	234.00000000000000	70.2965148495998
3	963	0	9	9	232.66666666666667	131.790553530972
3	964	0	12	12	300.00000000000000	89.4376369829330
3	965	0	5	5	360.20000000000000	182.982786075631
3	966	0	6	6	301.00000000000000	148.185019485777
3	967	0	3	3	131.000000000000000	33.00000000000000
3	968	0	3	3	455.00000000000000	239.023011444505
3	969	0	9	9	340.66666666666667	314.912289375947
3	970	0	3	3	138.00000000000000	38.1051177665153
3	971	0	5	5	246.20000000000000	102.6508645847662
3	972	0	9	9	327.00000000000000	212.751615740046
3	973	0	3	3	109.000000000000000	9.165151389911680
3	974	9	0	9	689.00000000000000	75.7462870377156
3	975	9	0	9	488.00000000000000	25.50000000000000
3	976	9	0	9	1018.66666666666667	76.6827881600558
3	977	7	0	7	585.71428571428571	29.13024937365673
3	978	9	0	9	783.33333333333333	33.4439830163813
3	979	9	0	9	848.00000000000000	58.8260146533827
3	980	4	0	4	167.75000000000000	11.586630226256468
3	981	3	0	3	419.00000000000000	37.4699879903904
3	982	9	0	9	683.66666666666667	184.718028356736
3	983	0	6	6	263.00000000000000	85.7811168031753
3	984	0	7	7	263.42857142857143	93.5857131953682
3	985	0	16	16	324.31250000000000	119.829722940513
3	986	0	3	3	315.00000000000000	105.6976820937905
3	987	0	11	11	363.63636363636364	134.6620011193007
3	988	8	0	8	1575.8750000000000	480.77064252540
3	989	0	3	3	202.00000000000000	50.5865594797670
3	990	0	8	8	183.50000000000000	56.7853099716065
3	991	9	0	9	1370.3333333333333	26.59887215654077
3	992	0	3	3	168.00000000000000	27.05549851693737
3	993	0	5	5	184.40000000000000	59.3363295123654
3	994	0	6	6	171.00000000000000	73.1573646326875
3	995	0	9	9	277.33333333333333	107.066568077995
3	996	0	5	5	207.20000000000000	44.5780214904161
3	997	9	0	9	913.33333333333333	105.606581234315
3	998	0	3	3	329.00000000000000	67.6165660175079
3	999	0	7	7	365.85714285714286	29.93564526017198
3	1000	0	4	4	176.00000000000000	44.2944691807002
3	1001	0	3	3	174.00000000000000	61.5792172733626
3	1002	0	3	3	524.00000000000000	34.5976877840124
3	1003	0	3	3	283.00000000000000	107.5546372779900
3	1004	8	0	8	1237.2500000000000	133.257805989529
3	1005	8	0	8	1526.3750000000000	17.74371115957104
3	1006	8	0	8	1390.2500000000000	120.457164882080
3	1007	0	6	6	230.00000000000000	190.815093742607
3	1008	0	3	3	239.00000000000000	33.80828300875393
3	1009	0	3	3	237.00000000000000	1.7320508075688773
3	1010	0	3	3	285.00000000000000	45.1331363855870
3	1011	0	3	3	169.00000000000000	96.9948452238571
3	1012	9	0	9	640.00000000000000	58.4230262824513
3	1013	0	7	7	305.00000000000000	130.422390715705
3	1014	9	0	9	665.00000000000000	27.45450782658469
3	1015	8	0	8	4365.1250000000000	30.25339414252320
3	1016	9	0	9	682.00000000000000	57.5499782797526
3	1017	9	1	10	585.20000000000000	117.543183553960
3	1018	9	0	9	1389.6666666666667	36.5308089152157
3	1019	0	3	3	142.00000000000000	29.44486372867091
3	1020	0	3	3	264.00000000000000	100.9504829111778
3	1021	0	8	8	231.87500000000000	90.0562324328528
3	1022	0	7	7	161.85714285714286	67.7210665682611
3	1023	0	8	8	446.37500000000000	126.411954113751
3	1024	0	8	8	138.12500000000000	38.2825491762052
3	1025	0	8	8	293.75000000000000	129.201669604427
3	1026	9	0	9	639.33333333333333	55.2584835115840
3	1027	0	4	4	180.50000000000000	57.0000000000000
3	1028	0	7	7	335.42857142857143	145.166406975876
3	1029	10	0	10	879.50000000000000	413.29468905371
3	1030	0	7	7	216.71428571428571	123.533685400264
3	1031	0	4	4	285.50000000000000	190.627909813857
3	1032	0	4	4	286.25000000000000	114.6396528257130
3	1033	0	4	4	221.75000000000000	144.631428119894
3	1034	0	3	3	276.00000000000000	1.7320508075688773
3	1035	7	0	7	728.42857142857143	26.06311021896110
3	1036	0	4	4	233.00000000000000	60.4483250388297
3	1037	0	6	6	157.00000000000000	85.9208938500991
3	1038	0	10	10	301.40000000000000	50.2752424161237
3	1039	0	3	3	325.00000000000000	219.601912559977
3	1040	0	9	9	238.66666666666667	128.881728728319
3	1041	9	0	9	881.33333333333333	80.8949936646267
3	1042	5	0	5	1156.40000000000000	371.360741059149
3	1043	3	0	3	910.00000000000000	45.4312667664022
3	1044	0	6	6	174.00000000000000	95.5991631762538
3	1045	0	8	8	261.50000000000000	136.322097569375
3	1046	0	3	3	238.00000000000000	15.09966887054150
3	1047	0	3	3	224.00000000000000	105.0000000000000
3	1048	0	8	8	193.62500000000000	86.9251525328379
3	1049	0	6	6	230.00000000000000	72.0999306518390
3	1050	0	7	7	366.71428571428571	165.307505663147
3	1051	12	0	12	1092.50000000000000	258.426180773332
3	1052	0	7	7	459.71428571428571	151.481257680848
3	1053	0	4	4	386.00000000000000	74.4177398205562
3	1054	0	9	9	278.66666666666667	91.5095623418668
3	1055	0	9	9	265.66666666666667	108.171160666788
3	1056	0	5	5	255.80000000000000	99.8734198873754
3	1057	0	9	9	140.66666666666667	62.6019169035582
3	1058	0	8	8	191.75000000000000	47.5086458296953
3	1059	0	5	5	203.00000000000000	121.1011973516365
3	1060	0	3	3	193.00000000000000	69.4766147707270
3	1061	0	6	6	169.50000000000000	70.9274276990220
3	1062	0	4	4	235.25000000000000	61.3045675296711
3	1063	0	3	3	205.00000000000000	40.2864741569674
3	1064	0	3	3	212.00000000000000	15.58845726811990
3	1065	0	13	13	242.92307692307692	117.979137660338
3	1066	0	4	4	230.75000000000000	86.8576421508206
3	1067	15	0	15	1579.4000000000000	69.9548834198565
3	1068	21	0	21	1197.00000000000000	391.59405000587
3	1069	0	4	4	122.750000000000000	46.8854988242634
3	1070	0	6	6	159.00000000000000	29.49576240750525
3	1071	10	0	10	2154.2000000000000	183.178601370357
3	1072	0	10	10	203.30000000000000	88.0732649559445
3	1073	12	0	12	355.00000000000000	38.06215013274044
3	1074	0	7	7	204.28571428571429	62.7102178960608
3	1075	0	5	5	135.80000000000000	57.2992146543039
3	1076	11	1	12	414.50000000000000	41.3224570245460
3	1077	10	0	10	848.30000000000000	47.7378256731494
3	1078	3	1	4	372.50000000000000	14.17744687875783
3	1079	7	0	7	1538.4285714285714	76.8458568452829
3	1080	9	0	9	336.33333333333333	39.6610640301039
3	1081	0	3	3	141.00000000000000	38.2230297072328
3	1082	10	0	10	1535.60000000000000	35.6314467851082
3	1083	3	0	3	1181.00000000000000	78.0000000000000
3	1084	0	4	4	172.25000000000000	36.11440155948870
3	1085	9	0	9	1828.6666666666667	29.18047292282975
3	1086	11	0	11	1629.09090909090909	290.394026985906
3	1087	7	0	7	1886.4285714285714	204.773742736430
3	1088	0	9	9	141.00000000000000	45.4972526643093
3	1089	0	7	7	161.85714285714286	58.0357032967023
3	1090	0	3	3	113.000000000000000	5.196152422706632
3	1091	0	7	7	124.57142857142857	38.6301140858491
3	1092	0	10	10	141.200000000000000	29.36664774876424
3	1093	0	10	10	143.900000000000000	35.1582138340388
3	1094	0	10	10	143.000000000000000	26.34387974463898
3	1095	0	6	6	148.50000000000000	17.53567791675018
3	1096	0	9	9	152.66666666666667	35.8364339743786
3	1097	0	4	4	117.500000000000000	31.51190251317746
3	1098	0	9	9	162.33333333333333	25.10478042126638
3	1099	0	10	10	143.600000000000000	54.8051092508719
3	1100	0	4	4	167.00000000000000	100.4888053466654
3	1101	0	6	6	119.50000000000000	11.449890829173875
3	1102	0	10	10	220.10000000000000	113.622620987196
3	1103	0	8	8	155.00000000000000	68.7479869835162
3	1104	0	13	13	226.07692307692308	84.5729089193278
3	1105	0	6	6	218.00000000000000	119.639458373899
3	1106	0	5	5	117.800000000000000	15.95932329392446
3	1107	0	4	4	168.50000000000000	57.1576766497730
3	1108	0	6	6	127.50000000000000	50.2861810043276
3	1109	0	3	3	146.00000000000000	10.392304845413264
3	1110	0	3	3	113.000000000000000	20.78460969082653
3	1111	0	3	3	144.00000000000000	13.85640646055102
3	1112	0	4	4	105.500000000000000	5.744562646538029
3	1113	0	9	9	171.33333333333333	38.0985564030975
3	1114	0	4	4	117.500000000000000	13.07669683062202
3	1115	0	9	9	126.33333333333333	38.5389413450863
3	1116	0	3	3	207.00000000000000	7.549834435270750
3	1117	0	3	3	135.00000000000000	61.5060972587271
3	1118	0	4	4	223.25000000000000	42.9447319237180
3	1119	0	3	3	169.00000000000000	84.0713982279348
3	1120	0	8	8	165.50000000000000	26.20250805879904
3	1121	0	7	7	98.857142857142857	9.281317640446164
3	1122	0	4	4	140.75000000000000	37.25922704512266
3	1123	0	9	9	171.00000000000000	84.6005319132214
3	1124	0	9	9	137.00000000000000	51.3078941294612
3	1125	0	8	8	194.00000000000000	41.0400501252827
3	1126	0	3	3	102.000000000000000	3.464101615137755
3	1127	0	5	5	113.000000000000000	0
3	1128	0	14	14	244.57142857142857	103.6819947915550
3	1129	0	9	9	268.00000000000000	108.415865997556
3	1130	0	7	7	131.00000000000000	43.2666153055679
3	1131	0	4	4	156.50000000000000	44.1927595879687
3	1132	0	3	3	310.00000000000000	111.861521534440
3	1133	0	4	4	170.75000000000000	57.8813441447242
3	1134	0	5	5	121.40000000000000	27.69115382211438
3	1135	0	6	6	123.00000000000000	18.94201678808252
3	1136	0	3	3	300.00000000000000	58.1979381078058
3	1137	0	10	10	204.80000000000000	45.2150417449769
3	1138	0	5	5	281.00000000000000	125.301636062743
3	1139	0	5	5	156.80000000000000	51.9874984972349
3	1140	0	6	6	194.50000000000000	61.9314136767441
3	1141	6	0	6	588.50000000000000	141.792453960005
3	1142	0	7	7	229.14285714285714	30.33385661505733
3	1143	0	7	7	248.42857142857143	8.202786982831767
3	1144	0	5	5	213.20000000000000	203.033741038282
3	1145	0	7	7	214.14285714285714	87.0984664454137
3	1146	0	5	5	242.00000000000000	93.6989861204485
3	1147	0	3	3	192.00000000000000	48.4974226119286
3	1148	0	4	4	212.75000000000000	80.4751514444055
3	1149	0	8	8	184.62500000000000	79.4443875568672
3	1150	0	4	4	174.50000000000000	78.0960946526777
3	1151	5	0	5	1094.00000000000000	377.958331036637
3	1152	0	3	3	172.00000000000000	81.4063879557372
3	1153	0	6	6	291.50000000000000	98.0912840164711
3	1154	0	4	4	210.50000000000000	158.565443902510
3	1155	0	3	3	266.00000000000000	168.881615340451
3	1156	0	4	4	337.25000000000000	168.274329593078
3	1157	0	8	8	219.50000000000000	126.681828666489
3	1158	0	6	6	153.00000000000000	26.94438717061496
3	1159	0	3	3	207.00000000000000	30.04995840263344
3	1160	0	3	3	174.00000000000000	12.12435565298214
3	1161	0	4	4	290.75000000000000	199.439840553486
3	1162	0	3	3	201.00000000000000	45.8257569495584
3	1163	2	2	4	1386.5000000000000	781.03969169307
3	1164	0	4	4	110.750000000000000	19.18984106239549
3	1165	0	3	3	118.000000000000000	22.51666049839540
3	1166	0	8	8	174.87500000000000	86.3687071306997
3	1167	0	3	3	273.00000000000000	85.3463531734075
3	1168	0	8	8	241.62500000000000	72.7892015146674
3	1169	0	3	3	331.00000000000000	92.5796953980731
3	1170	0	8	8	237.12500000000000	125.539336464711
3	1171	0	4	4	198.50000000000000	101.8970068255197
3	1172	0	5	5	173.60000000000000	64.9137889820029
3	1173	0	5	5	174.20000000000000	31.36399209284430
3	1174	0	3	3	208.00000000000000	58.0430874437258
3	1175	4	1	5	704.00000000000000	328.037345434937
3	1176	3	1	4	1048.25000000000000	594.32503733227
3	1177	3	0	3	626.00000000000000	106.6583330077871
3	1178	3	0	3	587.00000000000000	68.6075797561756
3	1179	0	4	4	237.50000000000000	63.7102817447859
3	1180	0	6	6	166.50000000000000	50.2503731329430
3	1181	0	10	10	175.700000000000000	38.9474004267294
3	1182	6	0	6	903.50000000000000	215.087656549603
3	1183	6	0	6	993.00000000000000	31.61645141378140
3	1184	6	0	6	883.50000000000000	74.1774898469879
3	1185	5	0	5	3795.2000000000000	949.59738837046
3	1186	4	1	5	653.60000000000000	369.684730547530
3	1187	8	0	8	884.00000000000000	123.203664138462
3	1188	4	0	4	1679.7500000000000	545.66129604362
3	1189	3	0	3	2428.0000000000000	1120.2995135231
3	1190	0	5	5	298.40000000000000	130.377528738660
3	1191	0	3	3	196.00000000000000	76.4460594144656
3	1192	0	6	6	236.50000000000000	114.8559967959880
3	1193	0	3	3	166.00000000000000	54.5252235208623
3	1194	0	10	10	338.30000000000000	217.956188258099
3	1195	0	4	4	207.50000000000000	58.6088730483704
3	1196	0	6	6	382.00000000000000	107.4597599103962
3	1197	0	6	6	140.00000000000000	37.9473319220206
3	1198	6	1	7	896.00000000000000	280.715158122963
3	1199	0	3	3	171.00000000000000	24.24871130596428
3	1200	0	7	7	275.85714285714286	143.077401629827
3	1201	0	4	4	249.50000000000000	129.926902525997
3	1202	5	1	6	573.50000000000000	131.955674375905
3	1203	0	4	4	200.00000000000000	51.0881590977792
3	1204	0	3	3	250.00000000000000	112.343224094736
3	1205	7	0	7	725.42857142857143	37.6866782071028
3	1206	0	4	4	178.25000000000000	120.0593603181360
3	1207	0	4	4	123.500000000000000	41.1703777004778
3	1208	0	6	6	269.00000000000000	149.915976466820
3	1209	0	6	6	323.00000000000000	133.099962434255
3	1210	0	3	3	170.00000000000000	106.7848303833461
3	1211	0	4	4	233.75000000000000	84.1561049478884
3	1212	0	5	5	194.60000000000000	118.3651131034816
3	1213	0	7	7	212.85714285714286	64.4991694298683
3	1214	0	3	3	144.00000000000000	51.2932744129286
3	1215	0	5	5	307.40000000000000	62.2599389655981
3	1216	0	3	3	301.00000000000000	190.549206243427
3	1217	0	5	5	273.20000000000000	159.347732961596
3	1218	0	3	3	415.00000000000000	26.21068484416231
3	1219	0	3	3	334.00000000000000	129.880714503732
3	1220	6	0	6	1721.0000000000000	476.87734272033
3	1221	0	3	3	160.00000000000000	54.4426303552648
3	1222	6	0	6	1535.5000000000000	351.465930070042
3	1223	6	0	6	1131.00000000000000	30.27870538844090
3	1224	3	0	3	455.00000000000000	18.24828759089466
3	1225	0	5	5	224.00000000000000	102.5280449438104
3	1226	0	4	4	281.75000000000000	139.004496330155
3	1227	0	4	4	183.50000000000000	9.949874371066200
3	1228	0	4	4	167.00000000000000	79.8999374217527
3	1229	0	6	6	263.00000000000000	92.1346840229020
3	1230	0	3	3	225.00000000000000	152.538519725347
3	1231	0	4	4	186.50000000000000	120.4117934423369
3	1232	0	6	6	273.00000000000000	60.5574107768818
3	1233	0	3	3	325.00000000000000	126.759615019927
3	1234	0	3	3	185.00000000000000	104.4844486036080
3	1235	0	4	4	161.00000000000000	70.0142842568572
3	1236	4	0	4	959.75000000000000	73.1727408260754
3	1237	0	6	6	229.50000000000000	86.5210956934781
3	1238	0	6	6	188.50000000000000	65.3536533026272
3	1239	0	5	5	240.80000000000000	74.9279654067825
3	1240	0	6	6	244.00000000000000	127.824880207259
3	1241	0	3	3	242.00000000000000	41.5692193816531
3	1242	0	6	6	312.00000000000000	211.474821196283
3	1243	0	3	3	124.000000000000000	26.88865931949750
3	1244	0	3	3	160.00000000000000	47.8434948556227
3	1245	5	0	5	1112.00000000000000	53.3291665038935
3	1246	0	6	6	132.00000000000000	38.8690107926610
3	1247	0	3	3	197.00000000000000	57.4717321820040
3	1248	0	3	3	451.00000000000000	111.700492389246
3	1249	0	3	3	204.00000000000000	91.9945650568554
3	1250	0	3	3	205.00000000000000	58.1979381078058
3	1251	0	6	6	237.00000000000000	108.4767256142994
3	1252	3	0	3	843.00000000000000	329.212697203495
3	1253	6	0	6	1708.5000000000000	326.305225210998
3	1254	10	0	10	314.00000000000000	26.49528259898354
3	1255	5	0	5	858.80000000000000	736.18251812985
3	1256	5	0	5	669.80000000000000	21.79908254950194
3	1257	3	0	3	960.00000000000000	56.7890834580027
3	1258	0	5	5	176.60000000000000	32.89072817679779
3	1259	7	0	7	331.57142857142857	53.0592660549099
3	1260	0	4	4	125.00000000000000	35.58089374931439
3	1261	0	4	4	149.00000000000000	38.96151947755631
3	1262	0	4	4	98.000000000000000	0
3	1263	0	3	3	146.00000000000000	65.1076032426321
3	1264	0	5	5	119.600000000000000	36.76683287964847
3	1265	0	3	3	131.000000000000000	3.0000000000000000
3	1266	0	3	3	155.00000000000000	60.2245796996542
3	1267	0	3	3	362.00000000000000	101.3360745243272
3	1268	3	1	4	300.50000000000000	18.08314132002512
3	1269	0	6	6	209.50000000000000	73.4704022038807
3	1270	3	0	3	1186.00000000000000	22.11334438749598
3	1271	8	0	8	1055.37500000000000	115.550777335582
3	1272	3	0	3	491.00000000000000	6.000000000000000
3	1273	4	1	5	2363.0000000000000	400.51404469756
3	1274	3	0	3	633.00000000000000	9.643650760992955
3	1275	4	0	4	1442.0000000000000	20.92844953645635
3	1276	4	0	4	1085.75000000000000	14.77328670269416
3	1277	4	0	4	894.50000000000000	31.41655614481002
3	1278	3	0	3	1499.0000000000000	45.3982378512647
3	1279	3	0	3	1514.0000000000000	13.07669683062202
3	1280	5	0	5	942.20000000000000	456.81144906843
3	1281	5	0	5	1016.00000000000000	143.561833368065
3	1282	0	3	3	208.00000000000000	128.487353463288
3	1283	0	3	3	180.00000000000000	56.3116329012043
3	1284	7	0	7	974.42857142857143	138.384557354806
3	1285	4	0	4	1110.50000000000000	83.3366666000027
3	1286	4	0	4	513.50000000000000	35.02855977627399
3	1287	6	0	6	1168.5000000000000	206.337345141397
3	1288	3	0	3	935.00000000000000	47.1487009365051
3	1289	6	0	6	1062.50000000000000	194.521721152163
3	1290	5	0	5	1283.0000000000000	33.94112549695428
3	1291	0	4	4	428.75000000000000	115.1357893966945
3	1292	0	3	3	232.00000000000000	36.1662826400502
3	1293	0	3	3	143.00000000000000	31.32091952673165
3	1294	3	0	3	725.00000000000000	23.81176179958132
3	1295	0	3	3	137.00000000000000	7.937253933193772
3	1296	8	0	8	1386.5000000000000	210.660186759896
3	1297	4	0	4	487.25000000000000	50.4603804979709
3	1298	5	0	5	979.40000000000000	191.582358269231
3	1299	3	0	3	1751.0000000000000	457.27125429005
3	1300	8	0	8	574.25000000000000	236.447366538215
3	1301	0	3	3	189.00000000000000	72.3947511909531
3	1302	0	4	4	307.25000000000000	58.5000000000000
3	1303	4	0	4	1072.25000000000000	14.97497913187194
3	1304	4	0	4	692.00000000000000	15.68438714135812
3	1305	4	0	4	424.25000000000000	26.31064423384574
3	1306	5	0	5	691.40000000000000	121.9233365685175
3	1307	3	0	3	654.00000000000000	187.645943201552
3	1308	4	0	4	1106.75000000000000	27.64507189355817
3	1309	3	0	3	872.00000000000000	18.73499399519519
3	1310	4	0	4	1064.00000000000000	35.58089374931439
3	1311	5	0	5	927.20000000000000	32.76736181019156
3	1312	0	4	4	263.00000000000000	24.85960578931211
3	1313	5	0	5	956.60000000000000	41.6449276623216
3	1314	0	3	3	234.00000000000000	30.34798181098704
3	1315	3	0	3	1248.00000000000000	22.91287847477920
3	1316	4	0	4	728.75000000000000	9.287087810503355
3	1317	0	3	3	117.000000000000000	14.17744687875783
3	1318	3	0	3	264.00000000000000	13.52774925846868
3	1319	4	0	4	617.00000000000000	72.2910782877113
3	1320	4	0	4	617.00000000000000	8.831760866327847
3	1321	4	0	4	909.50000000000000	148.966439173392
3	1322	6	0	6	1384.5000000000000	240.302933814800
3	1323	3	0	3	526.00000000000000	34.7706773014274
3	1324	3	0	3	502.00000000000000	33.04542328371661
3	1325	3	0	3	255.00000000000000	7.549834435270750
3	1326	3	0	3	1824.0000000000000	9.643650760992955
3	1327	5	0	5	1119.80000000000000	70.1833313543893
3	1328	5	0	5	1237.4000000000000	25.04595775769016
3	1329	4	0	4	763.25000000000000	21.12463017427761
3	1330	5	0	5	1609.4000000000000	14.13506278726770
3	1331	4	0	4	927.50000000000000	7.549834435270750
3	1332	4	0	4	530.75000000000000	213.883730096518
3	1333	4	0	4	1763.0000000000000	41.7851648315524
3	1334	0	3	3	385.00000000000000	103.7641556608061
3	1335	3	0	3	809.00000000000000	24.00000000000000
3	1336	6	0	6	1421.5000000000000	181.160426142135
3	1337	3	0	3	842.00000000000000	31.32091952673165
3	1338	5	0	5	1886.6000000000000	24.13089306262825
3	1339	4	0	4	1377.5000000000000	41.3158565202272
3	1340	4	0	4	941.75000000000000	12.093386622447824
3	1341	4	0	4	2964.5000000000000	1079.39566424921
3	1342	3	0	3	1748.0000000000000	262.289915932733
3	1343	0	3	3	181.00000000000000	81.9573059586514
3	1344	6	0	6	573.00000000000000	35.78267737327658
3	1345	6	0	6	508.00000000000000	11.64474130240771
3	1346	5	0	5	1172.00000000000000	644.61616486092
3	1347	6	0	6	1601.5000000000000	59.8623420858222
3	1348	0	4	4	239.75000000000000	79.8389002930276
3	1349	4	0	4	538.25000000000000	83.7272357121624
3	1350	5	0	5	938.60000000000000	24.68400291686905
3	1351	7	0	7	1959.2857142857143	193.314695324932
3	1352	5	0	5	1500.8000000000000	40.1708849790492
3	1353	5	0	5	972.20000000000000	110.5857133629837
3	1354	5	0	5	1457.6000000000000	116.1391406890890
3	1355	5	0	5	1150.40000000000000	31.84807686501651
3	1356	5	0	5	1121.60000000000000	25.40275575601986
3	1357	5	0	5	972.20000000000000	64.2938566272082
3	1358	4	0	4	800.00000000000000	11.747340124470731
3	1359	4	0	4	741.50000000000000	31.60696125855822
3	1360	3	0	3	726.00000000000000	15.39480431834065
3	1361	4	0	4	358.25000000000000	22.23173407541571
3	1362	5	0	5	1296.8000000000000	37.38582619121851
3	1363	4	0	4	2882.0000000000000	996.02710806484
3	1364	4	0	4	893.75000000000000	94.4364865928419
3	1365	4	0	4	754.25000000000000	55.8233821977852
3	1366	5	0	5	813.20000000000000	54.3571522432881
3	1367	4	0	4	300.50000000000000	21.56385865284782
3	1368	5	0	5	795.20000000000000	91.5270451833774
3	1369	5	0	5	702.80000000000000	16.09968943799849
3	1370	4	0	4	492.50000000000000	40.21193852576620
3	1371	4	0	4	353.00000000000000	142.112631387924
3	1372	3	0	3	818.00000000000000	47.1487009365051
3	1373	4	0	4	586.25000000000000	53.7424413289906
3	1374	4	0	4	564.50000000000000	20.85665361461421
3	1375	5	0	5	1361.0000000000000	90.0999445060872
3	1376	5	0	5	951.20000000000000	46.6015021217128
3	1377	5	0	5	1251.2000000000000	75.3173286833780
3	1378	5	0	5	1130.00000000000000	68.5091234800154
3	1379	5	0	5	3222.8000000000000	26.46129248543994
3	1380	4	0	4	801.50000000000000	32.54228019054596
3	1381	5	0	5	963.20000000000000	57.6515394417183
3	1382	3	0	3	760.00000000000000	51.6430053347014
3	1383	5	0	5	668.60000000000000	19.25616784305746
3	1384	5	0	5	710.00000000000000	154.812790169288
3	1385	5	0	5	922.40000000000000	24.95596121170251
3	1386	4	0	4	281.75000000000000	11.324751652906125
3	1387	5	0	5	236.60000000000000	33.29864862122786
3	1388	5	0	5	1235.0000000000000	46.4273626216265
3	1389	5	0	5	2333.6000000000000	118.3651131034816
3	1390	5	0	5	1338.2000000000000	20.41323100344480
3	1391	6	0	6	1090.00000000000000	76.6889822595137
3	1392	3	0	3	670.00000000000000	39.9499687108764
3	1393	4	0	4	383.00000000000000	17.66352173265569
3	1394	4	0	4	699.50000000000000	5.744562646538029
3	1395	6	0	6	1084.50000000000000	288.670573491653
3	1396	5	0	5	2070.8000000000000	20.41323100344480
3	1397	5	0	5	958.40000000000000	27.28186210653518
3	1398	7	0	7	755.85714285714286	25.14245129542577
3	1399	6	0	6	254.50000000000000	40.7565945584270
3	1400	4	0	4	252.50000000000000	3.8729833462074169
3	1401	5	0	5	542.60000000000000	13.31540461270329
3	1402	0	3	3	237.00000000000000	82.6135582092915
3	1403	0	3	3	210.00000000000000	75.0799573787839
3	1404	3	0	3	1230.00000000000000	51.0294032886923
3	1405	4	0	4	1379.0000000000000	886.19410966221
3	1406	7	0	7	947.42857142857143	160.103984067498
3	1407	3	0	3	559.00000000000000	15.09966887054150
3	1408	3	0	3	1424.0000000000000	78.8606365685695
3	1409	4	0	4	815.00000000000000	23.62202362203543
3	1410	4	0	4	422.75000000000000	21.12463017427761
3	1411	4	0	4	461.00000000000000	30.88689042296100
3	1412	4	0	4	328.25000000000000	14.97497913187194
3	1413	4	0	4	1651.2500000000000	67.1435030364070
3	1414	4	0	4	1031.75000000000000	19.95620204347511
3	1415	3	0	3	750.00000000000000	102.2350233530565
3	1416	4	0	4	1331.0000000000000	8.831760866327847
3	1417	4	0	4	1489.2500000000000	390.970906846021
3	1418	4	0	4	604.25000000000000	149.486621474967
3	1419	4	0	4	804.50000000000000	16.52271164185831
3	1420	3	0	3	243.00000000000000	10.535653752852739
3	1421	3	0	3	498.00000000000000	64.6451854355759
3	1422	4	0	4	1019.75000000000000	22.63294059551255
3	1423	4	0	4	1013.75000000000000	401.562261673081
3	1424	4	0	4	797.75000000000000	86.1292633197336
3	1425	4	0	4	282.50000000000000	13.96424004376894
3	1426	3	0	3	805.00000000000000	9.165151389911680
3	1427	4	0	4	1303.2500000000000	364.796175966799
3	1428	4	0	4	2075.7500000000000	33.97425495871837
3	1429	4	0	4	1248.50000000000000	170.771777527787
3	1430	4	0	4	909.50000000000000	44.1927595879687
3	1431	4	1	5	1045.40000000000000	165.808021518864
3	1432	6	0	6	2179.5000000000000	132.726410333437
3	1433	5	0	5	517.40000000000000	74.3794326410198
3	1434	3	0	3	636.00000000000000	19.97498435543818
3	1435	4	0	4	569.75000000000000	96.7897205285768
3	1436	4	0	4	771.50000000000000	18.57417562100671
3	1437	5	0	5	803.00000000000000	33.33916615633930
3	1438	3	0	3	926.00000000000000	42.0000000000000
3	1439	5	0	5	1214.6000000000000	27.60978087562449
3	1440	5	0	5	1210.4000000000000	162.158256034036
3	1441	5	0	5	474.20000000000000	24.61097316239242
3	1442	4	0	4	322.25000000000000	19.95620204347511
3	1443	4	1	5	288.80000000000000	25.50882200337758
3	1444	7	0	7	887.42857142857143	96.5519845175940
3	1445	5	0	5	2151.2000000000000	34.37586362551492
3	1446	6	0	6	1781.5000000000000	806.46432035150
3	1447	5	0	5	1046.60000000000000	24.86563894212252
3	1448	6	0	6	1270.0000000000000	85.2056336165632
3	1449	5	0	5	896.00000000000000	8.746427842267951
3	1450	4	0	4	755.75000000000000	56.1449018166387
3	1451	8	0	8	2476.2500000000000	267.083052893397
3	1452	3	0	3	620.00000000000000	44.1927595879687
3	1453	4	0	4	279.50000000000000	13.07669683062202
3	1454	3	0	3	1101.00000000000000	72.6429624946560
3	1455	5	0	5	1471.4000000000000	122.1445864539235
3	1456	5	0	5	2654.0000000000000	77.8845299144830
3	1457	0	3	3	282.00000000000000	65.8862656401165
3	1458	5	0	5	1946.0000000000000	58.7494680826984
3	1459	0	4	4	305.75000000000000	150.406947977811
3	1460	0	3	3	203.00000000000000	18.73499399519519
3	1461	4	0	4	587.00000000000000	18.16590212458495
3	1462	4	0	4	1370.0000000000000	118.9453656095941
3	1463	5	0	5	1013.60000000000000	139.417717668882
3	1464	5	0	5	269.60000000000000	16.62227421263408
3	1465	5	0	5	1369.4000000000000	13.81303731986561
3	1466	5	0	5	1473.2000000000000	296.534483660838
3	1467	4	0	4	1300.2500000000000	7.088723439378913
3	1468	5	0	5	1638.8000000000000	357.545381734962
3	1469	5	0	5	1416.8000000000000	433.76514382786
3	1470	3	0	3	1531.0000000000000	15.39480431834065
3	1471	5	0	5	1882.4000000000000	65.2249952088921
3	1472	3	0	3	861.00000000000000	457.93340127141
3	1473	0	4	4	289.25000000000000	109.5273938336889
3	1474	4	0	4	243.50000000000000	43.3012701892219
3	1475	4	0	4	1122.50000000000000	517.61665351880
3	1476	2	1	3	2672.0000000000000	67.6165660175079
3	1477	3	0	3	259.00000000000000	27.05549851693737
3	1478	5	0	5	419.00000000000000	102.2423591277118
3	1479	4	0	4	1467.5000000000000	97.1956789162975
3	1480	0	3	3	238.00000000000000	58.8897274573418
3	1481	4	0	4	647.75000000000000	22.50000000000000
3	1482	0	3	3	459.00000000000000	202.346237919068
3	1483	0	3	3	134.00000000000000	32.44996147917590
3	1484	0	3	3	157.00000000000000	61.7980582219215
3	1485	0	3	3	296.00000000000000	108.498847920151
3	1486	0	3	3	143.00000000000000	29.54657340538831
3	1487	0	3	3	282.00000000000000	152.509016126916
3	1488	0	3	3	261.00000000000000	78.0768851837725
3	1489	0	3	3	262.00000000000000	61.6522505671934
3	1490	0	4	4	303.50000000000000	157.082780724050
3	1491	0	3	3	200.00000000000000	48.2804308182932
3	1492	0	3	3	280.00000000000000	100.5037312740179
3	1493	0	3	3	283.00000000000000	163.502293561895
3	1494	0	5	5	305.60000000000000	114.5395128329085
3	1495	0	3	3	160.00000000000000	63.6631761695880
3	1496	0	3	3	227.00000000000000	16.70329308849007
3	1497	4	0	4	569.75000000000000	49.2569792009214
3	1498	4	0	4	240.50000000000000	15.77973383805950
3	1499	3	0	3	674.00000000000000	196.448466524939
3	1500	3	0	3	864.00000000000000	190.549206243427
3	1501	0	3	3	267.00000000000000	50.7641605859882
3	1502	0	3	3	310.00000000000000	76.6224510179621
3	1503	0	3	3	142.00000000000000	22.71563338320109
3	1504	3	0	3	1308.00000000000000	61.5060972587271
3	1505	3	0	3	1409.0000000000000	26.66458325194677
3	1506	0	3	3	226.00000000000000	90.2164064901723
3	1507	3	0	3	2739.0000000000000	407.92646396134
3	1508	0	3	3	198.00000000000000	55.6686626388671
3	1509	5	0	5	671.60000000000000	21.77842969545784
3	1510	0	3	3	409.00000000000000	122.315166680179
3	1511	0	4	4	261.50000000000000	71.6030725597722
3	1512	0	4	4	431.00000000000000	166.547290581384
3	1513	0	4	4	323.75000000000000	103.7894503309464
3	1514	4	0	4	557.75000000000000	10.500000000000000
3	1515	0	3	3	240.00000000000000	63.3798075099633
3	1516	4	0	4	906.50000000000000	67.1937497093294
3	1517	6	0	6	1155.50000000000000	23.14087293081227
3	1518	8	0	8	229.25000000000000	21.13730622112748
3	1519	5	0	5	847.40000000000000	51.1937496184837
3	1520	0	3	3	174.00000000000000	40.8411557133243
3	1521	0	3	3	314.00000000000000	42.0000000000000
3	1522	0	3	3	256.00000000000000	17.57839583124695
3	1523	5	0	5	518.60000000000000	77.2288806082284
3	1524	2	1	3	669.00000000000000	297.232232437870
3	1525	3	0	3	790.00000000000000	17.57839583124695
3	1526	0	3	3	246.00000000000000	64.1560597293818
3	1527	0	5	5	281.60000000000000	47.5478706147815
3	1528	6	0	6	2180.0000000000000	726.88953768781
3	1529	0	5	5	207.80000000000000	51.9008670447807
3	1530	0	4	4	190.25000000000000	46.8854988242634
3	1531	0	3	3	281.00000000000000	15.87450786638754
3	1532	0	4	4	118.250000000000000	19.18984106239549
3	1533	0	3	3	204.00000000000000	46.6047207909242
3	1534	0	4	4	163.25000000000000	33.88583774971485
3	1535	0	4	4	149.75000000000000	48.8287824955732
3	1536	0	3	3	277.00000000000000	226.501655623088
3	1537	0	3	3	184.00000000000000	10.535653752852739
3	1538	0	3	3	291.00000000000000	68.4324484437025
3	1539	0	3	3	240.00000000000000	75.4983443527075
3	1540	0	4	4	221.00000000000000	75.2994023880668
3	1541	0	6	6	283.50000000000000	107.0864137040736
3	1542	0	3	3	119.000000000000000	3.0000000000000000
3	1543	0	3	3	284.00000000000000	62.6418390534633
3	1544	0	3	3	164.00000000000000	19.67231557290600
3	1545	0	3	3	208.00000000000000	58.9660919512223
3	1546	0	3	3	152.00000000000000	46.5725240887801
3	1547	0	3	3	169.00000000000000	37.5099986670221
3	1548	0	4	4	234.50000000000000	110.5395856695691
3	1549	0	3	3	263.00000000000000	75.7165767847438
3	1550	0	3	3	198.00000000000000	78.3070878018076
3	1551	0	4	4	158.00000000000000	63.1664467894150
3	1552	0	5	5	293.60000000000000	60.7231422111867
3	1553	0	3	3	161.00000000000000	3.0000000000000000
3	1554	5	0	5	1071.20000000000000	80.6827119028606
3	1555	0	3	3	204.00000000000000	53.8609320379809
3	1556	0	4	4	150.50000000000000	26.43860813280457
3	1557	4	0	4	250.25000000000000	50.3413349048275
3	1558	5	0	5	1283.0000000000000	343.313268022079
3	1559	0	5	5	164.60000000000000	38.26617305140403
3	1560	0	4	4	284.00000000000000	99.7095782761115
3	1561	0	3	3	310.00000000000000	195.721741255283
3	1562	0	4	4	259.25000000000000	47.3946199478380
3	1563	0	4	4	290.00000000000000	17.14642819948225
3	1564	0	5	5	160.40000000000000	67.0619116935985
3	1565	0	3	3	149.00000000000000	44.3959457608462
3	1566	0	6	6	226.00000000000000	79.5914568279787
3	1567	0	3	3	361.00000000000000	143.697599144871
3	1568	0	4	4	315.50000000000000	88.6058688801143
3	1569	0	3	3	205.00000000000000	71.0774225756674
3	1570	0	3	3	327.00000000000000	293.959180839789
3	1571	0	5	5	264.20000000000000	60.4334344547784
3	1572	0	4	4	182.00000000000000	38.49675310984032
3	1573	0	3	3	192.00000000000000	32.90896534380867
3	1574	4	0	4	966.50000000000000	103.8219629943491
3	1575	0	3	3	170.00000000000000	7.937253933193772
3	1576	0	4	4	321.50000000000000	105.7118725593299
3	1577	0	3	3	182.00000000000000	107.3731810090397
3	1578	0	4	4	293.75000000000000	47.8983298247444
3	1579	0	4	4	172.25000000000000	85.8152084423268
3	1580	0	4	4	163.25000000000000	29.43212530552288
3	1581	0	4	4	244.25000000000000	51.1688381732476
3	1582	0	6	6	294.00000000000000	83.4338060980080
3	1583	0	3	3	149.00000000000000	59.0931468107766
3	1584	0	4	4	182.00000000000000	136.095554666565
3	1585	0	4	4	147.50000000000000	29.84962311319860
3	1586	0	4	4	156.50000000000000	31.60696125855822
3	1587	0	3	3	233.00000000000000	119.209898917833
3	1588	0	3	3	284.00000000000000	231.622537763491
3	1589	0	3	3	144.00000000000000	35.5387112878337
3	1590	0	3	3	327.00000000000000	148.077682315736
3	1591	0	3	3	341.00000000000000	172.127859453373
3	1592	4	0	4	965.00000000000000	41.2067955560730
3	1593	3	0	3	948.00000000000000	22.91287847477920
3	1594	0	3	3	166.00000000000000	86.6544863235597
3	1595	0	3	3	200.00000000000000	36.4965751817893
3	1596	0	3	3	179.00000000000000	25.98076211353316
3	1597	5	0	5	847.40000000000000	37.31353641776668
3	1598	6	0	6	1256.5000000000000	395.00518983932
3	1599	0	3	3	177.00000000000000	1.7320508075688773
3	1600	0	5	5	395.60000000000000	261.683587563301
3	1601	0	3	3	230.00000000000000	91.5368778143541
3	1602	0	4	4	261.50000000000000	177.220202008687
3	1603	6	1	7	1725.7142857142857	622.22308815132
3	1604	0	3	3	191.00000000000000	78.0000000000000
3	1605	0	4	4	186.50000000000000	54.2494239600754
3	1606	0	8	8	310.62500000000000	74.2234801124280
3	1607	7	0	7	608.00000000000000	13.74772708486752
3	1608	0	3	3	260.00000000000000	155.913437522235
3	1609	0	3	3	196.00000000000000	19.05255888325765
3	1610	0	3	3	137.00000000000000	5.196152422706632
3	1611	0	4	4	149.75000000000000	64.0800280898815
3	1612	0	5	5	415.40000000000000	190.758486049769
3	1613	0	4	4	200.75000000000000	62.7076550350912
3	1614	4	0	4	278.00000000000000	24.97999199359359
3	1615	0	4	4	188.00000000000000	76.6420250254389
3	1616	0	3	3	218.00000000000000	23.43074902771996
3	1617	0	3	3	184.00000000000000	62.4499799839840
3	1618	0	3	3	206.00000000000000	39.0000000000000
3	1619	0	5	5	206.00000000000000	66.0000000000000
3	1620	0	5	5	299.00000000000000	178.972064859296
3	1621	0	6	6	218.00000000000000	103.1057709345117
3	1622	0	6	6	258.50000000000000	80.8721212779781
3	1623	0	4	4	235.25000000000000	63.1842543676825
3	1624	0	5	5	264.20000000000000	65.4041283100692
3	1625	0	4	4	144.50000000000000	55.4526825320471
3	1626	0	3	3	260.00000000000000	138.390751136050
3	1627	0	3	3	145.00000000000000	8.660254037844386
3	1628	0	4	4	431.00000000000000	216.970044015297
3	1629	0	3	3	211.00000000000000	63.0951662173894
3	1630	0	3	3	191.00000000000000	36.3730669589464
3	1631	0	5	5	159.80000000000000	66.2585843495015
3	1632	0	4	4	149.00000000000000	82.8130424510536
3	1633	0	3	3	117.000000000000000	28.35489375751565
3	1634	0	3	3	233.00000000000000	91.5368778143541
3	1635	0	5	5	275.60000000000000	82.3607916426257
3	1636	0	4	4	173.75000000000000	39.60113634733226
3	1637	0	4	4	275.00000000000000	102.0294075254777
3	1638	0	4	4	182.00000000000000	58.0172388174411
3	1639	0	4	4	202.25000000000000	71.5978351628036
3	1640	4	0	4	1172.00000000000000	384.445054591680
3	1641	3	0	3	308.00000000000000	18.24828759089466
3	1642	4	0	4	459.50000000000000	99.5740930162058
3	1643	0	3	3	154.00000000000000	91.7986928011505
3	1644	0	3	3	268.00000000000000	58.8132638101304
3	1645	3	0	3	2111.0000000000000	701.48057706540
3	1646	0	3	3	196.00000000000000	63.0951662173894
3	1647	4	0	4	725.00000000000000	18.16590212458495
3	1648	0	3	3	155.00000000000000	42.5323406362735
3	1649	0	3	3	317.00000000000000	190.777357147016
3	1650	0	5	5	419.00000000000000	158.702551964359
3	1651	0	3	3	327.00000000000000	182.614347738616
3	1652	0	4	4	263.00000000000000	116.9871787846856
3	1653	5	0	5	1118.60000000000000	52.6241389478251
3	1654	3	0	3	605.00000000000000	13.74772708486752
3	1655	4	0	4	973.25000000000000	66.6952022262471
3	1656	0	3	3	235.00000000000000	101.5283211719764
3	1657	0	3	3	222.00000000000000	91.0604195026577
3	1658	0	3	3	178.00000000000000	99.5138181359755
3	1659	0	3	3	221.00000000000000	91.8313671900838
3	1660	0	3	3	160.00000000000000	44.5308881564246
3	1661	0	3	3	186.00000000000000	48.0312398340913
3	1662	0	3	3	150.00000000000000	39.8371685740842
3	1663	0	4	4	178.25000000000000	61.5974837148402
3	1664	0	5	5	166.40000000000000	35.45842636102172
3	1665	0	3	3	206.00000000000000	76.6028720088222
3	1666	0	3	3	266.00000000000000	80.5543294925853
3	1667	0	3	3	216.00000000000000	94.9315542904465
3	1668	0	4	4	186.50000000000000	40.43513323831146
3	1669	0	5	5	149.60000000000000	22.58982071642004
3	1670	5	0	5	1428.8000000000000	327.217358952730
3	1671	0	3	3	134.00000000000000	20.78460969082653
3	1672	0	3	3	308.00000000000000	88.5381273802422
3	1673	0	3	3	143.00000000000000	0
3	1674	0	4	4	194.00000000000000	145.965749407181
3	1675	0	5	5	198.20000000000000	22.50999777876488
3	1676	0	5	5	192.20000000000000	55.2195617512490
3	1677	0	3	3	276.00000000000000	70.7601582813380
3	1678	0	3	3	141.00000000000000	41.3884041731498
3	1679	0	3	3	330.00000000000000	123.850716590579
3	1680	0	3	3	232.00000000000000	127.502941142548
3	1681	0	3	3	152.00000000000000	53.3291665038935
3	1682	0	3	3	132.000000000000000	12.12435565298214
3	1683	0	4	4	319.25000000000000	203.976101541333
3	1684	0	3	3	264.00000000000000	88.5042371867020
3	1685	0	3	3	237.00000000000000	88.5042371867020
3	1686	7	0	7	285.28571428571429	100.5015991343990
3	1687	5	0	5	1059.80000000000000	54.7695170692603
3	1688	3	0	3	1083.00000000000000	393.00381677536
3	1689	3	0	3	521.00000000000000	265.156557527812
3	1690	0	3	3	276.00000000000000	13.85640646055102
3	1691	6	0	6	800.00000000000000	22.12690669750293
3	1692	3	1	4	248.00000000000000	80.0499843847580
3	1693	3	0	3	342.00000000000000	61.6522505671934
3	1694	0	3	3	225.00000000000000	34.11744421846396
3	1695	3	0	3	600.00000000000000	54.1109970338747
3	1696	4	0	4	786.50000000000000	167.400716844343
3	1697	0	3	3	148.00000000000000	25.15949125081825
3	1698	0	4	4	404.75000000000000	230.803487841930
3	1699	0	3	3	216.00000000000000	45.8257569495584
3	1700	0	4	4	118.250000000000000	14.36140661634507
3	1701	0	4	4	114.500000000000000	23.81176179958132
3	1702	0	3	3	268.00000000000000	6.244997998398398
3	1703	8	0	8	764.75000000000000	49.2624168538828
3	1704	6	0	6	965.00000000000000	48.1497663545733
3	1705	0	4	4	275.00000000000000	98.3463268251540
3	1706	5	0	5	742.40000000000000	85.2337961139829
3	1707	0	7	7	129.71428571428571	27.04757712941084
3	1708	0	4	4	305.00000000000000	63.2613626157388
3	1709	0	3	3	220.00000000000000	61.5060972587271
3	1710	0	3	3	211.00000000000000	38.6910842443062
3	1711	6	0	6	1285.5000000000000	46.8390862421546
3	1712	0	4	4	262.25000000000000	82.9352156806745
3	1713	0	5	5	378.20000000000000	210.520070302097
3	1714	5	0	5	867.20000000000000	54.9335962776878
3	1715	0	5	5	201.20000000000000	82.1200340964371
3	1716	0	3	3	208.00000000000000	120.834597694534
3	1717	0	3	3	243.00000000000000	111.216006042296
3	1718	0	4	4	149.00000000000000	58.8387627334226
3	1719	0	4	4	346.25000000000000	191.880822387231
3	1720	0	3	3	130.000000000000000	27.22131517763240
3	1721	0	3	3	337.00000000000000	109.091704542554
3	1722	0	6	6	302.00000000000000	210.701684853254
3	1723	4	0	4	1625.0000000000000	74.4177398205562
3	1724	0	5	5	208.40000000000000	112.6179381803805
3	1725	0	4	4	215.00000000000000	109.5445115010332
3	1726	0	3	3	150.00000000000000	42.4617474911243
3	1727	0	3	3	244.00000000000000	75.3193202306022
3	1728	0	6	6	203.00000000000000	103.3847184065421
3	1729	0	4	4	145.25000000000000	21.26617031813674
3	1730	0	4	4	348.50000000000000	88.4703340108988
3	1731	0	5	5	155.60000000000000	8.049844718999243
3	1732	0	3	3	280.00000000000000	32.90896534380867
3	1733	0	3	3	229.00000000000000	110.485293138951
3	1734	0	3	3	308.00000000000000	148.522725533839
3	1735	0	5	5	154.40000000000000	37.13219627223792
3	1736	0	3	3	197.00000000000000	93.6749699759760
3	1737	3	0	3	577.00000000000000	77.1492060879436
3	1738	0	3	3	407.00000000000000	168.961534083945
3	1739	0	4	4	203.75000000000000	77.0859909451776
3	1740	0	3	3	246.00000000000000	49.5075751779463
3	1741	0	3	3	228.00000000000000	35.0285597762740
3	1742	0	5	5	591.20000000000000	169.793109400823
3	1743	0	3	3	177.00000000000000	55.3443764080868
3	1744	0	3	3	260.00000000000000	154.405310789493
3	1745	0	3	3	267.00000000000000	94.5991543302582
3	1746	0	3	3	172.00000000000000	57.2625532088816
3	1747	0	5	5	238.40000000000000	77.8960846256088
3	1748	0	3	3	175.00000000000000	53.0188645672463
3	1749	0	5	5	191.60000000000000	31.06122985330748
3	1750	0	4	4	247.25000000000000	98.9355851046528
3	1751	0	5	5	155.60000000000000	66.7592690193654
3	1752	0	3	3	246.00000000000000	42.5675933075855
3	1753	0	3	3	242.00000000000000	147.824219937059
3	1754	0	3	3	197.00000000000000	78.1728853247723
3	1755	0	3	3	351.00000000000000	212.223938329303
3	1756	0	4	4	252.50000000000000	176.745579859865
3	1757	0	4	4	260.75000000000000	108.1214594796056
3	1758	0	6	6	380.00000000000000	224.170470847523
3	1759	0	4	4	119.000000000000000	10.392304845413264
3	1760	0	4	4	178.25000000000000	29.93743475984541
3	1761	0	3	3	205.00000000000000	23.30236039546209
3	1762	0	3	3	152.00000000000000	52.7351874937408
3	1763	0	3	3	214.00000000000000	18.08314132002512
3	1764	0	4	4	344.75000000000000	102.3926266876673
3	1765	0	3	3	171.00000000000000	17.05872210923198
3	1766	0	4	4	188.00000000000000	65.5896333272263
3	1767	0	4	4	300.50000000000000	145.523194027619
3	1768	0	5	5	223.40000000000000	39.5385887456798
3	1769	0	4	4	191.00000000000000	98.8028339674526
3	1770	0	3	3	225.00000000000000	45.9238500128201
3	1771	0	4	4	304.25000000000000	78.5127378200506
3	1772	0	3	3	207.00000000000000	106.7145725756328
3	1773	0	6	6	246.00000000000000	50.1876478827211
3	1774	0	3	3	224.00000000000000	59.9249530663145
3	1775	0	6	6	153.00000000000000	30.69201850644561
3	1776	0	3	3	185.00000000000000	28.93095228297886
3	1777	0	4	4	316.25000000000000	194.674728714335
3	1778	0	3	3	203.00000000000000	5.196152422706632
3	1779	0	3	3	204.00000000000000	117.932183902445
3	1780	0	7	7	228.28571428571429	113.774212493743
3	1781	0	4	4	211.25000000000000	74.8748956593597
3	1782	0	4	4	223.25000000000000	121.8205647663809
3	1783	0	3	3	114.000000000000000	25.15949125081825
3	1784	0	3	3	352.00000000000000	71.8957578720748
3	1785	6	0	6	1207.0000000000000	215.304435625465
3	1786	6	0	6	1968.5000000000000	807.84769604177
3	1787	3	0	3	1496.0000000000000	87.3097932651315
3	1788	0	5	5	213.80000000000000	92.5780751582144
3	1789	0	4	4	377.00000000000000	90.2330316458446
3	1790	0	3	3	252.00000000000000	106.7145725756328
3	1791	3	0	3	1902.0000000000000	451.09200835306
3	1792	0	3	3	192.00000000000000	31.79622619116929
3	1793	0	3	3	128.000000000000000	18.73499399519519
3	1794	6	1	7	753.28571428571429	54.8777862943781
3	1795	0	4	4	188.75000000000000	90.8418956209083
3	1796	0	3	3	233.00000000000000	48.0000000000000
3	1797	0	3	3	219.00000000000000	103.2860106694029
3	1798	0	4	4	236.00000000000000	62.4019230472908
3	1799	0	3	3	112.000000000000000	19.97498435543818
3	1800	0	3	3	156.00000000000000	46.1194102304008
3	1801	0	5	5	216.80000000000000	95.7794341181864
3	1802	0	3	3	244.00000000000000	81.0740402348372
3	1803	0	3	3	282.00000000000000	131.464824192633
3	1804	0	3	3	207.00000000000000	66.7008245826092
3	1805	4	0	4	1086.50000000000000	89.4147638815873
3	1806	0	4	4	275.00000000000000	31.84336665618132
3	1807	0	3	3	183.00000000000000	83.9106667831927
3	1808	0	3	3	136.00000000000000	14.17744687875783
3	1809	0	3	3	302.00000000000000	102.2203502244049
3	1810	0	5	5	161.60000000000000	72.0437367159700
3	1811	0	5	5	175.40000000000000	61.7154761789942
3	1812	0	3	3	313.00000000000000	86.2380426494015
3	1813	0	5	5	453.20000000000000	173.424911705326
3	1814	0	3	3	211.00000000000000	86.6544863235597
3	1815	0	3	3	367.00000000000000	154.793410712472
3	1816	0	4	4	351.50000000000000	173.456046305685
3	1817	0	4	4	281.75000000000000	113.9309001105495
3	1818	0	3	3	243.00000000000000	123.304501134387
3	1819	0	3	3	130.000000000000000	37.9868398264452
3	1820	4	0	4	662.00000000000000	24.85960578931211
3	1821	0	3	3	274.00000000000000	156.614175603615
3	1822	0	5	5	417.20000000000000	135.176551220987
3	1823	0	3	3	173.00000000000000	42.3202079389977
3	1824	0	3	3	170.00000000000000	99.1362698511498
3	1825	0	4	4	237.50000000000000	100.1149339509346
3	1826	0	3	3	293.00000000000000	171.787659626645
3	1827	0	4	4	246.50000000000000	107.4848826579813
3	1828	0	3	3	231.00000000000000	79.5047168412038
3	1829	0	3	3	377.00000000000000	139.717572266340
3	1830	0	4	4	206.75000000000000	99.2383494421385
3	1831	4	0	4	1375.2500000000000	37.17862289004261
3	1832	3	0	3	1201.00000000000000	586.36251585517
3	1833	4	0	4	505.25000000000000	112.0457495847120
3	1834	0	3	3	250.00000000000000	48.0312398340913
3	1835	4	0	4	218.00000000000000	22.44994432064365
3	1836	0	3	3	343.00000000000000	79.6743371481684
3	1837	5	0	5	564.20000000000000	51.2025389995457
3	1838	4	0	4	578.00000000000000	145.636533878007
3	1839	3	0	3	1151.00000000000000	179.198214276817
3	1840	0	3	3	480.00000000000000	184.209120295386
3	1841	0	5	5	240.20000000000000	90.7121822028332
3	1842	0	4	4	241.25000000000000	112.3131782116418
3	1843	0	3	3	205.00000000000000	66.1588996280924
3	1844	3	0	3	974.00000000000000	20.78460969082653
3	1845	0	3	3	185.00000000000000	119.511505722253
3	1846	5	0	5	1251.8000000000000	45.3784089628537
3	1847	3	0	3	1572.0000000000000	43.7149859887888
3	1848	0	3	3	160.00000000000000	63.2376470150495
3	1849	3	0	3	1058.00000000000000	21.00000000000000
3	1850	4	0	4	960.50000000000000	118.5284775908305
3	1851	7	0	7	897.28571428571429	70.4597149339353
3	1852	3	0	3	1501.0000000000000	12.12435565298214
3	1853	0	3	3	278.00000000000000	150.718280244966
3	1854	0	3	3	217.00000000000000	12.12435565298214
3	1855	0	3	3	130.000000000000000	6.928203230275509
3	1856	0	4	4	203.00000000000000	94.0106376959544
3	1857	0	3	3	179.00000000000000	54.7448627726840
3	1858	0	3	3	256.00000000000000	154.269245152752
3	1859	0	3	3	308.00000000000000	112.529996001066
3	1860	4	0	4	597.50000000000000	27.87471972953271
3	1861	5	0	5	593.00000000000000	125.696061990820
3	1862	0	4	4	318.50000000000000	90.6145683651365
3	1863	0	4	4	179.00000000000000	42.8485705712571
3	1864	0	3	3	159.00000000000000	42.6731765867037
3	1865	0	3	3	196.00000000000000	69.5413546028548
3	1866	0	3	3	134.00000000000000	49.3862328994630
3	1867	0	4	4	191.75000000000000	30.33562262423503
3	1868	4	0	4	1682.7500000000000	106.9778014356250
3	1869	5	0	5	259.40000000000000	49.6316431321793
3	1870	0	3	3	233.00000000000000	39.6862696659689
3	1871	4	0	4	644.00000000000000	155.788317918899
3	1872	3	0	3	512.00000000000000	25.63201123595259
3	1873	0	5	5	191.00000000000000	27.00000000000000
3	1874	0	5	5	201.20000000000000	28.03034070431539
3	1875	0	4	4	117.500000000000000	24.18677324489565
3	1876	0	5	5	164.60000000000000	56.3808478120008
3	1877	0	3	3	290.00000000000000	57.0000000000000
3	1878	0	3	3	261.00000000000000	147.651616990807
3	1879	0	3	3	247.00000000000000	127.996093690394
3	1880	0	5	5	204.80000000000000	60.9893433314378
3	1881	0	5	5	174.80000000000000	50.0469779307402
3	1882	0	4	4	144.50000000000000	27.98213715926645
3	1883	0	3	3	171.00000000000000	95.2627944162883
3	1884	0	4	4	134.00000000000000	38.18376618407357
3	1885	0	4	4	113.000000000000000	14.28285685708570
3	1886	4	0	4	681.50000000000000	51.9903837262238
3	1887	0	3	3	287.00000000000000	166.303938618422
3	1888	4	0	4	1391.7500000000000	75.9884859699152
3	1889	4	0	4	1013.00000000000000	34.02939905434711
3	1890	0	3	3	225.00000000000000	43.5086198356142
3	1891	0	4	4	149.00000000000000	34.20526275297414
3	1892	0	3	3	122.000000000000000	15.58845726811990
3	1893	0	4	4	257.00000000000000	78.2687677173980
3	1894	6	0	6	1070.00000000000000	201.129808830019
3	1895	0	5	5	230.00000000000000	84.2674314311288
3	1896	0	4	4	151.25000000000000	44.5224662389675
3	1897	0	4	4	125.75000000000000	56.1449018166387
3	1898	0	3	3	368.00000000000000	49.5681349255749
3	1899	4	0	4	250.25000000000000	32.62284475639732
3	1900	0	3	3	186.00000000000000	22.91287847477920
3	1901	3	0	3	1198.00000000000000	19.97498435543818
3	1902	3	0	3	1190.00000000000000	73.3007503372237
3	1903	3	0	3	755.00000000000000	39.0000000000000
3	1904	4	0	4	1401.5000000000000	42.2492603485552
3	1905	4	0	4	2287.2500000000000	487.67227725184
3	1906	3	0	3	374.00000000000000	33.40658617698013
3	1907	3	0	3	1490.0000000000000	31.60696125855822
3	1908	3	0	3	502.00000000000000	75.9736796528903
3	1909	3	0	3	317.00000000000000	7.937253933193772
3	1910	3	0	3	395.00000000000000	71.4352853987439
3	1911	3	0	3	818.00000000000000	304.451966654840
3	1912	0	3	3	153.00000000000000	17.05872210923198
3	1913	4	0	4	1316.7500000000000	217.237772958572
3	1914	4	0	4	1045.25000000000000	130.637858218818
3	1915	4	0	4	347.00000000000000	10.099504938362078
3	1916	4	0	4	595.25000000000000	18.87458608817687
3	1917	0	5	5	233.60000000000000	39.5385887456798
3	1918	0	3	3	178.00000000000000	54.6900356555013
3	1919	0	4	4	447.50000000000000	72.8491592264454
3	1920	3	0	3	1449.0000000000000	24.24871130596428
3	1921	3	0	3	460.00000000000000	22.11334438749598
3	1922	0	4	4	323.00000000000000	164.626850786863
3	1923	0	3	3	196.00000000000000	91.8477000256403
3	1924	0	3	3	180.00000000000000	39.1535439009038
3	1925	0	3	3	122.000000000000000	0
3	1926	0	4	4	192.50000000000000	23.30236039546209
3	1927	0	3	3	294.00000000000000	83.2105762508589
3	1928	4	0	4	385.25000000000000	22.89650628371062
3	1929	0	7	7	136.14285714285714	40.6096399533763
3	1930	0	7	7	279.71428571428571	73.8279854023624
3	1931	3	0	3	1528.0000000000000	108.429700728168
3	1932	0	3	3	322.00000000000000	102.8931484599436
3	1933	5	0	5	819.80000000000000	56.8656310964716
3	1934	3	0	3	700.00000000000000	22.11334438749598
3	1935	3	0	3	1428.0000000000000	54.0277706369604
3	1936	3	0	3	1007.00000000000000	18.73499399519519
3	1937	0	4	4	286.25000000000000	68.4707966946493
3	1938	0	4	4	238.25000000000000	94.5000000000000
3	1939	0	3	3	268.00000000000000	151.383618664636
3	1940	0	4	4	169.25000000000000	84.1561049478884
3	1941	0	3	3	419.00000000000000	150.269757436418
3	1942	0	3	3	270.00000000000000	28.51315485876651
3	1943	0	3	3	383.00000000000000	158.205562481223
3	1944	4	0	4	935.00000000000000	56.2316636780382
3	1945	4	0	4	959.75000000000000	31.50000000000000
3	1946	0	3	3	204.00000000000000	93.6429388688757
3	1947	4	0	4	566.75000000000000	84.7599551675200
3	1948	5	0	5	806.60000000000000	30.84315158993970
3	1949	6	0	6	752.00000000000000	96.4676111448812
3	1950	0	3	3	153.00000000000000	48.4974226119286
3	1951	0	3	3	239.00000000000000	173.585713697873
3	1952	0	3	3	197.00000000000000	42.0000000000000
3	1953	0	3	3	146.00000000000000	7.937253933193772
3	1954	0	3	3	174.00000000000000	34.5108678534748
3	1955	0	3	3	179.00000000000000	72.0000000000000
3	1956	0	3	3	180.00000000000000	50.2294734194974
3	1957	0	6	6	427.50000000000000	107.4555722147530
3	1958	0	5	5	192.20000000000000	72.5789225602034
3	1959	0	3	3	227.00000000000000	25.98076211353316
3	1960	0	3	3	234.00000000000000	100.8166652890285
3	1961	0	6	6	146.00000000000000	31.80565987367657
3	1962	0	3	3	316.00000000000000	268.886593194975
3	1963	3	0	3	458.00000000000000	44.1927595879687
3	1964	2	1	3	1633.0000000000000	195.928558408416
3	1965	0	3	3	134.00000000000000	6.000000000000000
3	1966	0	3	3	260.00000000000000	5.196152422706632
3	1967	3	0	3	635.00000000000000	296.423683264344
3	1968	0	3	3	448.00000000000000	213.197091912624
3	1969	0	3	3	221.00000000000000	52.5642464038057
3	1970	0	3	3	136.00000000000000	24.24871130596428
3	1971	0	3	3	259.00000000000000	93.7869927015468
3	1972	4	0	4	999.50000000000000	270.892967793555
3	1973	0	3	3	269.00000000000000	15.87450786638754
3	1974	3	0	3	1696.0000000000000	144.384902257819
3	1975	0	3	3	384.00000000000000	246.097541637457
3	1976	0	5	5	236.00000000000000	114.0986415344197
3	1977	5	0	5	1126.40000000000000	17.92484309554759
3	1978	0	6	6	258.00000000000000	86.2554346113913
3	1979	0	3	3	164.00000000000000	48.2804308182932
3	1980	7	0	7	1255.1428571428571	326.112163000927
3	1981	3	0	3	817.00000000000000	94.9789450352024
3	1982	7	0	7	765.28571428571429	24.91127111512836
3	1983	0	4	4	137.75000000000000	28.91798748184251
3	1984	0	4	4	366.50000000000000	101.0692831675381
3	1985	0	4	4	393.50000000000000	145.089627472125
3	1986	0	4	4	205.25000000000000	77.1637868433114
3	1987	0	3	3	310.00000000000000	114.013157135482
3	1988	0	4	4	245.00000000000000	84.1427358718505
3	1989	4	0	4	330.50000000000000	26.88865931949750
3	1990	0	4	4	276.50000000000000	41.0243829935320
3	1991	0	3	3	226.00000000000000	29.44486372867091
3	1992	0	4	4	340.25000000000000	185.440691327443
3	1993	0	3	3	185.00000000000000	80.5543294925853
3	1994	0	4	4	134.00000000000000	36.74234614174767
3	1995	0	3	3	156.00000000000000	24.06241883103193
3	1996	0	3	3	238.00000000000000	99.8749217771909
3	1997	0	3	3	308.00000000000000	96.5608616365865
3	1998	0	3	3	175.00000000000000	19.97498435543818
3	1999	0	3	3	231.00000000000000	82.2860863086828
3	2000	0	4	4	278.75000000000000	130.522986481309
3	2001	0	4	4	231.50000000000000	91.2743118297805
3	2002	6	0	6	1127.00000000000000	172.315988811253
3	2003	7	0	7	774.71428571428571	50.3743131821311
3	2004	12	0	12	802.00000000000000	266.382841380255
3	2005	0	3	3	208.00000000000000	45.8257569495584
3	2006	0	6	6	158.50000000000000	61.8732575512232
3	2007	0	4	4	351.50000000000000	174.456298252600
3	2008	0	3	3	204.00000000000000	40.7308237088326
3	2009	0	7	7	240.71428571428571	115.410447657790
3	2010	0	3	3	226.00000000000000	130.778438589853
3	2011	0	4	4	254.00000000000000	99.5891560361870
3	2012	0	3	3	244.00000000000000	42.0356991139674
3	2013	4	0	4	266.75000000000000	71.4720224983175
3	2014	0	3	3	327.00000000000000	76.6224510179621
3	2015	0	3	3	141.00000000000000	64.3661401670164
3	2016	0	4	4	149.75000000000000	31.40461749488441
3	2017	0	6	6	202.50000000000000	82.2769712617085
3	2018	0	3	3	288.00000000000000	128.557380184881
3	2019	0	3	3	125.000000000000000	49.5681349255749
3	2020	0	3	3	124.000000000000000	29.44486372867091
3	2021	3	0	3	692.00000000000000	45.3982378512647
3	2022	3	0	3	1740.0000000000000	257.796431317425
3	2023	7	0	7	629.42857142857143	134.023452105539
3	2024	0	3	3	203.00000000000000	10.392304845413264
3	2025	0	4	4	168.50000000000000	28.30194339616981
3	2026	4	0	4	784.25000000000000	19.95620204347511
3	2027	5	0	5	1575.2000000000000	93.3766566118106
3	2028	4	0	4	932.75000000000000	22.63294059551255
3	2029	5	0	5	450.80000000000000	57.4168964678517
3	2030	0	3	3	190.00000000000000	67.4388612003495
3	2031	8	0	8	947.37500000000000	165.030678966064
3	2032	3	0	3	270.00000000000000	58.9660919512223
3	2033	3	0	3	926.00000000000000	42.0000000000000
3	2034	4	0	4	1203.50000000000000	41.0974451760690
3	2035	4	0	4	658.25000000000000	118.9800403429079
3	2036	4	0	4	729.50000000000000	284.525921490468
3	2037	5	0	5	1119.20000000000000	14.48102206337660
3	2038	0	5	5	435.80000000000000	214.574462599816
3	2039	0	3	3	299.00000000000000	114.472704170033
3	2040	0	3	3	162.00000000000000	56.6303805390711
3	2041	0	3	3	586.00000000000000	91.6024017152389
3	2042	0	3	3	211.00000000000000	108.055541273921
3	2043	4	1	5	1209.8000000000000	311.694080790765
3	2044	3	0	3	374.00000000000000	28.61817604250837
3	2045	3	0	3	598.00000000000000	14.17744687875783
3	2046	4	0	4	542.00000000000000	38.96151947755631
3	2047	9	0	9	1520.3333333333333	48.0104155366312
3	2048	3	0	3	1428.0000000000000	9.165151389911680
3	2049	0	3	3	446.00000000000000	129.938446966246
3	2050	0	3	3	167.00000000000000	101.3360745243272
3	2051	0	3	3	203.00000000000000	33.40658617698013
3	2052	0	4	4	342.50000000000000	134.621692159919
3	2053	0	3	3	245.00000000000000	64.5523043740500
3	2054	0	7	7	226.14285714285714	111.911316930607
3	2055	0	3	3	126.000000000000000	29.44486372867091
3	2056	0	4	4	260.00000000000000	165.607970822663
3	2057	0	6	6	184.00000000000000	64.9184103317387
3	2058	0	4	4	191.75000000000000	76.7740190429028
3	2059	0	3	3	427.00000000000000	168.142796455870
3	2060	0	3	3	262.00000000000000	29.59729717389748
3	2061	6	0	6	449.00000000000000	63.8372931756979
3	2062	3	0	3	987.00000000000000	28.51315485876651
3	2063	0	5	5	200.60000000000000	39.2530253611107
3	2064	0	3	3	278.00000000000000	96.2340895940726
3	2065	0	4	4	248.75000000000000	52.3855896215744
3	2066	0	5	5	301.40000000000000	64.8444292133102
3	2067	0	4	4	359.75000000000000	140.229276543809
3	2068	3	0	3	962.00000000000000	5.196152422706632
3	2069	0	6	6	232.00000000000000	56.8154908453672
3	2070	0	5	5	281.00000000000000	197.453792062852
3	2071	0	4	4	171.50000000000000	41.0974451760690
3	2072	0	4	4	216.50000000000000	117.5882647205919
3	2073	0	4	4	167.75000000000000	40.8686921738389
3	2074	0	3	3	186.00000000000000	43.3012701892219
3	2075	3	0	3	766.00000000000000	8.660254037844386
3	2076	3	0	3	1081.00000000000000	143.446854270144
3	2077	0	3	3	322.00000000000000	75.3193202306022
3	2078	3	0	3	1056.00000000000000	89.2132277187638
3	2079	3	0	3	1311.00000000000000	118.122817440154
3	2080	0	4	4	150.50000000000000	58.2494635168428
3	2081	3	0	3	2136.0000000000000	199.997499984375
3	2082	0	6	6	443.00000000000000	347.342482285136
3	2083	4	0	4	1388.7500000000000	24.90481881082454
3	2084	0	4	4	182.75000000000000	58.0882948622182
3	2085	4	0	4	1446.5000000000000	72.8903285765677
3	2086	0	3	3	211.00000000000000	132.894695153719
3	2087	6	0	6	943.50000000000000	259.123715626339
3	2088	9	0	9	1912.3333333333333	753.64033198867
3	2089	4	0	4	1230.50000000000000	156.662056669763
3	2090	0	4	4	195.50000000000000	90.8129946648606
3	2091	0	4	4	132.50000000000000	10.246950765959598
3	2092	0	3	3	114.000000000000000	19.05255888325765
3	2093	0	3	3	168.00000000000000	45.0333209967908
3	2094	3	0	3	1664.0000000000000	101.1582918005242
3	2095	6	0	6	414.50000000000000	25.15352857950550
3	2096	5	0	5	754.40000000000000	57.2127608143498
3	2097	4	0	4	1226.00000000000000	33.13608305156178
3	2098	3	0	3	465.00000000000000	82.9397371589759
3	2099	4	0	4	1254.5000000000000	63.6160357142757
3	2100	5	0	5	1461.2000000000000	97.9168014183470
3	2101	0	3	3	359.00000000000000	140.296115413079
3	2102	0	3	3	266.00000000000000	142.397331435670
3	2103	3	0	3	1706.0000000000000	93.0000000000000
3	2104	0	4	4	228.50000000000000	75.7561878660747
3	2105	0	6	6	208.00000000000000	70.6286061026267
3	2106	0	7	7	280.14285714285714	147.475906022451
3	2107	3	0	3	1258.00000000000000	94.9789450352024
3	2108	8	0	8	1200.1250000000000	54.3544912062077
3	2109	0	3	3	139.00000000000000	26.88865931949750
3	2110	0	4	4	141.50000000000000	85.0823130856231
3	2111	3	0	3	761.00000000000000	32.44996147917590
3	2112	0	3	3	277.00000000000000	240.680285856569
3	2113	3	0	3	1218.00000000000000	144.260181616411
3	2114	0	3	3	135.00000000000000	27.71281292110204
3	2115	3	0	3	1572.0000000000000	6.244997998398398
3	2116	3	0	3	1716.0000000000000	37.5099986670221
3	2117	4	0	4	1073.75000000000000	432.61327996260
3	2118	3	0	3	1026.00000000000000	36.2904946232481
3	2119	0	3	3	149.00000000000000	64.9692234831231
3	2120	4	0	4	2004.5000000000000	55.8838080305915
3	2121	0	3	3	329.00000000000000	270.649219470517
3	2122	5	0	5	1011.80000000000000	97.9627480218884
3	2123	0	3	3	138.00000000000000	41.6052881254294
3	2124	0	3	3	264.00000000000000	157.901868260005
3	2125	0	3	3	360.00000000000000	192.242034945534
3	2126	0	3	3	226.00000000000000	134.208792558461
3	2127	0	3	3	196.00000000000000	69.8641538988343
3	2128	0	4	4	181.25000000000000	7.500000000000000
3	2129	3	0	3	2095.0000000000000	34.5108678534748
3	2130	3	0	3	1228.00000000000000	35.7910603363466
3	2131	4	0	4	899.75000000000000	6.652067347825035
3	2132	0	5	5	141.20000000000000	93.3525575439688
3	2133	0	4	4	262.25000000000000	79.6131270582936
3	2134	0	3	3	282.00000000000000	63.3798075099633
3	2135	0	4	4	192.50000000000000	91.3071738693078
3	2136	6	0	6	1364.5000000000000	45.9858673942332
3	2137	0	4	4	161.75000000000000	24.66272491027705
3	2138	0	4	4	206.75000000000000	87.4085236118309
3	2139	4	0	4	271.25000000000000	31.30894440890654
3	2140	0	3	3	449.00000000000000	200.708744204133
3	2141	0	3	3	446.00000000000000	96.0000000000000
3	2142	0	3	3	175.00000000000000	3.464101615137755
3	2143	0	3	3	200.00000000000000	85.4341851953889
3	2144	0	4	4	121.250000000000000	9.287087810503355
3	2145	0	3	3	138.00000000000000	28.35489375751565
3	2146	0	3	3	247.00000000000000	136.634549071602
3	2147	7	0	7	531.71428571428571	100.5761971272101
3	2148	4	0	4	312.50000000000000	25.98076211353316
3	2149	4	0	4	1123.25000000000000	350.673993903169
3	2150	7	0	7	2153.4285714285714	83.3803676790029
3	2151	3	0	3	705.00000000000000	23.30236039546209
3	2152	0	3	3	190.00000000000000	80.5729483139347
3	2153	0	4	4	213.50000000000000	72.9314746868593
3	2154	0	3	3	245.00000000000000	54.2494239600754
3	2155	0	3	3	168.00000000000000	60.0999168052669
3	2156	0	4	4	188.75000000000000	75.0749625374532
3	2157	4	0	4	731.75000000000000	84.3697220571456
3	2158	0	3	3	120.000000000000000	14.17744687875783
3	2159	0	4	4	136.25000000000000	69.2116319703560
3	2160	0	3	3	136.00000000000000	45.4312667664022
3	2161	0	5	5	123.80000000000000	23.29592238998061
3	2162	0	3	3	261.00000000000000	33.45145736735546
3	2163	4	0	4	653.75000000000000	21.40677462860765
3	2164	5	0	5	962.60000000000000	191.182635194727
3	2165	6	0	6	938.00000000000000	171.068407369684
3	2166	0	4	4	152.00000000000000	47.5604878023765
3	2167	3	1	4	217.25000000000000	8.261355820929153
3	2168	4	0	4	791.00000000000000	43.0581002832220
3	2169	5	0	5	624.20000000000000	67.0686215752195
3	2170	6	0	6	871.00000000000000	33.54996274215517
3	2171	3	0	3	1421.0000000000000	20.78460969082653
3	2172	3	0	3	488.00000000000000	21.63330765278394
3	2173	4	0	4	983.75000000000000	52.0408493397254
3	2174	5	0	5	2003.6000000000000	28.72803508769787
3	2175	3	0	3	1883.0000000000000	46.5725240887801
3	2176	4	0	4	459.50000000000000	123.3653111697125
3	2177	5	0	5	1307.6000000000000	16.21110730332756
3	2178	3	0	3	725.00000000000000	31.74901573277509
3	2179	4	0	4	830.00000000000000	16.06237840420901
3	2180	4	0	4	867.50000000000000	33.80828300875393
3	2181	0	3	3	177.00000000000000	69.2170499226888
3	2182	0	3	3	120.000000000000000	30.34798181098704
3	2183	0	3	3	237.00000000000000	53.7773186389950
3	2184	3	0	3	922.00000000000000	13.52774925846868
3	2185	7	0	7	512.85714285714286	17.80850519113991
3	2186	5	0	5	1175.00000000000000	33.74166563760598
3	2187	5	0	5	402.20000000000000	9.148770409186144
3	2188	3	0	3	690.00000000000000	297.323056623599
3	2189	3	0	3	669.00000000000000	318.753823506480
3	2190	0	4	4	170.75000000000000	37.57991484822710
3	2191	7	0	7	821.85714285714286	386.97175976697
3	2192	0	3	3	195.00000000000000	113.696965658719
3	2193	3	0	3	816.00000000000000	22.11334438749598
3	2194	3	0	3	1027.00000000000000	11.35781669160055
3	2195	3	0	3	1941.0000000000000	19.97498435543818
3	2196	3	0	3	925.00000000000000	52.8488410468952
3	2197	4	0	4	900.50000000000000	40.8778668719394
3	2198	3	0	3	1051.00000000000000	86.8101376568428
3	2199	4	0	4	318.50000000000000	23.81176179958132
3	2200	3	0	3	807.00000000000000	17.05872210923198
3	2201	5	0	5	881.60000000000000	392.12536260742
3	2202	4	0	4	750.50000000000000	5.744562646538029
3	2203	4	0	4	980.75000000000000	20.25462910052909
3	2204	0	3	3	192.00000000000000	78.2496006379585
3	2205	0	3	3	158.00000000000000	39.0000000000000
3	2206	0	3	3	196.00000000000000	88.4533775499839
3	2207	0	3	3	219.00000000000000	55.5067563455117
3	2208	3	0	3	1941.0000000000000	480.94906175187
3	2209	0	4	4	171.50000000000000	55.9374650837880
3	2210	0	3	3	244.00000000000000	27.87471972953271
3	2211	3	0	3	904.00000000000000	56.3116329012043
3	2212	4	1	5	1364.0000000000000	1114.64030072486
3	2213	3	0	3	1370.0000000000000	61.9919349593155
3	2214	0	3	3	159.00000000000000	49.3254498205541
3	2215	0	3	3	521.00000000000000	187.061487217439
3	2216	0	3	3	338.00000000000000	247.186164661374
3	2217	4	0	4	712.25000000000000	337.233227900217
3	2218	4	0	4	936.50000000000000	20.27313493271329
3	2219	5	0	5	1066.40000000000000	395.27433511423
3	2220	3	0	3	1580.0000000000000	84.4807670419723
3	2221	3	0	3	1146.00000000000000	15.09966887054150
3	2222	3	0	3	1768.0000000000000	73.7495762699692
3	2223	3	0	3	1820.0000000000000	78.8606365685695
3	2224	4	0	4	1368.5000000000000	325.759113456554
3	2225	3	0	3	639.00000000000000	8.660254037844386
3	2226	5	0	5	354.20000000000000	11.144505372604026
3	2227	6	0	6	1362.0000000000000	35.58089374931439
3	2228	5	0	5	1382.6000000000000	17.41551032843999
3	2229	3	0	3	760.00000000000000	66.5657569625705
3	2230	0	3	3	249.00000000000000	45.1331363855870
3	2231	5	0	5	1007.60000000000000	80.3417699580984
3	2232	5	0	5	1389.8000000000000	39.0346000363780
3	2233	3	0	3	1257.00000000000000	105.4845960318377
3	2234	4	0	4	849.50000000000000	82.7949273808486
3	2235	5	0	5	816.80000000000000	285.391310309196
3	2236	5	0	5	608.60000000000000	122.1261642728535
3	2237	5	0	5	1209.8000000000000	23.48829495727606
3	2238	4	0	4	1526.7500000000000	19.95620204347511
3	2239	3	0	3	501.00000000000000	14.17744687875783
3	2240	3	0	3	1030.00000000000000	25.86503431275513
3	2241	0	4	4	308.75000000000000	70.9242553714877
3	2242	4	0	4	1522.2500000000000	250.488023665803
3	2243	5	0	5	1515.8000000000000	86.2884696816440
3	2244	3	0	3	1471.0000000000000	44.2266887749920
3	2245	5	2	7	374.85714285714286	69.5567599672588
3	2246	0	3	3	318.00000000000000	43.0929228528305
3	2247	0	3	3	190.00000000000000	95.6869897112455
3	2248	0	3	3	152.00000000000000	18.73499399519519
3	2249	3	0	3	369.00000000000000	24.97999199359359
3	2250	3	0	3	760.00000000000000	23.30236039546209
3	2251	4	0	4	847.25000000000000	96.6346211251433
3	2252	4	0	4	1049.00000000000000	29.39387691339814
3	2253	5	0	5	951.80000000000000	201.610267595676
3	2254	3	0	3	948.00000000000000	257.656748407644
3	2255	3	0	3	515.00000000000000	208.257052701703
3	2256	5	0	5	919.40000000000000	15.50161281931658
3	2257	3	0	3	326.00000000000000	15.87450786638754
3	2258	5	0	5	373.40000000000000	23.17973252649823
3	2259	3	0	3	664.00000000000000	13.52774925846868
3	2260	4	0	4	848.00000000000000	23.10844001658269
3	2261	5	1	6	903.00000000000000	71.3386290869120
3	2262	3	0	3	1169.00000000000000	259.669020100589
3	2263	4	0	4	578.75000000000000	144.444626068262
3	2264	4	0	4	447.50000000000000	9.327379053088815
3	2265	3	0	3	1105.00000000000000	330.740079216293
3	2266	8	0	8	728.00000000000000	40.7886538845582
3	2267	3	0	3	843.00000000000000	559.03398823327
3	2268	1	2	3	475.00000000000000	183.229364458866
3	2269	4	0	4	1753.2500000000000	26.87470930075338
3	2270	3	0	3	1802.0000000000000	558.63673348608
3	2271	5	0	5	1389.2000000000000	527.66580332631
3	2272	7	0	7	1657.5714285714286	60.9285295595234
3	2273	5	0	5	709.40000000000000	148.831448289668
3	2274	5	0	5	1307.6000000000000	32.68485887991564
3	2275	4	0	4	1034.00000000000000	86.1858457056610
3	2276	5	0	5	1376.6000000000000	120.4379508294624
3	2277	4	0	4	688.25000000000000	50.3413349048275
3	2278	8	0	8	866.00000000000000	265.699077905814
3	2279	4	0	4	596.00000000000000	42.7083130081252
3	2280	3	0	3	497.00000000000000	36.3730669589464
3	2281	6	0	6	2240.5000000000000	96.2886286121056
3	2282	0	5	5	125.00000000000000	36.24913792078372
3	2283	0	4	4	202.25000000000000	91.1715416125010
3	2284	5	0	5	1314.8000000000000	29.20958746713140
3	2285	4	0	4	1040.00000000000000	15.09966887054150
3	2286	3	0	3	883.00000000000000	112.583302491977
3	2287	5	0	5	1029.80000000000000	25.59687480924185
3	2288	3	0	3	348.00000000000000	39.6106046406767
3	2289	3	0	3	414.00000000000000	45.8257569495584
3	2290	3	0	3	1778.0000000000000	60.2245796996542
3	2291	4	0	4	791.00000000000000	19.74841765813150
3	2292	3	0	3	856.00000000000000	37.9868398264452
3	2293	0	5	5	384.80000000000000	118.6916172271656
3	2294	3	0	3	2317.0000000000000	1602.9585147470
3	2295	4	0	4	330.50000000000000	38.14446224552130
3	2296	3	0	3	839.00000000000000	29.54657340538831
3	2297	5	0	5	474.20000000000000	41.7636205327076
3	2298	3	0	3	467.00000000000000	5.196152422706632
3	2299	4	0	4	783.50000000000000	13.07669683062202
3	2300	4	0	4	731.75000000000000	61.3534840086527
3	2301	3	0	3	733.00000000000000	60.3986754821660
3	2302	4	0	4	780.50000000000000	17.40689518552921
3	2303	7	0	7	1312.5714285714286	116.838716675106
3	2304	4	0	4	1659.5000000000000	100.1149339509346
3	2305	3	0	3	1717.0000000000000	6.244997998398398
3	2306	3	0	3	766.00000000000000	38.1051177665153
3	2307	0	4	4	383.75000000000000	143.088259476450
3	2308	0	4	4	223.25000000000000	62.9464057750719
3	2309	0	4	4	527.00000000000000	109.9545360592277
3	2310	0	4	4	200.00000000000000	48.0624593627917
3	2311	0	3	3	195.00000000000000	83.9106667831927
3	2312	0	6	6	170.00000000000000	72.1498440746756
3	2313	0	4	4	275.00000000000000	88.6227961644181
3	2314	0	4	4	341.75000000000000	127.3116255492797
3	2315	0	3	3	272.00000000000000	99.1362698511498
3	2316	0	3	3	365.00000000000000	150.359569033700
3	2317	0	3	3	309.00000000000000	85.3463531734075
3	2318	6	0	6	1141.00000000000000	325.605282512431
3	2319	0	6	6	264.00000000000000	45.1264888951046
3	2320	3	0	3	2787.0000000000000	560.42483884996
3	2321	2	1	3	600.00000000000000	327.265946899460
3	2322	5	0	5	813.80000000000000	21.27674787179657
3	2323	6	0	6	1287.5000000000000	297.625099747988
3	2324	4	0	4	1175.00000000000000	36.33180424916990
3	2325	4	0	4	1455.5000000000000	12.609520212918492
3	2326	3	0	3	1213.00000000000000	48.8671668914825
3	2327	3	0	3	1065.00000000000000	49.6890329952194
3	2328	0	6	6	132.50000000000000	28.06243040080456
3	2329	5	0	5	1314.2000000000000	206.658413813713
3	2330	3	0	3	691.00000000000000	30.34798181098704
3	2331	5	0	5	749.60000000000000	109.2304902488312
3	2332	4	0	4	1760.0000000000000	178.510503892628
3	2333	3	0	3	1127.00000000000000	198.431348329844
3	2334	3	0	3	445.00000000000000	24.43358344574123
3	2335	4	0	4	242.00000000000000	27.05549851693737
3	2336	4	0	4	1010.00000000000000	170.146995271736
3	2337	4	0	4	397.25000000000000	57.3083763511060
3	2338	4	0	4	1760.7500000000000	242.664892392781
3	2339	4	0	4	435.50000000000000	44.6654228682546
3	2340	5	0	5	525.80000000000000	126.331706234025
3	2341	5	0	5	1043.00000000000000	7.035623639735144
3	2342	4	0	4	914.75000000000000	55.2290684332083
3	2343	3	0	3	578.00000000000000	350.74349601953
3	2344	5	0	5	712.40000000000000	32.26918034285966
3	2345	5	0	5	975.20000000000000	38.45386846599442
3	2346	4	0	4	1265.0000000000000	72.8697468089467
3	2347	0	4	4	340.25000000000000	76.1856285660229
3	2348	4	0	4	260.75000000000000	113.9572288185352
3	2349	0	3	3	165.00000000000000	31.22498999199199
3	2350	0	3	3	348.00000000000000	133.232878825011
3	2351	14	0	14	708.50000000000000	62.4176380397523
3	2352	3	0	3	518.00000000000000	43.5775171390019
3	2353	3	0	3	1239.00000000000000	12.12435565298214
3	2354	4	0	4	766.25000000000000	148.237141094936
3	2355	4	0	4	1313.7500000000000	11.586630226256468
3	2356	4	0	4	725.00000000000000	266.161605044755
3	2357	4	0	4	644.75000000000000	21.40677462860765
3	2358	4	0	4	788.75000000000000	84.6182604406401
3	2359	4	0	4	809.75000000000000	35.35887441647429
3	2360	4	0	4	582.50000000000000	145.523194027619
3	2361	4	0	4	485.75000000000000	29.93743475984541
3	2362	5	0	5	897.20000000000000	17.04992668605939
3	2363	5	0	5	1130.00000000000000	212.555875007020
3	2364	3	0	3	727.00000000000000	22.51666049839540
3	2365	3	0	3	1110.00000000000000	64.1560597293818
3	2366	3	0	3	822.00000000000000	43.4050688284214
3	2367	3	0	3	1957.0000000000000	15.39480431834065
3	2368	5	0	5	644.00000000000000	41.6233107765348
3	2369	3	0	3	882.00000000000000	441.11563109915
3	2370	8	0	8	1750.6250000000000	192.237158218696
3	2371	3	0	3	2311.0000000000000	29.13760456866693
3	2372	3	0	3	1704.0000000000000	37.7491721763537
3	2373	0	3	3	174.00000000000000	58.6600375042499
3	2374	0	5	5	132.20000000000000	32.00312484742701
3	2375	5	0	5	3572.0000000000000	30.66757245039131
3	2376	5	0	5	1750.4000000000000	397.04067801675
3	2377	3	0	3	685.00000000000000	61.5060972587271
3	2378	5	0	5	1412.6000000000000	45.5664350152610
3	2379	5	0	5	749.00000000000000	37.22902093797257
3	2380	8	0	8	1353.5000000000000	75.3335440367892
3	2381	5	0	5	1665.2000000000000	858.91367435849
3	2382	3	0	3	875.00000000000000	36.3730669589464
3	2383	3	0	3	2088.0000000000000	9.643650760992955
3	2384	3	0	3	1753.0000000000000	903.08139168073
3	2385	3	0	3	1122.00000000000000	4.582575694955840
3	2386	5	0	5	519.20000000000000	165.348722402080
3	2387	4	0	4	1070.00000000000000	40.32369030731190
3	2388	3	0	3	1025.00000000000000	99.0000000000000
3	2389	3	0	3	1175.00000000000000	10.81665382639197
3	2390	3	0	3	1364.0000000000000	364.03983298535
3	2391	0	3	3	281.00000000000000	129.938446966246
3	2392	0	3	3	305.00000000000000	100.2646498024104
3	2393	3	0	3	320.00000000000000	39.2300904918661
3	2394	6	0	6	2499.5000000000000	228.345133515037
3	2395	5	0	5	2192.0000000000000	90.0999445060872
3	2396	3	0	3	2338.0000000000000	51.4684369298311
3	2397	3	0	3	1860.0000000000000	24.06241883103193
3	2398	5	0	5	1667.0000000000000	104.8284312579369
3	2399	3	0	3	851.00000000000000	23.81176179958132
3	2400	0	5	5	242.60000000000000	85.9174021953644
3	2401	4	1	5	987.20000000000000	100.0534856964014
3	2402	3	0	3	1435.0000000000000	20.42057785666214
3	2403	5	0	5	1077.20000000000000	90.7617760954467
3	2404	5	0	5	1047.20000000000000	34.70158497821101
3	2405	9	0	9	840.33333333333333	39.4620070447513
3	2406	5	0	5	1263.8000000000000	116.1042634876084
3	2407	3	0	3	873.00000000000000	207.246230363787
3	2408	3	0	3	1642.0000000000000	204.470046706113
3	2409	7	0	7	924.71428571428571	88.5695852342746
3	2410	5	0	5	1068.80000000000000	29.13245612714452
3	2411	3	0	3	603.00000000000000	64.0858798800485
3	2412	5	0	5	696.80000000000000	27.38065010185112
3	2413	3	0	3	887.00000000000000	73.3007503372237
3	2414	3	0	3	1415.0000000000000	36.8646171823335
3	2415	3	0	3	1226.00000000000000	59.0931468107766
3	2416	4	0	4	407.00000000000000	44.5645599103144
3	2417	4	0	4	1064.75000000000000	71.8905417979306
3	2418	4	0	4	675.50000000000000	11.090536506409417
3	2419	4	0	4	850.25000000000000	15.37042614893940
3	2420	3	0	3	803.00000000000000	54.2494239600754
3	2421	3	0	3	1422.0000000000000	25.51470164434615
3	2422	4	0	4	1369.2500000000000	53.9652666073281
3	2423	3	0	3	1397.0000000000000	103.7930633520372
3	2424	4	0	4	604.25000000000000	7.500000000000000
3	2425	6	0	6	1196.5000000000000	71.3575504063866
3	2426	0	4	4	296.00000000000000	119.7497390393816
3	2427	0	3	3	335.00000000000000	118.072011924927
3	2428	3	0	3	885.00000000000000	48.5901224530254
3	2429	3	0	3	809.00000000000000	34.07345007480164
3	2430	4	0	4	734.75000000000000	62.8510143116243
3	2431	3	0	3	969.00000000000000	63.3798075099633
3	2432	4	0	4	385.25000000000000	26.98610753702727
3	2433	3	0	3	1322.00000000000000	31.60696125855822
3	2434	4	0	4	963.50000000000000	52.1056618804521
3	2435	3	0	3	1849.0000000000000	419.81067161281
3	2436	5	0	5	1235.6000000000000	20.05741758053613
3	2437	5	0	5	902.00000000000000	72.5293044224195
3	2438	3	0	3	409.00000000000000	27.87471972953271
3	2439	3	0	3	1389.0000000000000	27.87471972953271
3	2440	0	3	3	155.00000000000000	52.0480547186924
3	2441	3	0	3	1271.00000000000000	135.233132035016
3	2442	4	0	4	1510.2500000000000	84.0133917896427
3	2443	3	0	3	3037.0000000000000	196.593489210604
3	2444	3	0	3	596.00000000000000	78.1728853247723
3	2445	5	0	5	1089.80000000000000	28.66531004541901
3	2446	7	0	7	673.14285714285714	104.8958667305002
3	2447	7	0	7	1324.5714285714286	213.326711206744
3	2448	3	0	3	500.00000000000000	95.3886785735079
3	2449	0	3	3	206.00000000000000	69.1953755680248
3	2450	0	3	3	254.00000000000000	15.58845726811990
3	2451	0	3	3	186.00000000000000	87.5842451585900
3	2452	6	0	6	1202.0000000000000	473.85187558983
3	2453	0	3	3	257.00000000000000	84.0000000000000
3	2454	3	0	3	1406.0000000000000	309.174707891833
3	2455	3	0	3	550.00000000000000	55.5067563455117
3	2456	3	0	3	1156.00000000000000	72.0208303201234
3	2457	0	4	4	167.75000000000000	87.7852493303972
3	2458	5	0	5	1176.20000000000000	14.16686274374111
3	2459	5	0	5	300.80000000000000	51.2025389995457
3	2460	4	0	4	699.50000000000000	9.000000000000000
3	2461	3	0	3	1740.0000000000000	59.5734840344259
3	2462	5	0	5	420.20000000000000	13.51665639128257
3	2463	4	0	4	782.00000000000000	6.480740698407860
3	2464	3	0	3	1453.0000000000000	34.7706773014274
3	2465	5	0	5	886.40000000000000	59.3363295123654
3	2466	4	0	4	325.25000000000000	29.83705749567139
3	2467	5	0	5	2093.6000000000000	786.33027412150
3	2468	6	0	6	1059.50000000000000	237.767743817365
3	2469	2	1	3	547.00000000000000	36.2904946232481
3	2470	0	5	5	128.00000000000000	6.708203932499369
3	2471	0	5	5	100.400000000000000	5.366563145999495
3	2472	0	3	3	247.00000000000000	53.3572862878164
3	2473	0	3	3	110.000000000000000	20.78460969082653
3	2474	0	3	3	147.00000000000000	42.0356991139674
3	2475	3	0	3	2015.0000000000000	57.9396237474839
3	2476	6	0	6	1233.0000000000000	71.5905021633457
3	2477	4	0	4	1130.00000000000000	23.23790007724450
3	2478	5	0	5	1467.8000000000000	23.10194796981415
3	2479	5	0	5	2457.8000000000000	36.16213489272999
3	2480	3	0	3	293.00000000000000	47.1487009365051
3	2481	5	0	5	506.60000000000000	37.13219627223792
3	2482	4	0	4	476.00000000000000	34.55430508634199
3	2483	4	0	4	507.50000000000000	138.747972958166
3	2484	0	3	3	229.00000000000000	60.6217782649107
3	2485	3	0	3	341.00000000000000	7.937253933193772
3	2486	0	4	4	240.50000000000000	49.2645917470144
3	2487	0	3	3	204.00000000000000	91.1098238391448
3	2488	5	0	5	958.40000000000000	155.702601134342
3	2489	0	4	4	152.75000000000000	32.34578797927174
3	2490	0	3	3	151.00000000000000	41.6052881254294
3	2491	0	5	5	186.20000000000000	40.9475273978784
3	2492	3	0	3	390.00000000000000	18.08314132002512
3	2493	4	0	4	899.75000000000000	30.92329219213245
3	2494	3	0	3	1336.0000000000000	14.17744687875783
3	2495	3	0	3	729.00000000000000	25.86503431275513
3	2496	0	3	3	205.00000000000000	57.2625532088816
3	2497	4	0	4	366.50000000000000	38.37968212479098
3	2498	0	3	3	272.00000000000000	31.60696125855822
3	2499	4	0	4	1350.5000000000000	31.79622619116929
3	2500	4	0	4	1217.75000000000000	35.10341863693620
3	2501	6	0	6	927.00000000000000	350.420889788266
3	2502	5	0	5	1037.00000000000000	63.5688603012513
3	2503	3	0	3	1145.00000000000000	28.61817604250837
3	2504	0	3	3	166.00000000000000	57.4195088798224
3	2505	0	3	3	213.00000000000000	76.6224510179621
3	2506	5	0	5	716.60000000000000	116.4293777360336
3	2507	0	4	4	542.75000000000000	239.178280786530
3	2508	5	0	5	1384.4000000000000	130.066521441914
3	2509	7	1	8	2267.7500000000000	391.55213117613
3	2510	6	0	6	1033.50000000000000	418.78287930621
3	2511	5	0	5	1400.6000000000000	73.9851336418337
3	2512	3	0	3	465.00000000000000	22.91287847477920
3	2513	4	0	4	446.00000000000000	16.43167672515498
3	2514	5	0	5	1049.00000000000000	99.9049548320803
3	2515	6	0	6	1022.50000000000000	28.48683906648823
3	2516	4	0	4	833.00000000000000	50.4380808516740
3	2517	5	0	5	786.20000000000000	126.402927181296
3	2518	4	0	4	1955.0000000000000	99.2874614440313
3	2519	0	3	3	197.00000000000000	59.9249530663145
3	2520	0	3	3	168.00000000000000	80.5729483139347
3	2521	4	0	4	657.50000000000000	34.16138170507745
3	2522	0	4	4	282.50000000000000	69.3036795559947
3	2523	4	0	4	1173.50000000000000	26.55183609470351
3	2524	3	0	3	1319.00000000000000	530.14337683310
3	2525	4	0	4	472.25000000000000	35.69663849720307
3	2526	5	0	5	518.00000000000000	27.41350032374560
3	2527	5	0	5	526.40000000000000	26.10172408098745
3	2528	5	0	5	1252.4000000000000	38.9653692398776
3	2529	5	0	5	1403.6000000000000	15.78923684032892
3	2530	4	1	5	725.60000000000000	221.882401285005
3	2531	3	0	3	1346.0000000000000	36.4965751817893
3	2532	0	3	3	235.00000000000000	94.6942448092808
3	2533	4	0	4	1241.00000000000000	44.6318272088428
3	2534	5	0	5	911.60000000000000	70.4329468359801
3	2535	5	0	5	922.40000000000000	73.1901632734891
3	2536	3	0	3	444.00000000000000	56.4712316139820
3	2537	3	0	3	539.00000000000000	72.1872564930958
3	2538	4	0	4	2788.2500000000000	706.52123110350
3	2539	3	0	3	1215.00000000000000	30.04995840263344
3	2540	3	0	3	1215.00000000000000	125.797456254091
3	2541	3	0	3	1011.00000000000000	68.4324484437025
3	2542	5	0	5	732.80000000000000	18.92617235470501
3	2543	6	0	6	1823.5000000000000	445.40621908545
3	2544	4	0	4	628.25000000000000	77.5902700085520
3	2545	4	0	4	625.25000000000000	264.424374821990
3	2546	5	0	5	519.20000000000000	48.9561027860674
3	2547	4	0	4	689.00000000000000	15.68438714135812
3	2548	4	0	4	902.75000000000000	47.0770644794256
3	2549	0	3	3	217.00000000000000	40.5092582010582
3	2550	8	0	8	887.00000000000000	182.271383225281
3	2551	3	0	3	301.00000000000000	53.0188645672463
3	2552	6	0	6	1080.00000000000000	33.60357123878353
3	2553	3	0	3	1525.0000000000000	31.22498999199199
3	2554	3	0	3	1180.00000000000000	69.4766147707270
3	2555	3	0	3	1343.0000000000000	40.3608721412211
3	2556	3	1	4	1478.7500000000000	925.98933579172
3	2557	5	0	5	1686.8000000000000	174.781864047732
3	2558	5	0	5	708.80000000000000	21.27674787179657
3	2559	7	0	7	783.28571428571429	31.78948613254748
3	2560	4	0	4	644.75000000000000	504.21052150863
3	2561	4	0	4	1280.0000000000000	553.04791835789
3	2562	5	0	5	2306.0000000000000	226.296265987753
3	2563	4	0	4	600.50000000000000	12.609520212918492
3	2564	4	0	4	809.00000000000000	32.12475680841802
3	2565	4	0	4	1021.25000000000000	9.912113800799505
3	2566	3	0	3	1269.00000000000000	102.0588065773846
3	2567	3	0	3	1795.0000000000000	27.22131517763240
3	2568	3	0	3	1214.00000000000000	41.6773319683494
3	2569	3	0	3	795.00000000000000	39.1535439009038
3	2570	3	0	3	500.00000000000000	83.1925477431723
3	2571	3	0	3	1000.00000000000000	387.34093509465
3	2572	4	0	4	785.75000000000000	51.9254272972308
3	2573	5	0	5	635.00000000000000	26.23928352680385
3	2574	5	1	6	1662.5000000000000	266.468572255716
3	2575	4	0	4	527.00000000000000	15.68438714135812
3	2576	4	0	4	1186.25000000000000	219.272091247382
3	2577	4	0	4	1610.0000000000000	40.76763422127902
3	2578	4	0	4	1168.25000000000000	96.9445717923392
3	2579	4	0	4	1394.0000000000000	66.1815684310972
3	2580	4	0	4	602.00000000000000	20.34698994937580
3	2581	5	0	5	1334.6000000000000	74.6210426086369
3	2582	4	0	4	1721.0000000000000	23.23790007724450
3	2583	5	0	5	1298.0000000000000	95.2234214886233
3	2584	5	0	5	972.80000000000000	74.2946835244622
3	2585	3	0	3	821.00000000000000	15.00000000000000
3	2586	5	0	5	1028.00000000000000	27.82085548648711
3	2587	5	0	5	1304.6000000000000	19.37266114915553
3	2588	0	3	3	111.000000000000000	25.51470164434615
3	2589	0	4	4	233.00000000000000	126.7359459664069
3	2590	5	0	5	1323.2000000000000	43.1416272293941
3	2591	5	0	5	843.80000000000000	52.8034089808603
3	2592	5	0	5	626.60000000000000	39.3103039927193
3	2593	6	0	6	673.00000000000000	95.1840322743263
3	2594	5	0	5	1082.00000000000000	37.22902093797257
3	2595	5	0	5	879.80000000000000	19.39587585029354
3	2596	5	0	5	680.60000000000000	31.70646621747684
3	2597	5	0	5	830.00000000000000	21.10687091920543
3	2598	5	0	5	908.60000000000000	99.0318130703462
3	2599	4	0	4	479.75000000000000	25.96632434519757
3	2600	4	0	4	965.75000000000000	164.943172032067
3	2601	5	0	5	1502.0000000000000	158.886752122384
3	2602	5	0	5	915.20000000000000	53.2700666415953
3	2603	5	0	5	1095.20000000000000	120.1236862571242
3	2604	0	4	4	273.50000000000000	86.6198591548151
3	2605	3	0	3	1053.00000000000000	35.0285597762740
3	2606	5	0	5	1053.80000000000000	14.16686274374111
3	2607	5	0	5	1175.00000000000000	23.04343724360582
3	2608	5	0	5	302.00000000000000	30.37268509697488
3	2609	5	0	5	732.80000000000000	49.5499747729502
3	2610	7	0	7	1742.4285714285714	480.10445292070
3	2611	5	0	5	2049.8000000000000	375.435347296975
3	2612	5	0	5	471.20000000000000	28.03034070431539
3	2613	6	0	6	788.00000000000000	55.8032257132148
3	2614	0	4	4	218.00000000000000	43.8862165149834
3	2615	5	0	5	452.60000000000000	72.7894223084646
3	2616	5	0	5	1164.80000000000000	66.9679027594563
3	2617	5	0	5	842.60000000000000	159.147101764374
3	2618	4	2	6	2053.0000000000000	437.38998616795
3	2619	3	0	3	544.00000000000000	27.22131517763240
3	2620	4	0	4	2467.2500000000000	73.6630843774546
3	2621	0	3	3	363.00000000000000	97.5499871860576
3	2622	3	1	4	308.75000000000000	44.7911821679223
3	2623	4	0	4	301.25000000000000	24.17126393054364
3	2624	5	0	5	1077.80000000000000	61.0630821364268
3	2625	4	0	4	699.50000000000000	69.1736944220850
3	2626	5	0	5	1293.8000000000000	67.2361509903712
3	2627	8	0	8	684.12500000000000	138.176323690318
3	2628	3	0	3	931.00000000000000	19.28730152198591
3	2629	4	0	4	1212.50000000000000	46.8294778958724
3	2630	3	0	3	1429.0000000000000	19.51922129594314
3	2631	4	0	4	669.50000000000000	31.03224129836580
3	2632	3	0	3	856.00000000000000	313.730776303505
3	2633	3	0	3	831.00000000000000	9.165151389911680
3	2634	0	3	3	135.00000000000000	19.28730152198591
3	2635	0	3	3	216.00000000000000	103.2860106694029
3	2636	3	0	3	753.00000000000000	22.51666049839540
3	2637	3	0	3	944.00000000000000	72.9931503635786
3	2638	0	7	7	154.57142857142857	15.04279609267221
3	2639	4	0	4	428.00000000000000	41.7133072292284
3	2640	5	0	5	452.00000000000000	32.03123475609393
3	2641	4	0	4	667.25000000000000	61.5487611573133
3	2642	3	0	3	1138.00000000000000	34.5108678534748
3	2643	5	0	5	920.60000000000000	120.2884034310872
3	2644	5	0	5	315.20000000000000	17.31184565550421
3	2645	4	0	4	591.50000000000000	16.52271164185831
3	2646	3	0	3	358.00000000000000	24.06241883103193
3	2647	7	0	7	750.71428571428571	129.659444039266
3	2648	4	0	4	770.75000000000000	36.19737559547653
3	2649	5	0	5	603.20000000000000	172.827081211250
3	2650	7	0	7	696.71428571428571	414.58964221091
3	2651	4	1	5	892.40000000000000	329.422676815061
3	2652	4	0	4	1083.50000000000000	69.8212002188447
3	2653	4	0	4	1149.50000000000000	58.0430874437258
3	2654	7	0	7	1183.1428571428571	88.8546164087317
3	2655	6	0	6	502.50000000000000	67.5211078108172
3	2656	5	0	5	939.20000000000000	30.19437033620671
3	2657	7	0	7	753.71428571428571	33.71307503879509
3	2658	4	0	4	1346.0000000000000	20.04993765576342
3	2659	5	0	5	237.80000000000000	50.7612056594404
3	2660	5	0	5	462.80000000000000	11.344602240713422
3	2661	4	0	4	329.00000000000000	20.92844953645635
3	2662	4	0	4	1190.75000000000000	34.67347689517162
3	2663	9	0	9	539.00000000000000	210.064275877647
3	2664	3	0	3	1027.00000000000000	76.9740215917033
3	2665	4	0	4	2123.7500000000000	56.1983095831182
3	2666	5	0	5	505.40000000000000	187.774598921153
3	2667	7	0	7	752.42857142857143	44.0032466334669
3	2668	3	0	3	988.00000000000000	33.45145736735546
3	2669	3	0	3	2090.0000000000000	15.58845726811990
3	2670	3	0	3	673.00000000000000	21.28379665379276
3	2671	4	0	4	834.50000000000000	8.660254037844386
3	2672	5	0	5	498.80000000000000	61.3571511724591
3	2673	7	0	7	908.00000000000000	175.219861887858
3	2674	3	0	3	1339.0000000000000	19.28730152198591
3	2675	3	0	3	893.00000000000000	31.32091952673165
3	2676	0	5	5	383.60000000000000	151.216070574526
3	2677	0	5	5	207.20000000000000	31.07571399018854
3	2678	0	3	3	294.00000000000000	81.1849739791792
3	2679	5	0	5	687.20000000000000	12.111977542911810
3	2680	0	4	4	150.50000000000000	33.00000000000000
3	2681	0	3	3	264.00000000000000	82.6135582092915
3	2682	3	0	3	1705.0000000000000	933.74889558168
3	2683	5	0	5	1196.60000000000000	333.812522233663
3	2684	5	0	5	970.40000000000000	74.5908841615381
3	2685	5	0	5	522.80000000000000	23.39230642754151
3	2686	3	0	3	584.00000000000000	462.61322938282
3	2687	5	0	5	699.80000000000000	63.5900935681023
3	2688	4	0	4	665.75000000000000	11.842719282327011
3	2689	5	0	5	1380.2000000000000	277.662925144860
3	2690	5	0	5	1157.60000000000000	88.9539206555844
3	2691	3	0	3	606.00000000000000	42.4617474911243
3	2692	2	1	3	1064.00000000000000	86.5332306111357
3	2693	2	1	3	1178.00000000000000	330.231736815225
3	2694	3	0	3	476.00000000000000	28.61817604250837
3	2695	5	0	5	475.40000000000000	24.22395508582362
3	2696	4	0	4	988.25000000000000	76.7349333745720
3	2697	4	0	4	539.75000000000000	18.22772613355818
3	2698	4	0	4	242.75000000000000	18.39157415774952
3	2699	4	0	4	410.75000000000000	30.53276928154405
3	2700	4	0	4	1201.25000000000000	41.3793426724012
3	2701	3	0	3	582.00000000000000	64.1560597293818
3	2702	4	0	4	698.00000000000000	76.3675323681471
3	2703	4	0	4	598.25000000000000	67.2328044930449
3	2704	5	0	5	526.40000000000000	44.9199287621875
3	2705	5	0	5	1397.6000000000000	29.03962809679215
3	2706	4	0	4	404.75000000000000	6.652067347825035
3	2707	6	0	6	431.50000000000000	27.58804088731202
3	2708	5	0	5	1335.2000000000000	121.2794294181829
3	2709	5	0	5	246.20000000000000	14.32480366357599
3	2710	5	0	5	911.00000000000000	27.57716446627535
3	2711	6	0	6	1871.5000000000000	56.2023131196573
3	2712	6	0	6	805.00000000000000	60.1398370466698
3	2713	5	0	5	516.20000000000000	59.4953779717383
3	2714	5	0	5	1721.6000000000000	15.20855022676389
3	2715	4	0	4	1250.0000000000000	87.9772697916911
3	2716	4	0	4	775.25000000000000	268.231709534872
3	2717	7	0	7	1205.0000000000000	21.84032966784155
3	2718	6	0	6	1336.0000000000000	665.56923005800
3	2719	3	0	3	1597.0000000000000	738.75774107619
3	2720	3	0	3	941.00000000000000	7.937253933193772
3	2721	5	0	5	1970.6000000000000	212.231712993134
3	2722	3	0	3	947.00000000000000	56.2049819855856
3	2723	3	0	3	1099.00000000000000	8.660254037844386
3	2724	6	0	6	827.50000000000000	25.97498796919837
3	2725	4	0	4	693.50000000000000	31.60696125855822
3	2726	4	0	4	995.75000000000000	29.93743475984541
3	2727	5	0	5	920.00000000000000	104.2041265977504
3	2728	0	3	3	138.00000000000000	18.33030277982336
3	2729	3	0	3	1354.0000000000000	6.928203230275509
3	2730	3	0	3	1046.00000000000000	82.5408989531856
3	2731	3	0	3	815.00000000000000	356.64688418659
3	2732	6	0	6	592.00000000000000	32.56992477731565
3	2733	4	0	4	1469.0000000000000	23.36664289109585
3	2734	7	0	7	1398.7142857142857	45.1283882780166
3	2735	4	0	4	665.00000000000000	9.797958971132712
3	2736	5	0	5	491.00000000000000	40.4165807559224
3	2737	13	1	14	946.35714285714286	142.366594581549
3	2738	6	0	6	1232.5000000000000	43.7389986167951
3	2739	4	0	4	834.50000000000000	9.327379053088815
3	2740	6	0	6	1244.5000000000000	80.8201707496340
3	2741	6	0	6	359.00000000000000	39.7542450563459
3	2742	4	0	4	479.00000000000000	35.91656999213594
3	2743	4	0	4	486.50000000000000	20.56696380120313
3	2744	4	0	4	1057.25000000000000	39.14396505209967
3	2745	3	0	3	744.00000000000000	259.154394136005
3	2746	6	0	6	1474.5000000000000	268.431555522073
3	2747	5	0	5	542.60000000000000	50.8409283943557
3	2748	5	0	5	1134.20000000000000	39.5499683944248
3	2749	5	0	5	679.40000000000000	25.92874852359828
3	2750	6	0	6	1159.00000000000000	235.958470922321
3	2751	5	0	5	506.60000000000000	52.7948861159867
3	2752	3	0	3	1069.00000000000000	152.449991800590
3	2753	4	0	4	622.25000000000000	22.76510487566442
3	2754	5	0	5	572.60000000000000	68.4565555662860
3	2755	7	0	7	802.57142857142857	136.551403194129
3	2756	6	0	6	734.00000000000000	36.6442355630459
3	2757	0	3	3	405.00000000000000	89.7162192694275
3	2758	3	0	3	666.00000000000000	47.4657771452233
3	2759	3	0	3	920.00000000000000	148.097940566370
3	2760	3	0	3	1399.0000000000000	84.0178552451799
3	2761	3	0	3	688.00000000000000	7.549834435270750
3	2762	5	0	5	1419.2000000000000	358.532006939408
3	2763	3	0	3	1076.00000000000000	62.8569805192709
3	2764	7	0	7	1038.28571428571429	40.4669177053483
3	2765	4	0	4	1514.0000000000000	23.36664289109585
3	2766	5	0	5	608.60000000000000	53.8079919714535
3	2767	3	0	3	761.00000000000000	67.0149237110660
3	2768	3	0	3	1037.00000000000000	20.78460969082653
3	2769	5	0	5	459.20000000000000	34.95997711669732
3	2770	6	0	6	851.50000000000000	71.7098319618726
3	2771	5	0	5	1131.80000000000000	52.3325902282698
3	2772	5	0	5	1103.00000000000000	19.09188309203678
3	2773	4	0	4	1556.7500000000000	40.50000000000000
3	2774	4	0	4	1050.50000000000000	29.24038303442689
3	2775	4	0	4	1008.50000000000000	429.46827589474
3	2776	3	0	3	684.00000000000000	46.6047207909242
3	2777	4	0	4	1199.75000000000000	10.781929326423912
3	2778	4	0	4	815.75000000000000	6.652067347825035
3	2779	5	0	5	1100.60000000000000	50.1278365780930
3	2780	3	0	3	1052.00000000000000	114.315353299546
3	2781	5	0	5	1331.6000000000000	44.0090899701414
3	2782	2	1	3	511.00000000000000	168.116031359297
3	2783	3	0	3	892.00000000000000	337.100875110107
3	2784	5	0	5	839.60000000000000	20.61067684478120
3	2785	5	0	5	453.20000000000000	39.4360241403720
3	2786	5	0	5	1299.2000000000000	128.818476935570
3	2787	5	0	5	972.20000000000000	104.9485588276466
3	2788	5	1	6	933.00000000000000	121.929487819805
3	2789	4	0	4	836.75000000000000	23.41473894793619
3	2790	4	0	4	920.75000000000000	84.1204493568597
3	2791	3	0	3	424.00000000000000	19.51922129594314
3	2792	5	0	5	1203.8000000000000	24.24252462100431
3	2793	6	0	6	907.50000000000000	167.220513095732
3	2794	5	0	5	660.20000000000000	19.27952281567155
3	2795	3	0	3	1126.00000000000000	262.381401779928
3	2796	3	0	3	336.00000000000000	13.52774925846868
3	2797	5	0	5	1356.2000000000000	446.35826417800
3	2798	3	0	3	994.00000000000000	33.18132004607412
3	2799	5	0	5	699.20000000000000	134.174140578578
3	2800	3	0	3	1573.0000000000000	60.3241245274227
3	2801	4	0	4	628.25000000000000	30.13718633183927
3	2802	4	0	4	1397.7500000000000	69.8587861331701
3	2803	5	0	5	518.60000000000000	26.44428104524682
3	2804	4	0	4	1740.5000000000000	76.3085840518614
3	2805	3	0	3	844.00000000000000	56.3116329012043
3	2806	5	0	5	1341.8000000000000	125.186660631235
3	2807	3	0	3	1409.0000000000000	13.74772708486752
3	2808	5	0	5	2163.2000000000000	65.4728951551709
3	2809	3	0	3	1309.00000000000000	538.00743489286
3	2810	0	7	7	283.14285714285714	95.4313515420528
3	2811	4	0	4	776.00000000000000	56.4446631666803
3	2812	6	0	6	1184.0000000000000	161.799876390558
3	2813	3	0	3	695.00000000000000	18.73499399519519
3	2814	3	0	3	1282.00000000000000	75.3193202306022
3	2815	3	0	3	1382.0000000000000	291.231866388278
3	2816	6	0	6	644.00000000000000	100.7035252610354
3	2817	5	0	5	810.20000000000000	69.4744557373428
3	2818	6	0	6	1453.0000000000000	326.174186593605
3	2819	3	0	3	899.00000000000000	82.4863625092051
3	2820	3	0	3	580.00000000000000	28.82707061079915
3	2821	3	0	3	2835.0000000000000	18.33030277982336
3	2822	6	0	6	906.50000000000000	31.44996025434690
3	2823	3	0	3	1271.00000000000000	25.63201123595259
3	2824	4	0	4	1658.7500000000000	532.30278037974
3	2825	5	0	5	1918.4000000000000	300.729612775330
3	2826	5	0	5	1547.6000000000000	5.770615218501403
3	2827	8	0	8	367.25000000000000	32.7752084007758
3	2828	0	3	3	109.000000000000000	12.12435565298214
3	2829	4	0	4	962.00000000000000	73.1573646326875
3	2830	3	0	3	514.00000000000000	30.19933774108300
3	2831	3	0	3	628.00000000000000	48.1248376620639
3	2832	6	0	6	1367.5000000000000	98.5428840657711
3	2833	3	0	3	2612.0000000000000	110.145358504115
3	2834	4	0	4	1205.00000000000000	303.647822320530
3	2835	5	0	5	513.80000000000000	19.16246330720557
3	2836	3	0	3	1145.00000000000000	9.000000000000000
3	2837	5	0	5	1397.6000000000000	76.9369872038150
3	2838	4	0	4	4587.5000000000000	45.0000000000000
3	2839	5	0	5	1467.2000000000000	39.6635853144922
3	2840	5	0	5	861.20000000000000	230.274184397644
3	2841	2	2	4	530.75000000000000	92.1859533768567
3	2842	5	0	5	1043.60000000000000	34.55864580680209
3	2843	5	0	5	3210.8000000000000	862.72457945743
3	2844	5	0	5	1467.8000000000000	28.19042390600042
3	2845	5	1	6	962.00000000000000	265.671978198680
3	2846	5	0	5	834.80000000000000	33.44697295720496
3	2847	5	0	5	638.60000000000000	26.86633581268573
3	2848	5	0	5	1578.2000000000000	64.4336868415893
3	2849	0	4	4	248.75000000000000	68.7331797605785
3	2850	0	3	3	176.00000000000000	52.0480547186924
3	2851	0	6	6	208.50000000000000	94.0186151780593
3	2852	0	3	3	258.00000000000000	94.9789450352024
3	2853	5	0	5	1320.8000000000000	42.8275612193830
3	2854	0	3	3	199.00000000000000	84.8704895708750
3	2855	5	0	5	954.80000000000000	17.04992668605939
3	2856	0	3	3	377.00000000000000	155.219199843318
3	2857	0	5	5	333.20000000000000	238.981589249047
3	2858	0	3	3	209.00000000000000	106.7848303833461
3	2859	0	6	6	158.50000000000000	45.0366517405546
3	2860	6	0	6	717.00000000000000	190.868541148090
3	2861	0	3	3	220.00000000000000	90.0666419935816
3	2862	5	0	5	1226.0000000000000	62.0282193844060
3	2863	0	3	3	195.00000000000000	88.1986394452885
3	2864	3	0	3	1098.00000000000000	43.7149859887888
3	2865	3	0	3	1168.00000000000000	4.582575694955840
3	2866	0	3	3	145.00000000000000	27.71281292110204
3	2867	4	1	5	306.20000000000000	47.3201859675128
3	2868	0	3	3	192.00000000000000	39.0384425918863
3	2869	0	3	3	208.00000000000000	108.678424721745
3	2870	0	3	3	188.00000000000000	79.9937497558403
3	2871	0	3	3	192.00000000000000	25.51470164434615
3	2872	0	4	4	113.750000000000000	19.50000000000000
3	2873	0	3	3	189.00000000000000	49.9599839871872
3	2874	4	0	4	1368.5000000000000	166.862218611644
3	2875	4	0	4	1458.5000000000000	104.2832680730711
3	2876	5	0	5	609.20000000000000	13.51665639128257
3	2877	3	0	3	332.00000000000000	3.0000000000000000
3	2878	0	4	4	264.50000000000000	76.4656785754236
3	2879	0	5	5	228.20000000000000	107.5950742366954
3	2880	0	3	3	289.00000000000000	204.448037408042
3	2881	0	3	3	214.00000000000000	40.5092582010582
3	2882	0	3	3	327.00000000000000	35.7910603363466
3	2883	0	3	3	271.00000000000000	151.917740899475
3	2884	0	5	5	161.00000000000000	28.85307609250702
3	2885	0	3	3	220.00000000000000	22.11334438749598
3	2886	0	4	4	218.75000000000000	49.5605690039975
3	2887	0	3	3	186.00000000000000	60.6217782649107
3	2888	0	5	5	246.80000000000000	67.1691893653630
3	2889	0	3	3	204.00000000000000	56.7890834580027
3	2890	0	4	4	207.50000000000000	58.4551109827019
3	2891	0	4	4	155.00000000000000	29.79932885150268
3	2892	0	4	4	122.000000000000000	12.489995996796796
3	2893	0	3	3	117.000000000000000	22.71563338320109
3	2894	0	5	5	300.80000000000000	124.916772292595
3	2895	0	5	5	273.80000000000000	51.1145771771615
3	2896	0	3	3	125.000000000000000	23.43074902771996
3	2897	5	0	5	3287.6000000000000	196.475952727045
3	2898	0	3	3	193.00000000000000	70.3775532396516
3	2899	0	3	3	161.00000000000000	46.7653718043597
3	2900	0	4	4	235.25000000000000	111.4282280214489
3	2901	3	0	3	877.00000000000000	89.6158468129382
3	2902	4	0	4	911.75000000000000	19.18984106239549
3	2903	0	5	5	195.20000000000000	97.0396826045922
3	2904	0	4	4	203.75000000000000	76.5000000000000
3	2905	0	3	3	288.00000000000000	144.665130560201
3	2906	0	3	3	248.00000000000000	59.7745765355138
3	2907	0	4	4	213.50000000000000	44.7325384926901
3	2908	0	5	5	273.20000000000000	56.7864420438541
3	2909	0	5	5	241.40000000000000	59.0702971043823
3	2910	0	3	3	170.00000000000000	26.66458325194677
3	2911	0	4	4	324.50000000000000	123.2680007138917
3	2912	6	0	6	1345.0000000000000	94.6720655737478
3	2913	0	4	4	317.00000000000000	39.26830783214372
3	2914	0	5	5	243.80000000000000	85.8964492863355
3	2915	0	3	3	195.00000000000000	92.6768579527813
3	2916	0	5	5	206.00000000000000	50.0649578048359
3	2917	0	3	3	185.00000000000000	15.87450786638754
3	2918	0	7	7	247.57142857142857	92.3270584080621
3	2919	5	0	5	801.80000000000000	599.93474645165
3	2920	0	3	3	246.00000000000000	76.4460594144656
3	2921	0	5	5	190.40000000000000	64.7749951756077
3	2922	0	5	5	182.60000000000000	70.4648848718282
3	2923	0	5	5	192.80000000000000	65.5415898494994
3	2924	0	3	3	174.00000000000000	57.4195088798224
3	2925	0	3	3	118.000000000000000	1.7320508075688773
3	2926	0	3	3	104.000000000000000	10.81665382639197
3	2927	0	5	5	147.80000000000000	32.21335126931068
3	2928	0	3	3	379.00000000000000	171.717791739819
3	2929	0	3	3	226.00000000000000	11.35781669160055
3	2930	0	5	5	390.80000000000000	207.820114522151
3	2931	0	3	3	174.00000000000000	73.7495762699692
3	2932	0	7	7	166.14285714285714	111.629489191445
3	2933	0	3	3	151.00000000000000	53.6935750346352
3	2934	0	5	5	383.00000000000000	98.2929295524353
3	2935	0	6	6	326.50000000000000	54.0138871032256
3	2936	0	4	4	196.25000000000000	48.2104760399646
3	2937	0	5	5	147.20000000000000	56.8656310964716
3	2938	0	3	3	169.00000000000000	120.386876361172
3	2939	0	5	5	180.80000000000000	86.1318756326599
3	2940	0	3	3	204.00000000000000	44.2266887749920
3	2941	0	3	3	184.00000000000000	107.8471140086743
3	2942	0	5	5	304.40000000000000	117.9270961229861
3	2943	0	3	3	274.00000000000000	120.199833610534
3	2944	5	0	5	848.60000000000000	32.40833226193536
3	2945	0	3	3	324.00000000000000	114.092068085384
3	2946	0	4	4	227.75000000000000	83.8704357923577
3	2947	0	3	3	325.00000000000000	178.502100827973
3	2948	0	3	3	294.00000000000000	109.380071311003
3	2949	0	4	4	148.25000000000000	52.0408493397254
3	2950	0	3	3	521.00000000000000	85.7496355677387
3	2951	0	5	5	476.60000000000000	136.926257525721
3	2952	0	4	4	179.00000000000000	0
3	2953	0	3	3	240.00000000000000	118.541132101900
3	2954	0	3	3	182.00000000000000	25.98076211353316
3	2955	0	3	3	260.00000000000000	121.527774603175
3	2956	0	3	3	219.00000000000000	42.8835632847831
3	2957	3	0	3	389.00000000000000	15.58845726811990
3	2958	0	3	3	185.00000000000000	3.0000000000000000
3	2959	0	3	3	303.00000000000000	30.19933774108300
3	2960	0	3	3	300.00000000000000	139.438158335514
3	2961	0	3	3	143.00000000000000	44.3959457608462
3	2962	0	3	3	379.00000000000000	31.22498999199199
3	2963	0	3	3	375.00000000000000	192.662918071953
3	2964	0	3	3	102.000000000000000	1.7320508075688773
3	2965	0	5	5	225.20000000000000	114.2681057863479
3	2966	0	3	3	171.00000000000000	34.7706773014274
3	2967	0	3	3	162.00000000000000	31.79622619116929
3	2968	0	3	3	251.00000000000000	110.267855696935
3	2969	0	3	3	414.00000000000000	210.905191970231
3	2970	0	3	3	290.00000000000000	73.3007503372237
3	2971	0	4	4	321.50000000000000	222.371311099251
3	2972	5	0	5	648.20000000000000	177.083878430534
3	2973	0	3	3	225.00000000000000	48.7749935930288
3	2974	0	5	5	223.40000000000000	52.5813655204959
3	2975	0	5	5	325.40000000000000	46.9286692758275
3	2976	0	4	4	218.00000000000000	65.4980915752513
3	2977	0	3	3	279.00000000000000	133.367912182804
3	2978	0	5	5	288.20000000000000	139.566113365673
3	2979	0	7	7	336.71428571428571	118.539324397313
3	2980	0	5	5	252.20000000000000	26.88308018066382
3	2981	0	3	3	293.00000000000000	153.000000000000
3	2982	0	3	3	100.000000000000000	6.928203230275509
3	2983	0	4	4	302.75000000000000	177.048722107786
3	2984	0	6	6	253.00000000000000	105.9245014149229
3	2985	0	4	4	235.25000000000000	53.6306815172062
3	2986	0	3	3	181.00000000000000	90.7138357694128
3	2987	3	0	3	387.00000000000000	246.115826390746
3	2988	0	4	4	242.75000000000000	89.9124574238743
3	2989	0	3	3	214.00000000000000	74.0540343262945
3	2990	4	0	4	554.75000000000000	100.2908270979954
3	2991	0	3	3	209.00000000000000	52.0480547186924
3	2992	0	5	5	245.00000000000000	110.2066241203314
3	2993	0	4	4	178.25000000000000	51.4028209342639
3	2994	0	6	6	193.00000000000000	28.31254139069822
3	2995	0	4	4	200.00000000000000	74.4983221287567
3	2996	4	0	4	1726.2500000000000	11.324751652906125
3	2997	0	3	3	182.00000000000000	39.3446311458120
3	2998	0	4	4	320.75000000000000	84.0490927970076
3	2999	0	3	3	134.00000000000000	26.15339366124404
3	3000	0	4	4	174.50000000000000	61.6035713250458
3	3001	0	4	4	268.25000000000000	204.856657202054
3	3002	0	3	3	178.00000000000000	32.07802986469088
3	3003	0	4	4	145.25000000000000	51.5194138165410
3	3004	3	0	3	1783.0000000000000	31.79622619116929
3	3005	0	3	3	166.00000000000000	45.0333209967908
3	3006	0	3	3	175.00000000000000	53.0188645672463
3	3007	0	4	4	167.75000000000000	66.9645428566491
3	3008	0	5	5	275.60000000000000	151.691463174432
3	3009	0	4	4	575.75000000000000	242.763774068538
3	3010	0	5	5	145.40000000000000	18.29754081837229
3	3011	0	5	5	206.00000000000000	35.68613176011096
3	3012	0	4	4	219.50000000000000	85.4692927313664
3	3013	0	4	4	219.50000000000000	92.7415764368926
3	3014	0	3	3	183.00000000000000	123.850716590579
3	3015	0	4	4	202.25000000000000	61.3045675296711
3	3016	0	4	4	357.50000000000000	142.944044996635
3	3017	0	3	3	162.00000000000000	56.3116329012043
3	3018	0	5	5	423.20000000000000	304.345527320511
3	3019	0	5	5	222.80000000000000	140.225532625125
3	3020	0	3	3	402.00000000000000	195.099974372115
3	3021	5	0	5	1024.40000000000000	57.1734203979437
3	3022	0	4	4	182.00000000000000	122.0081964459765
3	3023	0	4	4	209.75000000000000	47.8983298247444
3	3024	0	3	3	354.00000000000000	111.013512691023
3	3025	0	4	4	221.00000000000000	31.17691453623979
3	3026	0	3	3	211.00000000000000	39.0384425918863
3	3027	0	3	3	189.00000000000000	64.0858798800485
3	3028	0	3	3	191.00000000000000	77.5951029382654
3	3029	0	4	4	171.50000000000000	88.3685464404615
3	3030	0	6	6	334.00000000000000	154.232292338537
3	3031	0	4	4	284.00000000000000	89.8331787259028
3	3032	5	0	5	1198.40000000000000	155.355399004991
3	3033	0	3	3	272.00000000000000	137.902139214734
3	3034	4	0	4	1257.5000000000000	122.5846646200086
3	3035	0	3	3	197.00000000000000	82.4863625092051
3	3036	0	3	3	150.00000000000000	19.97498435543818
3	3037	0	3	3	131.000000000000000	21.63330765278394
3	3038	0	3	3	221.00000000000000	46.1844129550220
3	3039	0	3	3	166.00000000000000	66.0908465674332
3	3040	0	5	5	194.60000000000000	72.5727221482011
3	3041	0	3	3	298.00000000000000	151.561868555386
3	3042	0	3	3	127.000000000000000	14.17744687875783
3	3043	0	3	3	377.00000000000000	94.7259204230817
3	3044	0	3	3	232.00000000000000	65.3375848956785
3	3045	0	4	4	226.25000000000000	66.2438676407107
3	3046	0	4	4	206.75000000000000	66.4699180080734
3	3047	0	4	4	189.50000000000000	69.7352134864446
3	3048	6	0	6	1736.0000000000000	365.58172820862
3	3049	0	3	3	188.00000000000000	69.1953755680248
3	3050	0	3	3	198.00000000000000	40.9511904588865
3	3051	0	8	8	252.50000000000000	69.2325274502012
3	3052	0	3	3	296.00000000000000	60.0000000000000
3	3053	0	3	3	312.00000000000000	174.473493688870
3	3054	0	4	4	168.50000000000000	17.91647286716892
3	3055	3	0	3	1270.00000000000000	32.07802986469088
3	3056	0	3	3	226.00000000000000	101.5283211719764
3	3057	0	3	3	258.00000000000000	45.9238500128201
3	3058	0	4	4	239.75000000000000	25.96632434519757
3	3059	0	3	3	142.00000000000000	22.71563338320109
3	3060	0	3	3	197.00000000000000	114.315353299546
3	3061	0	3	3	223.00000000000000	40.5092582010582
3	3062	0	3	3	236.00000000000000	20.78460969082653
3	3063	0	3	3	171.00000000000000	25.51470164434615
3	3064	0	5	5	279.20000000000000	79.4745242200292
3	3065	0	4	4	194.00000000000000	56.3382640840131
3	3066	0	5	5	256.40000000000000	57.9163189438003
3	3067	0	3	3	134.00000000000000	30.44667469527666
3	3068	5	0	5	879.20000000000000	26.71516423307182
3	3069	0	4	4	394.25000000000000	174.092647748261
3	3070	5	0	5	774.20000000000000	277.403496733549
3	3071	5	0	5	811.40000000000000	222.520336149306
3	3072	0	4	4	212.00000000000000	47.3075046900595
3	3073	0	3	3	113.000000000000000	28.93095228297886
3	3074	0	5	5	228.20000000000000	83.5864821606939
3	3075	0	3	3	251.00000000000000	76.5441049330384
3	3076	0	5	5	248.60000000000000	118.8772476128212
3	3077	0	3	3	260.00000000000000	15.87450786638754
3	3078	0	3	3	502.00000000000000	104.5418576456340
3	3079	0	3	3	186.00000000000000	95.6869897112455
3	3080	3	0	3	592.00000000000000	352.88383357700
3	3081	4	0	4	818.75000000000000	27.64507189355817
3	3082	0	6	6	153.50000000000000	41.7743940710096
3	3083	3	0	3	712.00000000000000	27.87471972953271
3	3084	0	3	3	291.00000000000000	40.9511904588865
3	3085	3	0	3	248.00000000000000	80.5543294925853
3	3086	7	0	7	2113.5714285714286	294.374397178637
3	3087	0	3	3	584.00000000000000	170.472871742104
3	3088	0	3	3	207.00000000000000	36.0416425818802
3	3089	3	0	3	2324.0000000000000	18.00000000000000
3	3090	4	0	4	472.25000000000000	14.56880228433347
3	3091	0	5	5	252.80000000000000	150.757089385541
3	3092	0	3	3	210.00000000000000	27.87471972953271
3	3093	3	0	3	1090.00000000000000	27.22131517763240
3	3094	0	4	4	332.00000000000000	81.3510909576510
3	3095	5	0	5	1334.0000000000000	67.5166646095614
3	3096	4	0	4	671.00000000000000	17.49285568453590
3	3097	5	0	5	1080.80000000000000	142.911511082908
3	3098	3	0	3	1017.00000000000000	107.1774229957037
3	3099	0	3	3	285.00000000000000	72.0208303201234
3	3100	0	3	3	162.00000000000000	85.2936105461599
3	3101	0	3	3	222.00000000000000	68.4324484437025
3	3102	0	4	4	222.50000000000000	129.996153789256
3	3103	0	3	3	210.00000000000000	31.51190251317746
3	3104	0	3	3	201.00000000000000	14.79864858694874
3	3105	0	3	3	164.00000000000000	63.2139225171164
3	3106	0	3	3	118.000000000000000	22.11334438749598
3	3107	0	4	4	332.00000000000000	128.3354978172446
3	3108	6	0	6	724.50000000000000	178.225419062490
3	3109	4	0	4	945.50000000000000	149.569381893488
3	3110	3	0	3	976.00000000000000	351.65750383008
3	3111	3	0	3	565.00000000000000	40.8411557133243
3	3112	3	0	3	609.00000000000000	298.154322457348
3	3113	0	3	3	223.00000000000000	85.7671265695663
3	3114	0	4	4	205.25000000000000	52.3855896215744
3	3115	0	3	3	128.000000000000000	26.15339366124404
3	3116	0	4	4	255.50000000000000	77.8652682522831
3	3117	0	5	5	285.20000000000000	149.528258198910
3	3118	4	0	4	1918.2500000000000	12.093386622447824
3	3119	4	0	4	764.75000000000000	65.8350210754124
3	3120	0	3	3	124.000000000000000	27.87471972953271
3	3121	0	3	3	261.00000000000000	19.28730152198591
3	3122	0	4	4	228.50000000000000	101.3656746635665
3	3123	3	0	3	924.00000000000000	547.45958754962
3	3124	6	0	6	886.00000000000000	531.47831564420
3	3125	0	3	3	170.00000000000000	32.44996147917590
3	3126	3	0	3	705.00000000000000	25.86503431275513
3	3127	0	3	3	193.00000000000000	60.6217782649107
3	3128	0	4	4	122.000000000000000	28.35489375751565
3	3129	0	3	3	244.00000000000000	34.5108678534748
3	3130	0	3	3	242.00000000000000	39.3446311458120
3	3131	0	3	3	209.00000000000000	59.9249530663145
3	3132	0	4	4	185.00000000000000	41.2795348811006
3	3133	0	4	4	219.50000000000000	60.6217782649107
3	3134	0	5	5	270.20000000000000	62.6992822925430
3	3135	0	4	4	172.25000000000000	60.5165266683408
3	3136	0	6	6	367.00000000000000	241.082558473233
3	3137	0	4	4	182.75000000000000	36.85444342274076
3	3138	0	3	3	190.00000000000000	156.815177836841
3	3139	0	4	4	243.50000000000000	59.6741149913428
3	3140	0	4	4	107.000000000000000	3.4641016151377546
3	3141	0	4	4	326.75000000000000	106.3590616731833
3	3142	0	3	3	238.00000000000000	31.22498999199199
3	3143	0	5	5	259.40000000000000	119.3117764514467
3	3144	0	4	4	131.75000000000000	32.25290684574028
3	3145	0	3	3	293.00000000000000	122.523467139973
3	3146	0	4	4	273.50000000000000	83.8033412221732
3	3147	4	0	4	878.00000000000000	35.74912586343895
3	3148	3	0	3	539.00000000000000	25.63201123595259
3	3149	7	0	7	2465.8571428571429	1133.5868483963
3	3150	3	0	3	1264.00000000000000	60.0999168052669
3	3151	4	0	4	639.50000000000000	27.44084546802449
3	3152	4	0	4	721.25000000000000	86.8230960056136
3	3153	3	0	3	700.00000000000000	128.732280334033
3	3154	8	0	8	1494.8750000000000	88.7475351770403
3	3155	0	3	3	183.00000000000000	105.4845960318377
3	3156	0	3	3	258.00000000000000	74.5385806143369
3	3157	0	3	3	312.00000000000000	16.52271164185831
3	3158	0	3	3	111.000000000000000	27.87471972953271
3	3159	0	3	3	237.00000000000000	61.5792172733626
3	3160	0	4	4	396.50000000000000	77.5564310679650
3	3161	0	3	3	491.00000000000000	151.224997933543
3	3162	3	1	4	485.75000000000000	124.2829433188642
3	3163	3	0	3	1098.00000000000000	67.1043962792305
3	3164	3	0	3	1543.0000000000000	91.6024017152389
3	3165	4	0	4	650.75000000000000	35.52815784698103
3	3166	3	0	3	1327.00000000000000	344.36463233033
3	3167	6	0	6	1319.5000000000000	62.7972929352850
3	3168	5	0	5	1256.6000000000000	527.78006783129
3	3169	3	0	3	1122.00000000000000	19.51922129594314
3	3170	3	0	3	553.00000000000000	14.79864858694874
3	3171	7	0	7	983.00000000000000	470.34349150382
3	3172	6	0	6	1647.5000000000000	383.60018248171
3	3173	0	3	3	201.00000000000000	7.549834435270750
3	3174	3	0	3	856.00000000000000	119.636950813701
3	3175	0	3	3	397.00000000000000	100.5037312740179
3	3176	4	0	4	415.25000000000000	13.27591804735175
3	3177	3	0	3	463.00000000000000	43.5086198356142
3	3178	3	0	3	841.00000000000000	30.78960863668130
3	3179	0	3	3	205.00000000000000	28.51315485876651
3	3180	0	4	4	201.50000000000000	13.30413469565007
3	3181	4	0	4	570.50000000000000	144.301767140947
3	3182	0	4	4	142.25000000000000	1.5000000000000000
3	3183	0	4	4	174.50000000000000	50.2294734194974
3	3184	0	4	4	223.25000000000000	65.5610402602033
3	3185	0	3	3	166.00000000000000	30.04995840263344
3	3186	0	3	3	199.00000000000000	67.5055553269507
3	3187	0	6	6	144.00000000000000	37.4539717520052
3	3188	0	3	3	180.00000000000000	40.2864741569674
3	3189	0	4	4	104.000000000000000	2.4494897427831781
3	3190	0	5	5	205.40000000000000	65.8088139993421
3	3191	0	4	4	302.00000000000000	108.7749971270972
3	3192	3	0	3	668.00000000000000	86.7928568489366
3	3193	7	0	7	1435.5714285714286	122.222279942266
3	3194	0	3	3	226.00000000000000	40.8411557133243
3	3195	3	0	3	222.00000000000000	19.05255888325765
3	3196	0	4	4	245.75000000000000	65.4694585283856
3	3197	0	3	3	104.000000000000000	0
3	3198	0	3	3	219.00000000000000	81.9023809177731
3	3199	0	3	3	190.00000000000000	71.1407056473296
3	3200	0	3	3	207.00000000000000	84.0178552451799
3	3201	0	3	3	171.00000000000000	60.0249947938357
3	3202	0	5	5	135.80000000000000	44.8798395719058
3	3203	0	6	6	158.00000000000000	55.9642743185329
3	3204	4	0	4	1441.2500000000000	50.5791459002621
3	3205	0	4	4	348.50000000000000	107.0654005736681
3	3206	0	4	4	145.25000000000000	74.1906328319148
3	3207	2	1	3	932.00000000000000	26.66458325194677
3	3208	0	6	6	383.50000000000000	131.445425937915
3	3209	3	0	3	1020.00000000000000	28.35489375751565
3	3210	3	0	3	1692.0000000000000	111.296900226376
3	3211	5	0	5	560.60000000000000	32.89072817679779
3	3212	6	0	6	1520.5000000000000	183.813764446518
3	3213	0	3	3	242.00000000000000	79.8811617341661
3	3214	0	3	3	251.00000000000000	112.529996001066
3	3215	0	3	3	207.00000000000000	57.4195088798224
3	3216	0	4	4	160.25000000000000	45.3899768671455
3	3217	0	3	3	234.00000000000000	84.5517592957119
3	3218	0	3	3	133.000000000000000	30.34798181098704
3	3219	4	0	4	1692.5000000000000	15.58845726811990
3	3220	0	3	3	180.00000000000000	51.0294032886923
3	3221	3	0	3	720.00000000000000	10.535653752852739
3	3222	0	3	3	222.00000000000000	78.3070878018076
3	3223	4	0	4	683.75000000000000	23.41473894793619
3	3224	4	0	4	1010.75000000000000	40.27716474629266
3	3225	3	0	3	1261.00000000000000	39.0384425918863
3	3226	1	2	3	439.00000000000000	328.802372254216
3	3227	7	0	7	2701.5714285714286	1156.6578083920
3	3228	0	3	3	312.00000000000000	100.5037312740179
3	3229	0	3	3	172.00000000000000	47.8434948556227
3	3230	0	4	4	122.750000000000000	30.03747659175118
3	3231	0	3	3	99.000000000000000	1.7320508075688773
3	3232	0	3	3	206.00000000000000	44.1927595879687
3	3233	0	4	4	158.00000000000000	28.03569153775237
3	3234	0	5	5	237.80000000000000	84.0696140112467
3	3235	0	3	3	228.00000000000000	28.35489375751565
3	3236	0	4	4	304.25000000000000	94.1182766523060
3	3237	4	0	4	299.00000000000000	16.43167672515498
3	3238	0	3	3	179.00000000000000	28.61817604250837
3	3239	3	0	3	1642.0000000000000	136.172684485546
3	3240	3	0	3	1468.0000000000000	133.502808959213
3	3241	3	0	3	504.00000000000000	32.07802986469088
3	3242	2	1	3	631.00000000000000	56.3116329012043
3	3243	3	0	3	365.00000000000000	139.524191450802
3	3244	5	0	5	914.00000000000000	79.6837499117606
3	3245	0	3	3	278.00000000000000	137.116738584317
3	3246	0	4	4	265.25000000000000	98.2967446053022
3	3247	0	3	3	306.00000000000000	143.791515744150
3	3248	0	3	3	392.00000000000000	122.853571376660
3	3249	0	3	3	253.00000000000000	53.6935750346352
3	3250	4	0	4	770.75000000000000	62.5639672655115
3	3251	0	3	3	312.00000000000000	99.5138181359755
3	3252	0	3	3	287.00000000000000	50.1098792654702
3	3253	0	6	6	188.00000000000000	82.1145541301906
3	3254	0	3	3	139.00000000000000	36.0416425818802
3	3255	0	3	3	192.00000000000000	147.224318643355
3	3256	4	0	4	848.00000000000000	54.3874985635486
3	3257	0	3	3	231.00000000000000	145.564418729303
3	3258	0	5	5	262.40000000000000	68.8825086651176
3	3259	0	5	5	315.80000000000000	138.286658792524
3	3260	0	4	4	126.50000000000000	63.0000000000000
3	3261	0	3	3	215.00000000000000	97.2573904646840
3	3262	0	5	5	252.80000000000000	105.5258262227783
3	3263	0	5	5	192.20000000000000	119.5792624161899
3	3264	0	5	5	158.00000000000000	39.2874025611264
3	3265	0	5	5	99.200000000000000	10.733126291998991
3	3266	0	3	3	185.00000000000000	57.4717321820040
3	3267	0	4	4	155.75000000000000	59.7683026360963
3	3268	0	3	3	277.00000000000000	48.0312398340913
3	3269	0	3	3	250.00000000000000	132.283785854503
3	3270	0	5	5	218.60000000000000	52.9225849708799
3	3271	0	4	4	221.75000000000000	36.28015986734347
3	3272	0	4	4	226.25000000000000	29.73634140239851
3	3273	0	3	3	215.00000000000000	18.73499399519519
3	3274	0	3	3	173.00000000000000	34.5976877840124
3	3275	0	3	3	229.00000000000000	95.2627944162883
3	3276	0	4	4	242.00000000000000	95.5300999685439
3	3277	0	6	6	354.50000000000000	150.834677710399
3	3278	0	3	3	167.00000000000000	57.2363520850167
3	3279	0	5	5	204.80000000000000	60.0224957828313
3	3280	0	5	5	178.40000000000000	43.1311952071815
3	3281	0	3	3	164.00000000000000	16.70329308849007
3	3282	0	3	3	216.00000000000000	60.6217782649107
3	3283	0	4	4	250.25000000000000	103.5000000000000
3	3284	0	5	5	273.80000000000000	67.2361509903712
3	3285	0	3	3	321.00000000000000	109.503424603982
3	3286	0	6	6	281.00000000000000	182.670194613133
3	3287	0	4	4	278.75000000000000	81.7327963549517
3	3288	6	0	6	795.00000000000000	45.7995633166955
3	3289	0	3	3	111.000000000000000	25.51470164434615
3	3290	5	0	5	1965.2000000000000	24.61097316239242
3	3291	0	5	5	299.00000000000000	80.8053216069338
3	3292	0	4	4	233.75000000000000	94.0545054742196
3	3293	0	4	4	152.75000000000000	38.29164399709158
3	3294	0	4	4	269.75000000000000	56.9934206729163
3	3295	0	3	3	297.00000000000000	58.6600375042499
3	3296	0	5	5	143.60000000000000	38.8497104236312
3	3297	0	3	3	281.00000000000000	18.24828759089466
3	3298	0	3	3	116.000000000000000	10.81665382639197
3	3299	0	4	4	215.00000000000000	25.21904042583698
3	3300	3	0	3	480.00000000000000	24.24871130596428
3	3301	0	3	3	349.00000000000000	132.147644700918
3	3302	6	1	7	707.85714285714286	286.594038418706
3	3303	3	0	3	732.00000000000000	9.165151389911680
3	3304	4	0	4	603.50000000000000	138.444934901931
3	3305	0	3	3	226.00000000000000	40.7308237088326
3	3306	3	1	4	318.50000000000000	116.0474041071148
3	3307	3	0	3	405.00000000000000	64.1560597293818
3	3308	3	0	3	881.00000000000000	35.3694783676548
3	3309	0	4	4	128.00000000000000	19.44222209522358
3	3310	0	4	4	233.75000000000000	64.6857789626128
3	3311	3	0	3	510.00000000000000	45.9238500128201
3	3312	3	0	3	804.00000000000000	21.07130750570548
3	3313	0	6	6	211.50000000000000	96.6617814857558
3	3314	0	6	6	224.50000000000000	73.4458984559383
3	3315	0	3	3	292.00000000000000	152.538519725347
3	3316	0	3	3	317.00000000000000	175.236982398123
3	3317	3	0	3	1602.0000000000000	4.582575694955840
3	3318	0	4	4	222.50000000000000	101.4248490262618
3	3319	0	4	4	206.75000000000000	95.7927450280030
3	3320	3	0	3	1055.00000000000000	28.61817604250837
3	3321	3	0	3	1288.00000000000000	24.97999199359359
3	3322	0	3	3	172.00000000000000	17.57839583124695
3	3323	0	3	3	184.00000000000000	91.9945650568554
3	3324	0	3	3	189.00000000000000	79.8999374217527
3	3325	0	3	3	318.00000000000000	66.8356192460278
3	3326	0	3	3	192.00000000000000	42.0356991139674
3	3327	3	0	3	301.00000000000000	11.35781669160055
3	3328	3	0	3	808.00000000000000	51.0294032886923
3	3329	0	3	3	123.000000000000000	46.1194102304008
3	3330	0	3	3	265.00000000000000	75.0199973340442
3	3331	0	3	3	240.00000000000000	183.695400051281
3	3332	0	3	3	368.00000000000000	221.695737442108
3	3333	3	0	3	1366.0000000000000	30.34798181098704
3	3334	0	3	3	130.000000000000000	45.9238500128201
3	3335	4	1	5	1463.0000000000000	134.281420904010
3	3336	3	0	3	839.00000000000000	10.81665382639197
3	3337	3	1	4	679.25000000000000	122.1402881935359
3	3338	3	0	3	801.00000000000000	50.7641605859882
3	3339	3	0	3	716.00000000000000	52.0480547186924
3	3340	3	1	4	1202.75000000000000	73.5408049996735
3	3341	4	0	4	2184.5000000000000	693.50630855097
3	3342	5	0	5	1371.2000000000000	260.461513471760
3	3343	4	0	4	476.75000000000000	14.97497913187194
3	3344	4	0	4	1001.00000000000000	93.4665715643834
3	3345	4	0	4	847.25000000000000	142.352555298456
3	3346	0	3	3	263.00000000000000	23.81176179958132
3	3347	0	3	3	220.00000000000000	87.8407650239910
3	3348	3	0	3	846.00000000000000	274.074807306326
3	3349	4	0	4	564.50000000000000	28.72281323269014
3	3350	0	4	4	283.25000000000000	134.774812186847
3	3351	0	4	4	151.25000000000000	42.6643879599837
3	3352	0	5	5	152.00000000000000	27.90161285660741
3	3353	0	4	4	304.25000000000000	103.9915861981151
3	3354	4	0	4	1050.50000000000000	41.0243829935320
3	3355	3	0	3	652.00000000000000	41.3884041731498
3	3356	4	0	4	1107.50000000000000	75.4784737524547
3	3357	3	0	3	444.00000000000000	58.5064099052403
3	3358	4	0	4	909.50000000000000	30.74085229787880
3	3359	0	3	3	340.00000000000000	28.35489375751565
3	3360	3	0	3	570.00000000000000	17.32050807568877
3	3361	0	3	3	134.00000000000000	33.80828300875393
3	3362	4	0	4	1073.00000000000000	36.82390527904394
3	3363	3	0	3	864.00000000000000	36.2904946232481
3	3364	5	0	5	722.00000000000000	172.636902196489
3	3365	0	3	3	117.000000000000000	35.7910603363466
3	3366	0	3	3	110.000000000000000	16.70329308849007
3	3367	4	0	4	865.25000000000000	117.6615910142303
3	3368	0	5	5	128.00000000000000	37.76903493604251
3	3369	0	3	3	169.00000000000000	48.0312398340913
3	3370	0	3	3	292.00000000000000	38.5746030439718
3	3371	0	4	4	223.25000000000000	110.8884574696573
3	3372	0	3	3	405.00000000000000	110.729399890002
3	3373	0	4	4	253.25000000000000	48.3967974147050
3	3374	0	4	4	225.50000000000000	169.289692539150
3	3375	5	0	5	590.00000000000000	212.248674907524
3	3376	4	0	4	959.75000000000000	43.7749928612216
3	3377	5	0	5	906.20000000000000	90.9351417219988
3	3378	3	0	3	1404.0000000000000	62.9523629421486
3	3379	5	0	5	1850.0000000000000	584.11471476072
3	3380	3	0	3	1238.00000000000000	75.3591401224828
3	3381	0	3	3	177.00000000000000	48.1248376620639
3	3382	0	3	3	125.000000000000000	0
3	3383	0	4	4	197.75000000000000	99.8110715301664
3	3384	0	3	3	110.000000000000000	10.392304845413264
3	3385	0	4	4	143.00000000000000	37.22902093797257
3	3386	4	0	4	1106.00000000000000	292.188295453463
3	3387	0	5	5	176.60000000000000	32.12942576517669
3	3388	0	4	4	270.50000000000000	89.3140526457063
3	3389	0	3	3	216.00000000000000	51.7300686255103
3	3390	0	4	4	151.25000000000000	66.5601231970014
3	3391	0	3	3	172.00000000000000	32.07802986469088
3	3392	0	3	3	230.00000000000000	68.7386354243376
3	3393	0	3	3	343.00000000000000	100.6826698096549
3	3394	0	4	4	221.00000000000000	123.2801687214939
3	3395	0	4	4	218.00000000000000	23.87467277262664
3	3396	0	4	4	314.00000000000000	48.8057373676497
3	3397	0	4	4	149.00000000000000	64.8536814683638
3	3398	0	6	6	174.00000000000000	73.5010204010801
3	3399	0	3	3	205.00000000000000	99.6042167782067
3	3400	0	5	5	250.40000000000000	71.5422951826400
3	3401	0	6	6	273.00000000000000	121.840879839240
3	3402	0	3	3	205.00000000000000	52.5071423713003
3	3403	2	1	3	535.00000000000000	207.246230363787
3	3404	0	3	3	156.00000000000000	8.660254037844386
3	3405	0	5	5	210.80000000000000	119.3532571821984
3	3406	0	3	3	215.00000000000000	39.0000000000000
3	3407	0	3	3	284.00000000000000	244.679382049244
3	3408	0	5	5	272.60000000000000	164.130435934351
3	3409	0	4	4	221.00000000000000	61.4328902136307
3	3410	0	5	5	130.40000000000000	30.77011537189940
3	3411	0	4	4	125.00000000000000	6.000000000000000
3	3412	0	3	3	204.00000000000000	62.3778806950028
3	3413	3	0	3	1889.0000000000000	164.426275272537
3	3414	0	5	5	114.200000000000000	23.67910471280534
3	3415	0	4	4	146.75000000000000	40.79522030826651
3	3416	0	4	4	144.50000000000000	35.19943181359608
3	3417	0	5	5	154.40000000000000	31.84807686501651
3	3418	0	4	4	311.00000000000000	153.440542230533
3	3419	0	3	3	161.00000000000000	47.1487009365051
3	3420	0	3	3	212.00000000000000	77.1297607930946
3	3421	0	3	3	169.00000000000000	53.7773186389950
3	3422	0	4	4	185.75000000000000	98.0828731226813
3	3423	0	5	5	225.80000000000000	93.7613993069643
3	3424	0	3	3	285.00000000000000	60.6217782649107
3	3425	0	3	3	145.00000000000000	38.6910842443062
3	3426	0	5	5	231.80000000000000	46.4079734528454
3	3427	0	3	3	190.00000000000000	8.660254037844386
3	3428	0	3	3	258.00000000000000	39.8371685740842
3	3429	0	3	3	279.00000000000000	118.122817440154
3	3430	0	4	4	257.00000000000000	95.6556323485450
3	3431	0	4	4	322.25000000000000	126.4604681313493
3	3432	0	5	5	296.00000000000000	138.861441732397
3	3433	0	5	5	287.00000000000000	105.3636559730157
3	3434	0	4	4	155.75000000000000	44.1163235095582
3	3435	0	3	3	285.00000000000000	129.046503245923
3	3436	0	4	4	165.50000000000000	32.63433774416144
3	3437	5	0	5	472.40000000000000	72.4796523170469
3	3438	0	3	3	192.00000000000000	69.7352134864446
3	3439	0	4	4	333.50000000000000	127.3852424733729
3	3440	0	4	4	224.75000000000000	111.1856555496256
3	3441	0	3	3	177.00000000000000	62.2334315300064
3	3442	0	4	4	202.25000000000000	60.8132386902720
3	3443	0	3	3	171.00000000000000	39.1535439009038
3	3444	0	3	3	211.00000000000000	48.7749935930288
3	3445	0	4	4	140.00000000000000	25.80697580112788
3	3446	0	3	3	203.00000000000000	39.3446311458120
3	3447	0	4	4	145.25000000000000	53.0117911412169
3	3448	0	5	5	323.00000000000000	85.6183391569820
3	3449	0	3	3	173.00000000000000	70.1640933811590
3	3450	0	4	4	206.75000000000000	23.41473894793619
3	3451	0	5	5	464.00000000000000	119.6620240510748
3	3452	0	3	3	168.00000000000000	92.4824307639024
3	3453	0	3	3	167.00000000000000	28.61817604250837
3	3454	0	3	3	202.00000000000000	51.7300686255103
3	3455	0	3	3	148.00000000000000	37.9868398264452
3	3456	0	4	4	195.50000000000000	72.8491592264454
3	3457	0	6	6	177.50000000000000	54.1581018869753
3	3458	0	3	3	170.00000000000000	65.3834841531101
3	3459	0	4	4	169.25000000000000	66.7851031293656
3	3460	0	4	4	146.00000000000000	64.3894401280210
3	3461	0	3	3	115.000000000000000	1.7320508075688773
3	3462	0	4	4	167.75000000000000	57.6216105293839
3	3463	0	4	4	271.25000000000000	53.2939959094831
3	3464	0	4	4	329.75000000000000	163.095830725374
3	3465	0	5	5	192.20000000000000	56.0687078502796
3	3466	0	3	3	218.00000000000000	43.2666153055679
3	3467	0	3	3	216.00000000000000	50.2294734194974
3	3468	0	4	4	110.750000000000000	25.85053190942113
3	3469	0	5	5	207.20000000000000	178.513865007735
3	3470	0	4	4	279.50000000000000	135.288580449349
3	3471	0	4	4	191.00000000000000	73.1573646326875
3	3472	0	3	3	165.00000000000000	34.11744421846396
3	3473	0	4	4	196.25000000000000	93.2215103932563
3	3474	0	3	3	109.000000000000000	11.35781669160055
3	3475	0	4	4	214.25000000000000	124.7166789166549
3	3476	0	3	3	175.00000000000000	48.0312398340913
3	3477	0	4	4	218.00000000000000	126.0238072746574
3	3478	0	4	4	187.25000000000000	54.0208293161073
3	3479	0	3	3	173.00000000000000	73.7292343646670
3	3480	0	4	4	269.00000000000000	81.4248119432891
3	3481	0	4	4	301.25000000000000	154.752221308775
3	3482	0	3	3	252.00000000000000	105.3138167573467
3	3483	4	0	4	317.75000000000000	55.4459195973879
3	3484	0	5	5	268.40000000000000	96.4536157953656
3	3485	0	4	4	121.250000000000000	22.50000000000000
3	3486	0	3	3	237.00000000000000	149.167690871717
3	3487	0	4	4	208.25000000000000	45.7192519623845
3	3488	0	4	4	254.00000000000000	54.0555270069583
3	3489	0	3	3	148.00000000000000	24.43358344574123
3	3490	0	4	4	190.25000000000000	42.6643879599837
3	3491	0	3	3	171.00000000000000	4.582575694955840
3	3492	0	5	5	219.80000000000000	80.1511072911660
3	3493	0	3	3	109.000000000000000	24.43358344574123
3	3494	0	3	3	372.00000000000000	190.218295650024
3	3495	0	3	3	200.00000000000000	36.3730669589464
3	3496	0	5	5	194.60000000000000	119.3494868024157
3	3497	0	4	4	129.50000000000000	29.94995826374387
3	3498	0	4	4	203.00000000000000	168.000000000000
3	3499	0	4	4	161.00000000000000	41.3521462562707
3	3500	0	4	4	237.50000000000000	112.7164584255556
3	3501	4	0	4	1391.7500000000000	148.338295797141
3	3502	0	4	4	149.00000000000000	25.80697580112788
3	3503	0	3	3	161.00000000000000	98.7268960314260
3	3504	0	3	3	171.00000000000000	70.6328535456412
3	3505	0	3	3	183.00000000000000	9.643650760992955
3	3506	0	3	3	199.00000000000000	41.6052881254294
3	3507	0	3	3	275.00000000000000	34.07345007480164
3	3508	0	5	5	237.80000000000000	67.0014925206894
3	3509	0	3	3	187.00000000000000	9.643650760992955
3	3510	0	6	6	271.50000000000000	169.890258696607
3	3511	0	5	5	322.40000000000000	75.1618254168963
3	3512	0	3	3	125.000000000000000	39.2300904918661
3	3513	0	5	5	251.00000000000000	213.464282726643
3	3514	0	3	3	227.00000000000000	62.6418390534633
3	3515	0	3	3	137.00000000000000	25.98076211353316
3	3516	0	3	3	110.000000000000000	0
3	3517	0	6	6	152.00000000000000	36.44722211636986
3	3518	0	3	3	149.00000000000000	42.3202079389977
3	3519	0	6	6	144.50000000000000	34.86975767050870
3	3520	0	8	8	369.87500000000000	159.213636799293
3	3521	0	3	3	161.00000000000000	36.4965751817893
3	3522	0	9	9	323.00000000000000	177.931868983608
3	3523	0	3	3	152.00000000000000	20.78460969082653
3	3524	0	3	3	140.00000000000000	5.196152422706632
3	3525	0	3	3	164.00000000000000	26.66458325194677
3	3526	0	6	6	174.50000000000000	62.2310212032552
3	3527	5	0	5	1411.4000000000000	14.29335509948591
3	3528	0	3	3	247.00000000000000	34.7706773014274
3	3529	5	0	5	1644.2000000000000	289.586256579970
3	3530	4	0	4	1094.00000000000000	30.59411708155671
3	3531	3	0	3	907.00000000000000	31.51190251317746
3	3532	4	0	4	1087.25000000000000	48.9515066162422
3	3533	4	0	4	1124.75000000000000	19.80530232033836
3	3534	5	0	5	1136.60000000000000	121.0342926612123
3	3535	4	0	4	1082.75000000000000	155.622138527910
3	3536	5	0	5	1990.4000000000000	90.7816060664274
3	3537	5	0	5	1216.4000000000000	45.5170297800724
3	3538	6	0	6	1491.0000000000000	67.6076918700824
3	3539	3	0	3	607.00000000000000	103.7641556608061
3	3540	4	0	4	383.00000000000000	11.224972160321824
3	3541	4	0	4	709.25000000000000	18.87458608817687
3	3542	3	0	3	1390.0000000000000	55.0181788139157
3	3543	5	0	5	643.40000000000000	36.45956664580642
3	3544	3	0	3	942.00000000000000	843.64210421244
3	3545	5	0	5	662.00000000000000	114.4530471416117
3	3546	3	0	3	1219.00000000000000	594.12372448843
3	3547	4	0	4	592.25000000000000	28.28869031963127
3	3548	3	0	3	1640.0000000000000	85.8545281275251
3	3549	4	0	4	607.25000000000000	58.8578796763866
3	3550	0	3	3	165.00000000000000	14.17744687875783
3	3551	4	0	4	449.75000000000000	19.18984106239549
3	3552	5	0	5	1401.2000000000000	113.9921049897755
3	3553	4	0	4	905.00000000000000	16.06237840420901
3	3554	4	0	4	530.75000000000000	17.72709790123584
3	3555	4	0	4	1364.7500000000000	44.1842732202307
3	3556	5	0	5	672.80000000000000	58.6958260866989
3	3557	3	0	3	1215.00000000000000	19.05255888325765
3	3558	0	3	3	291.00000000000000	47.6550102297754
3	3559	5	0	5	265.40000000000000	103.7366858926966
3	3560	5	0	5	1057.40000000000000	164.773480876020
3	3561	5	0	5	782.00000000000000	22.54994456755936
3	3562	0	4	4	270.50000000000000	155.006451478640
3	3563	3	0	3	885.00000000000000	16.52271164185831
3	3564	0	3	3	177.00000000000000	126.759615019927
3	3565	3	0	3	1262.00000000000000	205.297345331107
3	3566	4	0	4	1373.0000000000000	224.939991997866
3	3567	3	0	3	943.00000000000000	53.3572862878164
3	3568	3	0	3	1261.00000000000000	35.7910603363466
3	3569	3	0	3	764.00000000000000	233.903826390250
3	3570	4	0	4	1024.25000000000000	26.42442052344762
3	3571	0	3	3	393.00000000000000	150.189879818848
3	3572	0	3	3	446.00000000000000	45.2990066116245
3	3573	0	3	3	157.00000000000000	15.09966887054150
3	3574	3	0	3	1109.00000000000000	45.0000000000000
3	3575	4	0	4	2344.2500000000000	132.484904800509
3	3576	3	0	3	1050.00000000000000	6.244997998398398
3	3577	0	6	6	297.00000000000000	68.6119523115324
3	3578	3	0	3	744.00000000000000	1.7320508075688773
3	3579	0	3	3	127.000000000000000	19.97498435543818
3	3580	0	3	3	171.00000000000000	116.047404107115
3	3581	4	0	4	287.75000000000000	10.210288928331069
3	3582	0	3	3	172.00000000000000	45.1331363855870
3	3583	6	0	6	600.50000000000000	155.916323712432
3	3584	0	4	4	152.00000000000000	30.49590136395381
3	3585	4	0	4	1785.5000000000000	91.8313671900838
3	3586	5	0	5	3401.6000000000000	292.152870942594
3	3587	4	0	4	3676.2500000000000	179.355094714368
3	3588	0	3	3	213.00000000000000	92.9677363390117
3	3589	5	0	5	1086.20000000000000	200.771511923380
3	3590	0	3	3	181.00000000000000	12.12435565298214
3	3591	4	0	4	1667.7500000000000	290.874973141383
3	3592	3	0	3	1051.00000000000000	19.97498435543818
3	3593	0	3	3	223.00000000000000	105.6976820937905
3	3594	0	4	4	261.50000000000000	81.3326502703558
3	3595	0	4	4	227.75000000000000	144.527679009939
3	3596	3	0	3	751.00000000000000	29.13760456866693
3	3597	5	0	5	888.80000000000000	32.69862382425291
3	3598	4	0	4	1058.00000000000000	15.68438714135812
3	3599	3	0	3	1277.00000000000000	23.43074902771996
3	3600	4	0	4	1200.50000000000000	35.36947836765479
3	3601	6	0	6	1034.50000000000000	115.543498302587
3	3602	6	0	6	1279.0000000000000	37.8364903234959
3	3603	4	0	4	1010.75000000000000	21.54646142641524
3	3604	3	0	3	1030.00000000000000	27.22131517763240
3	3605	2	1	3	1578.0000000000000	362.85534307765
3	3606	3	0	3	954.00000000000000	46.1194102304008
3	3607	5	1	6	2152.0000000000000	740.37828169119
3	3608	3	0	3	948.00000000000000	30.19933774108300
3	3609	5	0	5	192.20000000000000	12.65701386583739
3	3610	0	4	4	175.25000000000000	82.3908368691568
3	3611	4	0	4	737.00000000000000	84.0713982279348
3	3612	3	0	3	689.00000000000000	22.64950330581225
3	3613	3	0	3	611.00000000000000	18.73499399519519
3	3614	3	0	3	1231.00000000000000	201.007462548036
3	3615	4	0	4	225.50000000000000	13.52774925846868
3	3616	5	0	5	801.20000000000000	21.90205469813278
3	3617	6	0	6	962.00000000000000	267.824569447988
3	3618	3	0	3	1102.00000000000000	47.6550102297754
3	3619	0	3	3	283.00000000000000	185.329436409870
3	3620	0	3	3	162.00000000000000	24.43358344574123
3	3621	3	0	3	1153.00000000000000	549.94454265862
3	3622	3	0	3	996.00000000000000	12.48999599679680
3	3623	0	3	3	365.00000000000000	131.144957966366
3	3624	3	0	3	427.00000000000000	81.0740402348372
3	3625	0	3	3	145.00000000000000	43.0929228528305
3	3626	4	0	4	699.50000000000000	140.637832747807
3	3627	0	3	3	161.00000000000000	48.2804308182932
3	3628	0	3	3	407.00000000000000	99.4535067255047
3	3629	3	0	3	495.00000000000000	27.71281292110204
3	3630	3	0	3	775.00000000000000	51.4684369298311
3	3631	0	3	3	458.00000000000000	277.512161895655
3	3632	4	0	4	1454.0000000000000	39.11521443121589
3	3633	3	0	3	1145.00000000000000	532.60773558032
3	3634	0	3	3	148.00000000000000	30.19933774108300
3	3635	0	5	5	194.60000000000000	76.2318830936243
3	3636	3	0	3	595.00000000000000	27.87471972953271
3	3637	5	2	7	419.85714285714286	107.1734242111488
3	3638	3	0	3	438.00000000000000	29.13760456866693
3	3639	4	0	4	575.75000000000000	35.35887441647429
3	3640	5	0	5	1610.6000000000000	125.989285258708
3	3641	0	4	4	178.25000000000000	30.13718633183927
3	3642	4	0	4	1730.0000000000000	70.1854685814663
3	3643	0	3	3	126.000000000000000	13.85640646055102
3	3644	0	3	3	346.00000000000000	58.5064099052403
3	3645	0	4	4	143.75000000000000	32.15975746177200
3	3646	0	3	3	114.000000000000000	19.05255888325765
3	3647	0	3	3	220.00000000000000	90.7138357694128
3	3648	0	4	4	219.50000000000000	144.052073917733
3	3649	0	3	3	292.00000000000000	63.5924523823386
3	3650	0	5	5	141.20000000000000	41.2213536895624
3	3651	0	4	4	151.25000000000000	38.29164399709158
3	3652	0	4	4	165.50000000000000	28.40774542268358
3	3653	0	4	4	143.00000000000000	53.3291665038935
3	3654	0	3	3	187.00000000000000	102.1028892833107
3	3655	0	4	4	182.75000000000000	4.500000000000000
3	3656	3	0	3	1537.0000000000000	110.566721937480
3	3657	3	0	3	1103.00000000000000	151.700362557246
3	3658	4	0	4	2414.7500000000000	578.13341885762
3	3659	0	4	4	135.50000000000000	33.98529093593286
3	3660	0	4	4	162.50000000000000	36.12478373637689
3	3661	0	3	3	176.00000000000000	23.81176179958132
3	3662	0	3	3	273.00000000000000	113.934191531779
3	3663	0	3	3	133.000000000000000	65.8179306876173
3	3664	0	3	3	251.00000000000000	43.2666153055679
3	3665	5	0	5	570.20000000000000	55.2602931588315
3	3666	0	3	3	194.00000000000000	106.6161338635012
3	3667	3	0	3	471.00000000000000	345.00434779869
3	3668	0	3	3	223.00000000000000	91.9945650568554
3	3669	0	3	3	339.00000000000000	39.1535439009038
3	3670	0	3	3	131.000000000000000	31.74901573277509
3	3671	5	0	5	627.80000000000000	167.323638497374
3	3672	0	3	3	217.00000000000000	97.5499871860576
3	3673	0	3	3	139.00000000000000	6.928203230275509
3	3674	0	3	3	180.00000000000000	69.5413546028548
3	3675	0	3	3	321.00000000000000	42.6731765867037
3	3676	0	3	3	205.00000000000000	32.90896534380867
3	3677	0	3	3	153.00000000000000	25.51470164434615
3	3678	0	4	4	378.50000000000000	259.246986482003
3	3679	0	4	4	182.00000000000000	24.12467616362964
3	3680	0	3	3	402.00000000000000	204.117613154769
3	3681	3	0	3	1837.0000000000000	1047.99379769157
3	3682	0	3	3	117.000000000000000	15.39480431834065
3	3683	0	3	3	239.00000000000000	64.9692234831231
3	3684	4	0	4	887.00000000000000	71.4982517268779
3	3685	3	0	3	962.00000000000000	512.61388978450
3	3686	0	3	3	200.00000000000000	56.0446250768082
3	3687	4	0	4	1135.25000000000000	64.9634512629986
3	3688	4	0	4	806.00000000000000	51.4392845984467
3	3689	4	0	4	563.75000000000000	6.652067347825035
3	3690	4	0	4	636.50000000000000	31.41655614481002
3	3691	3	0	3	1069.00000000000000	49.6890329952194
3	3692	3	0	3	705.00000000000000	56.6303805390711
3	3693	0	3	3	327.00000000000000	78.2496006379585
3	3694	3	0	3	1335.0000000000000	377.77771241830
3	3695	3	0	3	1542.0000000000000	290.122387967561
3	3696	3	0	3	2079.0000000000000	1446.1753005774
3	3697	4	0	4	2203.2500000000000	260.411693285843
3	3698	0	3	3	290.00000000000000	114.315353299546
3	3699	0	3	3	335.00000000000000	158.148664237166
3	3700	0	3	3	138.00000000000000	12.12435565298214
3	3701	2	1	3	1528.0000000000000	1103.3082071661
3	3702	3	0	3	709.00000000000000	19.97498435543818
3	3703	0	3	3	336.00000000000000	149.679657936541
3	3704	3	0	3	2307.0000000000000	61.6522505671934
3	3705	3	0	3	755.00000000000000	24.55605831561735
3	3706	0	4	4	125.75000000000000	1.5000000000000000
3	3707	0	3	3	262.00000000000000	83.9106667831927
3	3708	3	0	3	1690.0000000000000	750.29594161237
3	3709	2	1	3	313.00000000000000	36.0416425818802
3	3710	3	0	3	1004.00000000000000	36.3730669589464
3	3711	0	3	3	544.00000000000000	322.780110911438
3	3712	0	3	3	390.00000000000000	243.394741109992
3	3713	0	3	3	340.00000000000000	165.036359630234
3	3714	0	3	3	368.00000000000000	169.891141617213
3	3715	0	3	3	249.00000000000000	19.28730152198591
3	3716	0	3	3	280.00000000000000	206.310445688046
3	3717	0	3	3	285.00000000000000	40.8411557133243
3	3718	0	3	3	165.00000000000000	7.549834435270750
3	3719	3	0	3	1136.00000000000000	42.5323406362735
3	3720	4	0	4	975.50000000000000	15.19868415357066
3	3721	0	3	3	217.00000000000000	68.2348884369279
3	3722	0	3	3	227.00000000000000	114.590575528706
3	3723	3	0	3	1000.00000000000000	34.11744421846396
3	3724	3	0	3	1350.0000000000000	17.05872210923198
3	3725	0	3	3	190.00000000000000	87.0689382041610
3	3726	3	0	3	1387.0000000000000	48.7749935930288
3	3727	3	0	3	1281.00000000000000	193.176085476438
3	3728	0	3	3	290.00000000000000	173.066461222271
3	3729	3	0	3	1353.0000000000000	27.22131517763240
3	3730	0	3	3	196.00000000000000	35.5387112878337
3	3731	0	3	3	290.00000000000000	5.196152422706632
3	3732	0	4	4	390.50000000000000	215.450690414303
3	3733	3	0	3	1012.00000000000000	17.05872210923198
3	3734	0	3	3	161.00000000000000	58.5576638878294
3	3735	0	4	4	186.50000000000000	55.0181788139157
3	3736	0	3	3	405.00000000000000	121.391927243948
3	3737	0	3	3	196.00000000000000	122.975607337390
3	3738	0	3	3	189.00000000000000	54.1109970338747
3	3739	0	3	3	244.00000000000000	97.7803661273571
3	3740	3	0	3	1568.0000000000000	185.830567991383
3	3741	0	3	3	181.00000000000000	94.4086860410630
3	3742	0	3	3	251.00000000000000	34.5976877840124
3	3743	3	0	3	832.00000000000000	31.51190251317746
3	3744	0	3	3	269.00000000000000	37.5898922584250
3	3745	0	3	3	183.00000000000000	48.4974226119286
3	3746	4	0	4	1346.0000000000000	38.88444419044716
3	3747	0	3	3	412.00000000000000	163.804761835546
3	3748	0	3	3	330.00000000000000	113.538539712293
3	3749	0	3	3	193.00000000000000	32.90896534380867
3	3750	3	0	3	739.00000000000000	139.438158335514
3	3751	0	3	3	151.00000000000000	94.5039681706541
3	3752	2	1	3	2571.0000000000000	827.05562086235
3	3753	3	0	3	887.00000000000000	145.615933194139
3	3754	3	0	3	1548.0000000000000	14.17744687875783
3	3755	3	0	3	1062.00000000000000	70.8872343937891
3	3756	0	3	3	342.00000000000000	133.805829469422
3	3757	3	0	3	256.00000000000000	1.7320508075688773
3	3758	3	0	3	633.00000000000000	129.742051779676
3	3759	3	0	3	966.00000000000000	181.055240189286
3	3760	5	0	5	615.20000000000000	91.8215660942461
3	3761	3	0	3	1537.0000000000000	22.91287847477920
3	3762	0	3	3	174.00000000000000	78.0192283991581
3	3763	0	3	3	204.00000000000000	36.1662826400502
3	3764	0	3	3	225.00000000000000	55.5067563455117
3	3765	0	3	3	121.000000000000000	20.42057785666214
3	3766	0	3	3	193.00000000000000	70.7601582813380
3	3767	3	0	3	332.00000000000000	31.17691453623979
3	3768	4	0	4	737.75000000000000	333.133982055269
3	3769	4	0	4	1159.25000000000000	129.507721777506
3	3770	0	3	3	334.00000000000000	108.346665846255
3	3771	3	0	3	1628.0000000000000	56.0446250768082
3	3772	4	0	4	514.25000000000000	26.76284738214527
3	3773	4	0	4	1493.0000000000000	43.3358973600409
3	3774	3	0	3	911.00000000000000	32.44996147917590
3	3775	0	4	4	332.00000000000000	112.9158979063621
3	3776	4	0	4	1432.2500000000000	98.8142196245055
3	3777	0	3	3	142.00000000000000	21.28379665379276
3	3778	0	3	3	390.00000000000000	164.161505841047
3	3779	4	0	4	809.75000000000000	50.6384241460968
3	3780	4	0	4	514.25000000000000	66.8300082298364
3	3781	3	0	3	684.00000000000000	72.3947511909531
3	3782	3	0	3	1553.0000000000000	39.0000000000000
3	3783	0	3	3	249.00000000000000	48.0312398340913
3	3784	0	4	4	295.25000000000000	105.8217841467436
3	3785	0	3	3	245.00000000000000	6.000000000000000
3	3786	0	3	3	224.00000000000000	37.4699879903904
3	3787	0	3	3	239.00000000000000	47.6235235991626
3	3788	0	3	3	199.00000000000000	63.0951662173894
3	3789	3	0	3	1062.00000000000000	27.22131517763240
3	3790	0	3	3	271.00000000000000	177.845438513334
3	3791	0	3	3	373.00000000000000	45.5302097513288
3	3792	0	4	4	200.00000000000000	99.5288902781499
3	3793	0	3	3	237.00000000000000	75.3193202306022
3	3794	3	0	3	781.00000000000000	105.7402477772773
3	3795	4	0	4	1195.25000000000000	36.44516428828384
3	3796	0	3	3	258.00000000000000	84.5517592957119
3	3797	0	3	3	266.00000000000000	184.323085911668
3	3798	0	3	3	206.00000000000000	63.0000000000000
3	3799	0	3	3	196.00000000000000	52.1632054229799
3	3800	0	3	3	216.00000000000000	82.7768083462995
3	3801	0	4	4	209.75000000000000	42.7346463656832
3	3802	0	3	3	316.00000000000000	204.668023882579
3	3803	3	0	3	2099.0000000000000	47.1487009365051
3	3804	4	0	4	1584.5000000000000	56.5773806392625
3	3805	0	3	3	258.00000000000000	134.309344425472
3	3806	0	3	3	216.00000000000000	56.3116329012043
3	3807	0	3	3	304.00000000000000	96.1093127641645
3	3808	0	3	3	240.00000000000000	98.1478476585197
3	3809	3	0	3	2197.0000000000000	1190.9974811056
3	3810	3	0	3	990.00000000000000	22.91287847477920
3	3811	0	3	3	170.00000000000000	74.6391318277484
3	3812	0	3	3	238.00000000000000	36.0416425818802
3	3813	4	0	4	734.00000000000000	48.7442304278158
3	3814	0	3	3	140.00000000000000	10.81665382639197
3	3815	0	3	3	429.00000000000000	306.533848049445
3	3816	0	3	3	152.00000000000000	39.2300904918661
3	3817	0	5	5	315.20000000000000	260.918952933665
3	3818	0	4	4	251.00000000000000	59.6992462263972
3	3819	0	3	3	243.00000000000000	116.666190475219
3	3820	3	0	3	843.00000000000000	30.78960863668130
3	3821	3	0	3	1066.00000000000000	42.6731765867037
3	3822	0	3	3	249.00000000000000	22.71563338320109
3	3823	0	3	3	213.00000000000000	54.4426303552648
3	3824	0	3	3	261.00000000000000	135.011110653901
3	3825	0	3	3	218.00000000000000	52.7351874937408
3	3826	0	3	3	147.00000000000000	30.04995840263344
3	3827	0	3	3	285.00000000000000	146.979590419895
3	3828	3	0	3	960.00000000000000	16.52271164185831
3	3829	3	0	3	945.00000000000000	11.35781669160055
3	3830	0	3	3	443.00000000000000	112.409963971171
3	3831	3	0	3	731.00000000000000	51.2640224719052
3	3832	0	3	3	206.00000000000000	120.449159399308
3	3833	0	3	3	189.00000000000000	28.35489375751565
3	3834	0	4	4	285.50000000000000	77.6337555448659
3	3835	3	0	3	1922.0000000000000	221.979728804231
3	3836	3	0	3	479.00000000000000	3.0000000000000000
3	3837	0	4	4	206.75000000000000	46.1112784468182
3	3838	0	5	5	155.00000000000000	41.2976996938086
3	3839	3	0	3	936.00000000000000	446.02578400805
3	3840	3	0	3	1137.00000000000000	29.44486372867091
3	3841	4	0	4	1678.2500000000000	82.3908368691568
3	3842	3	0	3	1631.0000000000000	37.5898922584250
3	3843	3	0	3	1131.00000000000000	45.9238500128201
3	3844	5	1	6	1157.50000000000000	733.13866355554
3	3845	0	3	3	313.00000000000000	198.642895669591
3	3846	0	3	3	168.00000000000000	105.6976820937905
3	3847	4	0	4	1582.2500000000000	91.9252413649265
3	3848	3	0	3	897.00000000000000	72.0208303201234
3	3849	4	0	4	1665.5000000000000	30.83828789021855
3	3850	3	0	3	1605.0000000000000	24.24871130596428
3	3851	0	3	3	173.00000000000000	18.00000000000000
3	3852	3	0	3	929.00000000000000	413.11862703103
3	3853	0	4	4	253.25000000000000	92.2510162545649
3	3854	3	0	3	769.00000000000000	25.15949125081825
3	3855	0	3	3	274.00000000000000	14.79864858694874
3	3856	3	0	3	1251.00000000000000	82.3953882204581
3	3857	0	3	3	358.00000000000000	57.2625532088816
3	3858	3	0	3	742.00000000000000	74.4781847254617
3	3859	3	0	3	1944.0000000000000	42.6731765867037
3	3860	4	0	4	1526.0000000000000	59.7494769851586
3	3861	3	0	3	1801.0000000000000	781.74228489957
3	3862	3	0	3	579.00000000000000	27.22131517763240
3	3863	0	3	3	338.00000000000000	295.420039943129
3	3864	3	0	3	863.00000000000000	78.4601809837321
3	3865	3	0	3	2557.0000000000000	1473.2179064891
3	3866	4	0	4	1356.5000000000000	71.0985231914138
3	3867	0	4	4	311.00000000000000	129.313572373514
3	3868	3	0	3	1022.00000000000000	34.5976877840124
3	3869	0	3	3	201.00000000000000	48.5901224530254
3	3870	0	3	3	368.00000000000000	136.722346381270
3	3871	0	3	3	140.00000000000000	36.3730669589464
3	3872	2	1	3	851.00000000000000	475.50709773882
3	3873	3	0	3	1386.0000000000000	26.21068484416231
3	3874	3	0	3	927.00000000000000	66.0908465674332
3	3875	3	0	3	491.00000000000000	64.9692234831231
3	3876	3	0	3	384.00000000000000	15.39480431834065
3	3877	4	0	4	553.25000000000000	75.4337457640809
3	3878	3	0	3	2151.0000000000000	24.24871130596428
3	3879	3	1	4	443.75000000000000	94.2456895566052
3	3880	0	3	3	240.00000000000000	40.8411557133243
3	3881	3	0	3	1043.00000000000000	295.602774005928
3	3882	0	3	3	189.00000000000000	35.1567916624939
3	3883	0	4	4	293.00000000000000	96.2808392152873
3	3884	0	3	3	262.00000000000000	55.8300994088314
3	3885	0	3	3	275.00000000000000	133.929085713298
3	3886	3	0	3	909.00000000000000	85.6095789032980
3	3887	0	3	3	340.00000000000000	39.1535439009038
3	3888	0	3	3	110.000000000000000	0
3	3889	0	3	3	461.00000000000000	10.392304845413264
3	3890	0	3	3	211.00000000000000	45.9238500128201
3	3891	3	0	3	948.00000000000000	61.5792172733626
3	3892	3	0	3	1706.0000000000000	334.011975833203
3	3893	3	0	3	749.00000000000000	19.67231557290600
3	3894	0	3	3	153.00000000000000	69.2820323027551
3	3895	3	0	3	371.00000000000000	10.81665382639197
3	3896	3	0	3	1101.00000000000000	20.42057785666214
3	3897	0	3	3	174.00000000000000	41.3884041731498
3	3898	3	0	3	1011.00000000000000	29.13760456866693
3	3899	3	0	3	1377.0000000000000	96.0156237286412
3	3900	3	0	3	1711.0000000000000	142.123186004255
3	3901	3	0	3	885.00000000000000	32.90896534380867
3	3902	3	0	3	1560.0000000000000	591.51246816952
3	3903	3	0	3	471.00000000000000	11.35781669160055
3	3904	0	3	3	211.00000000000000	30.19933774108300
3	3905	0	3	3	165.00000000000000	27.22131517763240
3	3906	0	3	3	264.00000000000000	79.6178371974522
3	3907	0	3	3	222.00000000000000	22.51666049839540
3	3908	0	3	3	319.00000000000000	124.647502983413
3	3909	0	3	3	265.00000000000000	194.476219625948
3	3910	0	3	3	248.00000000000000	23.81176179958132
3	3911	0	3	3	147.00000000000000	40.9511904588865
3	3912	0	3	3	259.00000000000000	46.7011777153425
3	3913	0	3	3	206.00000000000000	49.5681349255749
3	3914	0	3	3	101.000000000000000	7.937253933193772
3	3915	0	3	3	150.00000000000000	1.7320508075688773
3	3916	0	3	3	180.00000000000000	68.8258672302791
3	3917	0	3	3	184.00000000000000	67.5055553269507
3	3918	0	3	3	168.00000000000000	19.05255888325765
3	3919	0	3	3	255.00000000000000	142.028166220648
3	3920	0	3	3	209.00000000000000	37.5898922584250
3	3921	3	0	3	1717.0000000000000	68.5638388656878
3	3922	0	3	3	194.00000000000000	34.07345007480164
3	3923	0	3	3	176.00000000000000	85.4341851953889
3	3924	0	3	3	244.00000000000000	196.089265386966
3	3925	0	3	3	200.00000000000000	99.5439601382223
3	3926	0	3	3	274.00000000000000	84.1249071321924
3	3927	0	3	3	406.00000000000000	127.502941142548
3	3928	3	0	3	559.00000000000000	78.0192283991581
3	3929	3	0	3	323.00000000000000	86.7928568489366
3	3930	0	3	3	208.00000000000000	71.5821206726931
3	3931	0	3	3	365.00000000000000	25.63201123595259
3	3932	0	3	3	174.00000000000000	45.0333209967908
3	3933	0	4	4	357.50000000000000	103.2424331367679
3	3934	0	3	3	116.000000000000000	13.07669683062202
3	3935	0	3	3	191.00000000000000	140.808380432416
3	3936	0	3	3	138.00000000000000	38.2230297072328
3	3937	0	3	3	256.00000000000000	81.6272013485701
3	3938	0	3	3	207.00000000000000	26.88865931949750
3	3939	0	3	3	332.00000000000000	129.278768558491
3	3940	0	3	3	305.00000000000000	206.172258075620
3	3941	3	0	3	1179.00000000000000	34.7706773014274
3	3942	0	3	3	329.00000000000000	116.923051619430
3	3943	3	0	3	320.00000000000000	3.0000000000000000
3	3944	3	0	3	487.00000000000000	25.51470164434615
3	3945	3	0	3	1768.0000000000000	72.0208303201234
3	3946	0	3	3	210.00000000000000	59.1945943477950
3	3947	3	0	3	1342.0000000000000	165.472052020878
3	3948	4	0	4	504.50000000000000	11.618950038622251
3	3949	3	0	3	289.00000000000000	27.87471972953271
3	3950	3	0	3	1178.00000000000000	26.15339366124404
3	3951	3	0	3	930.00000000000000	56.3116329012043
3	3952	3	0	3	1062.00000000000000	71.5821206726931
3	3953	3	0	3	1435.0000000000000	39.9499687108764
3	3954	3	0	3	435.00000000000000	16.52271164185831
3	3955	3	0	3	348.00000000000000	18.33030277982336
3	3956	0	3	3	217.00000000000000	63.2376470150495
3	3957	0	3	3	130.000000000000000	15.39480431834065
3	3958	3	0	3	1202.00000000000000	457.74337788765
3	3959	3	0	3	1412.0000000000000	36.4965751817893
3	3960	0	3	3	122.000000000000000	23.43074902771996
3	3961	0	3	3	304.00000000000000	50.5865594797670
3	3962	0	3	3	149.00000000000000	15.87450786638754
3	3963	0	3	3	221.00000000000000	67.8159273327439
3	3964	3	0	3	1417.0000000000000	165.526432934441
3	3965	3	0	3	896.00000000000000	57.2363520850167
3	3966	0	3	3	166.00000000000000	52.8488410468952
3	3967	0	3	3	179.00000000000000	62.3538290724796
3	3968	0	3	3	394.00000000000000	66.0908465674332
3	3969	0	3	3	240.00000000000000	96.9948452238571
3	3970	0	4	4	325.25000000000000	36.85444342274076
3	3971	0	3	3	204.00000000000000	78.9366834874635
3	3972	0	3	3	161.00000000000000	31.17691453623979
3	3973	0	3	3	277.00000000000000	52.8488410468952
3	3974	0	3	3	279.00000000000000	168.436931817224
3	3975	0	3	3	205.00000000000000	19.28730152198591
3	3976	3	0	3	902.00000000000000	22.64950330581225
3	3977	0	3	3	239.00000000000000	72.0624728967859
3	3978	0	3	3	356.00000000000000	193.935556306728
3	3979	0	3	3	288.00000000000000	72.5189630372636
3	3980	0	3	3	286.00000000000000	11.35781669160055
3	3981	0	3	3	237.00000000000000	30.04995840263344
3	3982	0	3	3	169.00000000000000	95.8279708644611
3	3983	0	3	3	278.00000000000000	110.267855696935
3	3984	0	3	3	135.00000000000000	28.35489375751565
3	3985	0	3	3	190.00000000000000	46.6047207909242
3	3986	0	3	3	353.00000000000000	64.9692234831231
3	3987	0	3	3	185.00000000000000	68.6075797561756
3	3988	0	3	3	198.00000000000000	51.0294032886923
3	3989	0	3	3	287.00000000000000	75.7165767847438
3	3990	3	0	3	676.00000000000000	97.0412283516650
3	3991	0	3	3	361.00000000000000	210.114254633045
3	3992	0	3	3	130.000000000000000	32.07802986469088
3	3993	2	1	3	821.00000000000000	438.00000000000
3	3994	0	3	3	356.00000000000000	182.753932926216
3	3995	0	3	3	119.000000000000000	25.98076211353316
3	3996	0	3	3	115.000000000000000	11.35781669160055
3	3997	0	3	3	249.00000000000000	39.1535439009038
3	3998	0	3	3	192.00000000000000	122.755855257499
3	3999	0	3	3	145.00000000000000	50.5865594797670
3	4000	0	3	3	213.00000000000000	108.512672071054
3	4001	0	3	3	263.00000000000000	45.2990066116245
3	4002	0	3	3	364.00000000000000	174.679706892358
3	4003	0	3	3	133.000000000000000	26.21068484416231
3	4004	0	3	3	268.00000000000000	107.3871500692704
3	4005	3	0	3	985.00000000000000	32.07802986469088
3	4006	0	3	3	186.00000000000000	60.0999168052669
3	4007	0	3	3	137.00000000000000	46.1844129550220
3	4008	0	3	3	187.00000000000000	15.39480431834065
3	4009	0	3	3	140.00000000000000	0
3	4010	3	0	3	727.00000000000000	22.11334438749598
3	4011	3	0	3	699.00000000000000	40.5092582010582
3	4012	0	3	3	235.00000000000000	19.28730152198591
3	4013	0	3	3	320.00000000000000	33.40658617698013
3	4014	0	3	3	145.00000000000000	71.0140831103240
3	4015	0	3	3	138.00000000000000	47.8434948556227
3	4016	0	3	3	191.00000000000000	79.9937497558403
3	4017	0	3	3	220.00000000000000	65.8179306876173
3	4018	0	3	3	161.00000000000000	47.1487009365051
3	4019	3	0	3	2123.0000000000000	403.70905365127
3	4020	0	3	3	323.00000000000000	23.43074902771996
4	0	10	0	10	1956.20000000000000	154.306189117611
4	1	5	0	5	3546.8000000000000	400.30388456771
4	2	9	0	9	1378.0000000000000	250.733424177950
4	3	5	2	7	297.28571428571429	21.48421347341877
4	4	9	0	9	2080.6666666666667	279.251678598357
4	5	9	0	9	392.00000000000000	39.9405808670830
4	6	9	0	9	950.00000000000000	171.400845972241
4	7	9	0	9	1316.3333333333333	70.7301208821249
4	8	9	0	9	358.00000000000000	34.4347208497470
4	9	9	0	9	717.00000000000000	88.0922811601561
4	10	9	0	9	660.00000000000000	100.4216112198963
4	11	9	0	9	379.66666666666667	136.734231266351
4	12	9	0	9	856.66666666666667	25.95669470483482
4	13	9	0	9	297.33333333333333	23.09761892490219
4	14	9	0	9	445.66666666666667	200.806498898816
4	15	9	0	9	729.66666666666667	81.4723879605845
4	16	9	0	9	450.33333333333333	23.24327859833892
4	17	9	0	9	289.00000000000000	148.181476575178
4	18	9	0	9	269.33333333333333	7.713624310270756
4	19	9	0	9	381.00000000000000	13.24764129949177
4	20	9	0	9	356.00000000000000	35.7491258634390
4	21	9	0	9	560.66666666666667	6.144102863722254
4	22	9	0	9	217.66666666666667	41.1187305251512
4	23	9	0	9	424.00000000000000	18.73499399519519
4	24	9	0	9	558.00000000000000	21.47673159491453
4	25	9	0	9	367.33333333333333	10.68877916321598
4	26	9	0	9	596.33333333333333	81.5322022270955
4	27	9	0	9	457.00000000000000	12.54990039801113
4	28	9	0	9	1373.0000000000000	81.3464811777375
4	29	9	0	9	685.00000000000000	71.7652422834341
4	30	7	0	7	2884.5714285714286	416.09408276769
4	31	8	1	9	799.33333333333333	47.0956473572665
4	32	9	0	9	247.66666666666667	33.5559234711250
4	33	9	0	9	137.33333333333333	24.34645764787970
4	34	9	0	9	393.33333333333333	24.19194080680589
4	35	9	0	9	398.66666666666667	10.68877916321598
4	36	9	0	9	989.66666666666667	36.9797241742012
4	37	9	0	9	379.00000000000000	20.34698994937580
4	38	8	0	8	857.37500000000000	31.92821188675799
4	39	9	0	9	945.33333333333333	152.544255873501
4	40	8	0	8	1026.50000000000000	228.354986807821
4	41	9	0	9	782.66666666666667	77.4322284323524
4	42	10	0	10	1115.60000000000000	162.664071017542
4	43	8	0	8	1937.7500000000000	146.502803483658
4	44	10	0	10	1277.90000000000000	259.017566971818
4	45	5	0	5	997.40000000000000	69.3383011040796
4	46	8	0	8	905.75000000000000	79.7079490568986
4	47	9	0	9	1826.6666666666667	251.279227155768
4	48	9	0	9	1033.33333333333333	42.8427356736238
4	49	5	0	5	504.20000000000000	42.2457098413555
4	50	10	0	10	2218.7000000000000	538.79393092350
4	51	9	0	9	595.66666666666667	66.4830805543786
4	52	9	0	9	223.33333333333333	25.66612553542120
4	53	9	0	9	385.66666666666667	43.6921045499070
4	54	10	0	10	919.10000000000000	75.7502475243481
4	55	8	0	8	674.37500000000000	93.0958607335164
4	56	6	0	6	1945.0000000000000	37.0675059857013
4	57	4	0	4	2528.7500000000000	214.094021401813
4	58	9	0	9	1121.6666666666667	36.8272996566406
4	59	9	0	9	1814.6666666666667	74.1063425085869
4	60	8	0	8	516.12500000000000	37.3991501049346
4	61	9	0	9	386.66666666666667	31.06042498099471
4	62	9	0	9	759.66666666666667	90.4875682069090
4	63	8	0	8	978.87500000000000	333.79225254212
4	64	8	0	8	699.12500000000000	176.486695168300
4	65	9	0	9	993.33333333333333	18.43908891458577
4	66	11	0	11	1545.09090909090909	142.928971552624
4	67	0	4	4	176.75000000000000	36.11440155948870
4	68	0	5	5	198.20000000000000	85.4499853715611
4	69	0	4	4	126.50000000000000	40.58324777540605
4	70	10	0	10	580.40000000000000	22.79473623449063
4	71	7	0	7	472.14285714285714	21.75184721219918
4	72	9	0	9	959.33333333333333	27.79838124783528
4	73	8	0	8	1170.8750000000000	27.86414747100141
4	74	7	0	7	869.42857142857143	67.1809922097442
4	75	9	0	9	515.33333333333333	18.58090417606205
4	76	8	0	8	1067.75000000000000	49.8332935180602
4	77	4	0	4	450.50000000000000	34.16138170507745
4	78	0	8	8	195.12500000000000	92.0751827894699
4	79	8	0	8	2202.5000000000000	69.4920344870033
4	80	9	0	9	338.00000000000000	30.99596747965774
4	81	5	0	5	336.20000000000000	27.70739973364516
4	82	9	0	9	315.00000000000000	46.4515877016061
4	83	9	0	9	871.00000000000000	64.3253449271747
4	84	9	0	9	1334.6666666666667	39.5094925302768
4	85	10	0	10	2408.3000000000000	69.9206693331807
4	86	11	0	11	2194.1818181818182	74.8449305989633
4	87	7	0	7	578.42857142857143	45.5443269165954
4	88	6	0	6	831.50000000000000	29.68332865431369
4	89	0	5	5	331.40000000000000	84.5978723136699
4	90	0	8	8	357.50000000000000	151.941718149709
4	91	0	4	4	191.75000000000000	104.5669641904172
4	92	0	7	7	413.00000000000000	253.921247633986
4	93	0	5	5	144.20000000000000	53.7745292866428
4	94	0	6	6	314.50000000000000	194.342738480243
4	95	0	6	6	221.00000000000000	55.5121608298578
4	96	0	7	7	359.42857142857143	128.818809629206
4	97	0	8	8	204.87500000000000	50.3769717799143
4	98	0	6	6	161.00000000000000	41.8712311736830
4	99	0	8	8	192.12500000000000	72.9568120779097
4	100	9	0	9	280.66666666666667	51.5363949069005
4	101	9	0	9	1099.33333333333333	21.51743479135001
4	102	9	0	9	1089.00000000000000	341.20631588527
4	103	0	4	4	168.50000000000000	29.03446228191595
4	104	9	0	9	3164.3333333333333	385.06038487489
4	105	9	0	9	1884.0000000000000	953.79243024885
4	106	7	0	7	842.42857142857143	20.52524577893562
4	107	8	0	8	611.00000000000000	21.27372625027004
4	108	0	4	4	242.00000000000000	99.7095782761115
4	109	0	7	7	316.57142857142857	188.725424133278
4	110	0	8	8	167.00000000000000	48.6914483544815
4	111	0	4	4	161.00000000000000	30.29851481508623
4	112	0	5	5	161.60000000000000	32.12942576517669
4	113	0	4	4	365.75000000000000	124.5000000000000
4	114	0	4	4	201.50000000000000	20.42057785666214
4	115	0	4	4	245.00000000000000	90.6642156531451
4	116	9	0	9	2206.3333333333333	52.0000000000000
4	117	0	8	8	176.00000000000000	43.0879499230519
4	118	0	5	5	200.60000000000000	58.6881589419876
4	119	4	0	4	1478.0000000000000	36.08323710533743
4	120	5	0	5	263.00000000000000	23.81176179958132
4	121	0	5	5	233.00000000000000	62.1007246334534
4	122	0	9	9	153.00000000000000	54.9909083394701
4	123	0	5	5	170.00000000000000	52.7778362572775
4	124	0	7	7	185.00000000000000	155.112862135930
4	125	0	4	4	137.00000000000000	39.34463114581200
4	126	0	6	6	172.00000000000000	10.844353369380767
4	127	0	5	5	207.20000000000000	101.7924358682903
4	128	0	7	7	323.42857142857143	112.628973689214
4	129	0	7	7	251.42857142857143	81.2298326619335
4	130	0	8	8	358.25000000000000	182.445882387079
4	131	0	4	4	362.00000000000000	147.519490237731
4	132	1	6	7	367.14285714285714	139.811097045774
4	133	8	0	8	800.75000000000000	80.0459689357131
4	134	0	5	5	282.20000000000000	157.215457255322
4	135	0	6	6	292.00000000000000	140.797727254384
4	136	0	9	9	310.66666666666667	167.600715988924
4	137	0	5	5	236.00000000000000	55.8032257132148
4	138	0	8	8	263.00000000000000	94.8683298050514
4	139	0	7	7	345.28571428571429	81.2008092852000
4	140	0	4	4	242.75000000000000	104.2221185737461
4	141	0	4	4	135.50000000000000	24.06241883103193
4	142	0	11	11	558.09090909090909	498.51348117086
4	143	0	11	11	146.272727272727273	46.3876942929715
4	144	0	9	9	214.33333333333333	55.4954953126828
4	145	9	0	9	1289.3333333333333	40.2895768158466
4	146	0	5	5	313.40000000000000	110.0513516500365
4	147	9	0	9	1775.6666666666667	44.3649636537662
4	148	9	0	9	2010.3333333333333	157.236287160439
4	149	0	4	4	193.25000000000000	41.6683333000013
4	150	0	8	8	129.50000000000000	35.4964786985977
4	151	0	4	4	274.25000000000000	93.2536862542173
4	152	0	5	5	606.80000000000000	151.635088287639
4	153	7	0	7	890.85714285714286	476.84498828985
4	154	0	5	5	255.80000000000000	173.697150235690
4	155	0	5	5	185.00000000000000	68.8040696470783
4	156	0	7	7	186.71428571428571	116.226380088909
4	157	0	7	7	230.85714285714286	99.7203231901244
4	158	0	6	6	258.00000000000000	119.182213438080
4	159	0	8	8	285.12500000000000	140.931024162278
4	160	0	5	5	278.60000000000000	95.3981131888886
4	161	0	6	6	239.00000000000000	89.3979865545080
4	162	0	5	5	279.80000000000000	127.554694151176
4	163	0	4	4	323.00000000000000	202.375887891814
4	164	9	0	9	1198.6666666666667	168.837940049030
4	165	9	0	9	460.00000000000000	44.9249373956158
4	166	0	4	4	515.75000000000000	389.356199385601
4	167	0	13	13	228.15384615384615	96.8364997937642
4	168	0	9	9	243.66666666666667	83.2075717708431
4	169	0	7	7	312.71428571428571	145.583554801260
4	170	0	8	8	246.50000000000000	118.208049037038
4	171	0	6	6	356.50000000000000	170.355804127714
4	172	0	8	8	264.12500000000000	127.742416604666
4	173	0	6	6	187.50000000000000	33.21294928186896
4	174	0	7	7	185.00000000000000	83.9285410334291
4	175	6	0	6	1450.5000000000000	391.22308214112
4	176	0	6	6	257.50000000000000	121.304163160215
4	177	0	6	6	305.00000000000000	121.771917944984
4	178	0	6	6	159.00000000000000	43.2111096825805
4	179	0	11	11	300.36363636363636	103.8482284175062
4	180	0	4	4	267.50000000000000	52.1056618804521
4	181	0	9	9	153.33333333333333	21.37755832643195
4	182	0	6	6	163.50000000000000	49.8186711986580
4	183	0	9	9	186.33333333333333	102.8141527222785
4	184	10	0	10	392.60000000000000	338.44881444614
4	185	0	5	5	110.600000000000000	4.929503017546495
4	186	0	8	8	270.50000000000000	185.418445684349
4	187	0	9	9	190.66666666666667	80.6163755077094
4	188	0	5	5	264.80000000000000	95.0247336223575
4	189	0	5	5	290.00000000000000	103.9879800746221
4	190	10	0	10	522.50000000000000	23.42007685726074
4	191	9	0	9	674.66666666666667	45.3431361950185
4	192	5	0	5	1325.6000000000000	152.534586241941
4	193	9	0	9	1333.0000000000000	297.616783800914
4	194	7	0	7	531.28571428571429	81.6613214966022
4	195	6	0	6	557.50000000000000	134.758673190263
4	196	0	7	7	306.28571428571429	120.385096372314
4	197	0	8	8	383.00000000000000	112.649900133112
4	198	0	8	8	437.75000000000000	120.040171847356
4	199	0	9	9	368.66666666666667	129.415995920133
4	200	0	10	10	300.80000000000000	96.4178406727718
4	201	9	0	9	697.66666666666667	104.8332008478230
4	202	9	0	9	992.33333333333333	45.2603579305334
4	203	7	0	7	882.28571428571429	58.0135452163667
4	204	0	4	4	304.25000000000000	78.7416662257029
4	205	9	0	9	532.66666666666667	56.8902452095260
4	206	9	0	9	390.66666666666667	12.01041214946431
4	207	8	0	8	198.50000000000000	19.63961012123931
4	208	9	0	9	953.00000000000000	25.05493963273510
4	209	4	0	4	2003.0000000000000	96.7780966954817
4	210	8	0	8	972.12500000000000	335.40229043430
4	211	0	4	4	252.50000000000000	79.3158243984137
4	212	0	6	6	358.50000000000000	138.591125256995
4	213	0	8	8	391.62500000000000	153.795724908074
4	214	0	8	8	290.75000000000000	160.450927077409
4	215	0	4	4	104.000000000000000	0
4	216	8	0	8	1395.5000000000000	363.02656337283
4	217	0	5	5	279.20000000000000	125.240568507173
4	218	0	4	4	254.00000000000000	43.4741302385683
4	219	9	0	9	986.66666666666667	67.8122407829147
4	220	9	0	9	1887.3333333333333	39.9155358225341
4	221	9	0	9	715.00000000000000	92.1981561637759
4	222	8	0	8	794.37500000000000	367.59291828248
4	223	0	7	7	223.14285714285714	97.9752155248605
4	224	0	8	8	259.25000000000000	104.941820616405
4	225	9	0	9	1194.0000000000000	40.1932830209228
4	226	0	5	5	459.20000000000000	302.380058866321
4	227	0	8	8	253.25000000000000	141.711729527637
4	228	0	8	8	383.75000000000000	105.418553531015
4	229	0	8	8	432.50000000000000	163.170375462495
4	230	0	8	8	510.87500000000000	184.695453962153
4	231	0	9	9	311.66666666666667	86.2177475929405
4	232	0	9	9	211.33333333333333	82.2237800152730
4	233	0	7	7	258.28571428571429	84.8679646779126
4	234	0	8	8	257.00000000000000	104.613574644976
4	235	0	6	6	150.00000000000000	34.76204827106711
4	236	0	9	9	191.33333333333333	60.1955147830800
4	237	0	7	7	231.28571428571429	179.840405439299
4	238	0	8	8	230.00000000000000	64.3228464188936
4	239	10	0	10	774.20000000000000	125.977775817800
4	240	0	8	8	239.75000000000000	83.2118638519429
4	241	0	4	4	215.75000000000000	140.656496472790
4	242	0	5	5	134.00000000000000	31.32091952673165
4	243	0	4	4	143.00000000000000	34.46737587922817
4	244	0	4	4	221.00000000000000	26.49528259898354
4	245	0	9	9	283.00000000000000	79.2732615703429
4	246	0	5	5	252.80000000000000	90.0899550449438
4	247	0	12	12	280.25000000000000	162.877045092861
4	248	9	0	9	710.00000000000000	41.8120795942991
4	249	0	9	9	271.66666666666667	171.921493711519
4	250	0	5	5	158.60000000000000	70.4009943111601
4	251	0	4	4	248.00000000000000	92.7254010506291
4	252	0	5	5	153.80000000000000	16.09968943799849
4	253	9	0	9	566.00000000000000	72.8388632530739
4	254	0	10	10	329.30000000000000	109.530361087691
4	255	0	9	9	268.00000000000000	160.829101844163
4	256	9	0	9	1324.6666666666667	51.9927879614086
4	257	9	0	9	461.33333333333333	166.489489157724
4	258	0	6	6	242.00000000000000	65.8634952003004
4	259	0	7	7	294.28571428571429	131.987012348077
4	260	0	6	6	255.50000000000000	67.2093743461431
4	261	0	7	7	251.42857142857143	75.8635994023861
4	262	0	8	8	118.25000000000000	23.16863643561516
4	263	0	9	9	333.33333333333333	117.672214222390
4	264	0	7	7	277.14285714285714	147.262156907818
4	265	0	7	7	150.28571428571429	19.11992229512005
4	266	0	9	9	180.33333333333333	33.6117538965166
4	267	9	0	9	1698.3333333333333	124.807852317072
4	268	0	4	4	231.50000000000000	20.27313493271329
4	269	10	0	10	1531.70000000000000	207.641277206629
4	270	5	0	5	1404.8000000000000	50.3606989625839
4	271	9	0	9	228.66666666666667	36.1593694635291
4	272	0	6	6	282.00000000000000	132.756920723554
4	273	0	8	8	317.37500000000000	159.322617442005
4	274	0	4	4	402.50000000000000	116.6147503534609
4	275	0	5	5	145.40000000000000	64.6010835822434
4	276	0	8	8	267.12500000000000	130.835160739437
4	277	9	0	9	906.66666666666667	31.46823795511913
4	278	9	0	9	749.00000000000000	27.57716446627535
4	279	9	0	9	566.33333333333333	12.31868499475492
4	280	9	0	9	972.66666666666667	198.176688841044
4	281	0	6	6	434.00000000000000	174.938846457841
4	282	0	5	5	144.20000000000000	33.78165182462219
4	283	0	7	7	129.28571428571429	25.56504309739040
4	284	0	6	6	359.00000000000000	117.636728958264
4	285	0	9	9	211.33333333333333	28.45171348091359
4	286	0	10	10	435.20000000000000	127.657353881396
4	287	0	5	5	272.00000000000000	58.3652293750312
4	288	0	7	7	215.85714285714286	50.9327287423603
4	289	0	8	8	180.87500000000000	56.2149891043305
4	290	7	0	7	916.14285714285714	39.5618864204281
4	291	9	0	9	1263.0000000000000	26.74883175019051
4	292	0	8	8	397.25000000000000	312.542454259075
4	293	0	5	5	251.00000000000000	106.9742959780526
4	294	0	9	9	463.33333333333333	287.439993737823
4	295	0	8	8	408.12500000000000	87.2720500176644
4	296	0	7	7	141.71428571428571	30.43963581535477
4	297	8	0	8	999.12500000000000	68.6157780688961
4	298	0	5	5	234.80000000000000	85.5289424697862
4	299	9	0	9	2532.0000000000000	112.279784467196
4	300	10	0	10	848.90000000000000	135.240896181591
4	301	9	0	9	1387.6666666666667	25.56364606232843
4	302	9	0	9	168.33333333333333	49.5025251881154
4	303	7	0	7	374.00000000000000	23.74868417407583
4	304	10	0	10	1111.40000000000000	373.76677219892
4	305	9	0	9	844.66666666666667	59.9708262407648
4	306	9	0	9	1511.3333333333333	96.2509740210456
4	307	8	0	8	1277.3750000000000	102.4833610188224
4	308	7	0	7	501.28571428571429	20.98979343803623
4	309	9	0	9	590.66666666666667	41.5902632836100
4	310	9	0	9	2024.6666666666667	140.157946617379
4	311	0	8	8	220.25000000000000	58.6728216468238
4	312	4	0	4	487.25000000000000	49.1350180624776
4	313	0	7	7	209.85714285714286	75.4131477737328
4	314	10	1	11	1171.45454545454545	155.554082965613
4	315	6	0	6	617.00000000000000	70.8914663411613
4	316	9	0	9	539.33333333333333	244.552652817343
4	317	9	0	9	304.00000000000000	21.47673159491453
4	318	9	0	9	726.66666666666667	30.45077995717023
4	319	9	0	9	379.66666666666667	23.92697222801080
4	320	8	0	8	1086.12500000000000	208.068283777912
4	321	9	0	9	866.00000000000000	43.9374555476304
4	322	0	4	4	410.00000000000000	101.7349497468790
4	323	9	0	9	777.66666666666667	36.9594372251527
4	324	9	0	9	1565.0000000000000	42.5058819459143
4	325	9	0	9	1797.3333333333333	259.877374929023
4	326	9	0	9	1928.6666666666667	229.944558535313
4	327	0	6	6	448.00000000000000	145.549991411886
4	328	9	0	9	286.66666666666667	31.08456208473911
4	329	7	0	7	969.28571428571429	71.1376934442735
4	330	4	0	4	1688.7500000000000	20.98213525835729
4	331	9	0	9	2861.0000000000000	26.95830113341714
4	332	9	0	9	1786.6666666666667	455.27519150509
4	333	9	0	9	471.66666666666667	33.8119801253934
4	334	9	0	9	413.33333333333333	11.94780314534852
4	335	9	0	9	1022.33333333333333	129.699653045026
4	336	9	0	9	1368.6666666666667	590.91835307426
4	337	9	0	9	883.00000000000000	95.6360287757705
4	338	7	0	7	685.14285714285714	28.86421412654183
4	339	9	0	9	1372.0000000000000	107.791465339330
4	340	9	0	9	807.33333333333333	96.4455805104620
4	341	9	0	9	288.66666666666667	45.5494237065630
4	342	9	0	9	579.66666666666667	89.5879456177002
4	343	9	0	9	1661.3333333333333	325.117671005438
4	344	9	0	9	868.66666666666667	22.01703885630400
4	345	9	0	9	1446.6666666666667	39.1471582621268
4	346	4	0	4	5209.2500000000000	1782.5695638600
4	347	9	0	9	423.33333333333333	14.31782106327635
4	348	8	0	8	488.37500000000000	21.83665005705513
4	349	9	0	9	1281.0000000000000	43.5516934228739
4	350	8	0	8	331.25000000000000	21.55888944926696
4	351	8	0	8	1638.5000000000000	12.31723531131421
4	352	8	0	8	1455.8750000000000	100.6158713694245
4	353	4	0	4	2034.5000000000000	51.1761663276959
4	354	9	0	9	501.33333333333333	23.00000000000000
4	355	9	0	9	939.33333333333333	44.4747119158742
4	356	9	0	9	1330.3333333333333	58.3416660715136
4	357	10	0	10	910.70000000000000	277.764108552563
4	358	9	0	9	1295.6666666666667	38.8490669128616
4	359	10	0	10	1143.80000000000000	525.26031641463
4	360	0	5	5	207.80000000000000	114.8964751417553
4	361	0	4	4	182.75000000000000	87.7852493303972
4	362	12	0	12	1891.2500000000000	329.610824237532
4	363	0	8	8	278.00000000000000	75.7590164365178
4	364	10	0	10	1693.40000000000000	71.7328376686717
4	365	10	0	10	1873.70000000000000	115.173347611329
4	366	4	0	4	856.25000000000000	10.500000000000000
4	367	9	0	9	1224.6666666666667	129.783473524174
4	368	8	0	8	976.25000000000000	19.22609833384967
4	369	6	0	6	955.00000000000000	55.0781263297872
4	370	8	0	8	1676.0000000000000	24.42481174075716
4	371	9	0	9	997.00000000000000	132.544332206247
4	372	9	0	9	768.33333333333333	62.1027374597932
4	373	9	0	9	305.00000000000000	52.3067873224881
4	374	0	9	9	445.00000000000000	199.443601050523
4	375	9	0	9	1236.3333333333333	75.9851959265751
4	376	0	9	9	300.66666666666667	131.787708076285
4	377	10	0	10	1213.70000000000000	44.6866870555426
4	378	9	0	9	2421.3333333333333	217.562634659539
4	379	9	0	9	358.33333333333333	41.1551940828858
4	380	4	0	4	746.75000000000000	121.9682335692372
4	381	0	6	6	145.00000000000000	49.6829950787993
4	382	9	0	9	2840.3333333333333	217.807254240992
4	383	9	0	9	3906.6666666666667	312.155410012385
4	384	9	0	9	3852.6666666666667	279.242278317593
4	385	9	0	9	1077.00000000000000	71.8748913042656
4	386	6	0	6	252.50000000000000	46.7364953756698
4	387	9	0	9	631.33333333333333	56.8572774585629
4	388	9	0	9	2654.3333333333333	115.104300527826
4	389	9	0	9	629.33333333333333	72.8920434615466
4	390	9	0	9	742.66666666666667	34.1540627158761
4	391	9	0	9	697.33333333333333	30.58594448435425
4	392	9	0	9	1358.0000000000000	58.9215580242071
4	393	7	1	8	170.00000000000000	11.33893419027682
4	394	9	0	9	1179.0000000000000	265.906468518538
4	395	7	0	7	694.57142857142857	60.5085590167682
4	396	6	0	6	1530.5000000000000	182.134840159701
4	397	0	4	4	140.00000000000000	26.15339366124404
4	398	0	5	5	204.80000000000000	94.2401188454259
4	399	0	10	10	125.900000000000000	49.1945118890309
4	400	1	3	4	194.75000000000000	64.4534715899772
4	401	8	0	8	1464.8750000000000	558.02520104382
4	402	9	0	9	633.00000000000000	13.50000000000000
4	403	5	0	5	1470.8000000000000	719.92062062425
4	404	9	0	9	1848.3333333333333	44.7269493705976
4	405	9	0	9	1964.0000000000000	747.15962149998
4	406	9	0	9	1110.66666666666667	173.255591540360
4	407	9	0	9	1373.0000000000000	365.87702852188
4	408	9	0	9	1128.3333333333333	388.32653785184
4	409	8	0	8	3273.5000000000000	337.07354008965
4	410	9	0	9	1048.00000000000000	85.9200209497181
4	411	9	0	9	1124.3333333333333	34.3511280746353
4	412	11	0	11	816.63636363636364	117.5629811864881
4	413	9	0	9	870.66666666666667	129.236217833856
4	414	9	0	9	2676.3333333333333	49.0000000000000
4	415	9	0	9	439.33333333333333	17.47855829294853
4	416	0	4	4	115.250000000000000	17.03672503740082
4	417	0	6	6	199.00000000000000	73.7210960309191
4	418	9	0	9	2697.0000000000000	133.246951184633
4	419	9	0	9	505.00000000000000	27.69927796892908
4	420	9	0	9	549.00000000000000	21.68524844220144
4	421	6	0	6	1524.0000000000000	154.442222206235
4	422	5	0	5	1103.60000000000000	25.13563207878409
4	423	5	0	5	996.20000000000000	10.305338422390601
4	424	10	0	10	2517.5000000000000	156.219397003061
4	425	6	0	6	1492.5000000000000	213.649011231038
4	426	6	0	6	1048.00000000000000	35.83294573433783
4	427	6	0	6	712.50000000000000	50.5361256924193
4	428	9	0	9	1383.6666666666667	36.5615918690639
4	429	9	0	9	2469.0000000000000	106.795365067965
4	430	10	0	10	857.90000000000000	34.7864916310915
4	431	0	9	9	264.66666666666667	110.757618248137
4	432	0	8	8	203.00000000000000	143.874945699382
4	433	9	0	9	2003.3333333333333	44.7604736346701
4	434	0	4	4	173.00000000000000	31.84336665618132
4	435	0	6	6	276.50000000000000	68.8236877826232
4	436	0	6	6	309.50000000000000	264.018749334209
4	437	9	0	9	2030.3333333333333	26.68332812825267
4	438	9	0	9	1440.6666666666667	140.945024743692
4	439	9	0	9	770.33333333333333	48.0104155366312
4	440	6	0	6	1390.0000000000000	30.98386676965934
4	441	10	0	10	1745.90000000000000	254.216639895975
4	442	9	0	9	1378.6666666666667	266.001409770700
4	443	8	0	8	710.75000000000000	28.53944638566067
4	444	8	0	8	685.62500000000000	73.9284161489052
4	445	9	0	9	846.33333333333333	282.586270013247
4	446	0	10	10	338.30000000000000	68.9847809302893
4	447	0	6	6	168.50000000000000	84.2086693874212
4	448	0	7	7	135.28571428571429	29.84244340819680
4	449	0	9	9	245.33333333333333	69.2351067017304
4	450	9	0	9	799.66666666666667	19.64051934140236
4	451	8	0	8	1092.87500000000000	112.397810731094
4	452	0	5	5	341.00000000000000	175.095688125093
4	453	0	5	5	173.60000000000000	61.3864805963007
4	454	0	4	4	152.00000000000000	18.00000000000000
4	455	0	5	5	162.80000000000000	65.0592038069941
4	456	11	0	11	1023.09090909090909	94.9372998830855
4	457	11	0	11	1233.63636363636364	242.986531613286
4	458	0	7	7	238.57142857142857	116.169211559198
4	459	0	7	7	216.71428571428571	92.7877762885361
4	460	0	10	10	255.80000000000000	120.550404395838
4	461	0	4	4	160.25000000000000	24.90481881082454
4	462	0	4	4	197.75000000000000	81.3649187303718
4	463	0	8	8	418.25000000000000	139.590984154217
4	464	0	4	4	219.50000000000000	32.35737937472687
4	465	10	0	10	1018.40000000000000	258.251040656180
4	466	9	0	9	659.33333333333333	73.1385671174928
4	467	4	0	4	1847.0000000000000	842.11519402039
4	468	8	0	8	1067.75000000000000	28.98645003642712
4	469	9	0	9	484.33333333333333	67.7126280689208
4	470	0	6	6	107.000000000000000	0
4	471	9	0	9	710.66666666666667	11.30265455545732
4	472	0	9	9	258.00000000000000	61.3351449007826
4	473	0	8	8	401.75000000000000	102.2234946435645
4	474	9	0	9	596.00000000000000	28.14249455894058
4	475	5	0	5	818.00000000000000	170.182255244194
4	476	0	9	9	275.66666666666667	142.971150936124
4	477	9	0	9	1198.3333333333333	278.817592701752
4	478	8	0	8	948.12500000000000	31.25671356456310
4	479	9	0	9	944.00000000000000	146.770228588771
4	480	0	6	6	257.50000000000000	52.8005681787611
4	481	9	1	10	404.60000000000000	63.8717464924829
4	482	9	0	9	491.33333333333333	14.34398828778105
4	483	0	7	7	206.85714285714286	33.61759743263723
4	484	0	8	8	297.50000000000000	85.9966776766903
4	485	0	6	6	303.50000000000000	117.877478765030
4	486	0	4	4	159.50000000000000	25.03996805109783
4	487	0	5	5	479.60000000000000	195.557664130046
4	488	0	8	8	276.12500000000000	134.632237171170
4	489	0	9	9	245.66666666666667	76.3200497903402
4	490	0	9	9	319.00000000000000	184.426814753170
4	491	0	8	8	197.37500000000000	47.0651144692117
4	492	0	5	5	140.60000000000000	42.1817496080947
4	493	0	4	4	270.50000000000000	191.898410623955
4	494	0	8	8	208.62500000000000	78.1554083678337
4	495	0	4	4	368.75000000000000	34.84609016805185
4	496	0	5	5	264.80000000000000	118.9945376897612
4	497	0	8	8	294.87500000000000	145.102365344509
4	498	0	4	4	320.00000000000000	14.89966442575134
4	499	0	8	8	138.12500000000000	30.50731762334127
4	500	0	5	5	255.80000000000000	81.7630723493192
4	501	9	0	9	2084.6666666666667	13.05756485720060
4	502	0	7	7	295.14285714285714	103.8467277151421
4	503	0	9	9	379.33333333333333	112.607726200292
4	504	0	9	9	301.00000000000000	106.002358464329
4	505	1	7	8	316.25000000000000	166.545360616431
4	506	0	9	9	230.33333333333333	70.2993598832877
4	507	9	0	9	434.00000000000000	155.204703536974
4	508	0	7	7	213.28571428571429	81.6980503351912
4	509	0	10	10	304.70000000000000	163.648709130259
4	510	0	7	7	202.57142857142857	99.8212688473039
4	511	0	5	5	209.00000000000000	92.1737489744233
4	512	1	7	8	290.75000000000000	288.912616546941
4	513	0	7	7	237.71428571428571	89.0425259556996
4	514	9	0	9	505.66666666666667	76.1528069082158
4	515	0	8	8	348.12500000000000	183.998010470610
4	516	0	4	4	144.50000000000000	35.45419580247167
4	517	0	5	5	265.40000000000000	168.633626539905
4	518	0	9	9	390.33333333333333	140.433258169139
4	519	0	5	5	242.60000000000000	129.581248643467
4	520	9	0	9	282.00000000000000	34.5651558654087
4	521	0	6	6	355.50000000000000	79.5631824401211
4	522	9	0	9	473.00000000000000	26.41022529248851
4	523	0	9	9	188.66666666666667	37.1920690470428
4	524	0	9	9	324.66666666666667	42.2965719651132
4	525	0	9	9	214.33333333333333	101.0000000000000
4	526	0	9	9	314.66666666666667	158.885178666860
4	527	0	7	7	407.00000000000000	152.715421618119
4	528	0	9	9	146.66666666666667	7.000000000000000
4	529	0	4	4	128.00000000000000	32.03123475609393
4	530	0	9	9	141.33333333333333	13.00000000000000
4	531	0	7	7	162.28571428571429	69.0620838707567
4	532	0	5	5	186.80000000000000	49.9119224234050
4	533	0	6	6	239.00000000000000	96.0562335301567
4	534	0	6	6	196.50000000000000	32.27847580044634
4	535	0	8	8	272.00000000000000	199.526582546931
4	536	0	5	5	133.40000000000000	24.31666095499133
4	537	0	8	8	225.50000000000000	38.9174951477023
4	538	0	8	8	196.25000000000000	99.9467715479452
4	539	0	9	9	237.33333333333333	74.3236167042482
4	540	0	4	4	143.00000000000000	40.02499219237900
4	541	0	7	7	201.71428571428571	118.893109256052
4	542	0	9	9	132.00000000000000	39.7994974842648
4	543	0	5	5	273.80000000000000	206.745495718770
4	544	0	5	5	189.80000000000000	80.4593064847069
4	545	0	5	5	185.60000000000000	109.4979451861997
4	546	0	5	5	169.40000000000000	19.02104098097683
4	547	0	9	9	275.00000000000000	106.235587257755
4	548	0	4	4	304.25000000000000	82.0624761995396
4	549	0	10	10	132.200000000000000	49.5015151283271
4	550	0	7	7	154.57142857142857	18.52797113247196
4	551	9	0	9	1401.3333333333333	43.0871210456210
4	552	0	11	11	118.181818181818182	13.013978498661982
4	553	0	6	6	175.00000000000000	36.48013157871007
4	554	0	9	9	200.33333333333333	88.3020384815662
4	555	0	8	8	173.37500000000000	50.0312402404738
4	556	0	6	6	180.50000000000000	14.78850905263949
4	557	0	8	8	114.87500000000000	17.04144108594441
4	558	0	8	8	145.25000000000000	47.4815753740332
4	559	0	9	9	235.33333333333333	62.8351016550463
4	560	0	10	10	221.60000000000000	75.5486598160417
4	561	0	10	10	167.300000000000000	50.0289915948743
4	562	0	7	7	194.42857142857143	40.2279220726812
4	563	0	7	7	164.00000000000000	63.9687423668779
4	564	0	5	5	270.20000000000000	145.810493449546
4	565	0	6	6	245.50000000000000	144.205062324455
4	566	0	4	4	283.25000000000000	41.5240893939891
4	567	0	7	7	183.71428571428571	84.8856373515062
4	568	0	5	5	269.00000000000000	93.5066842530522
4	569	0	9	9	221.66666666666667	68.2751785058084
4	570	0	6	6	127.00000000000000	78.6129760281342
4	571	0	7	7	224.00000000000000	51.4392845984467
4	572	0	6	6	260.00000000000000	109.8999545040852
4	573	0	6	6	226.00000000000000	95.5049736924732
4	574	9	0	9	421.66666666666667	51.3614641535850
4	575	9	0	9	1048.00000000000000	39.7146068846212
4	576	0	6	6	280.50000000000000	91.8493331494573
4	577	8	0	8	694.62500000000000	36.6876292891370
4	578	0	5	5	301.40000000000000	22.68920448142684
4	579	0	7	7	332.42857142857143	113.952997829306
4	580	0	5	5	321.20000000000000	55.0563347853814
4	581	0	5	5	462.80000000000000	190.028155808554
4	582	0	6	6	244.50000000000000	57.1865368771357
4	583	0	6	6	212.50000000000000	55.7844064233008
4	584	0	7	7	350.42857142857143	177.477563974396
4	585	0	5	5	224.00000000000000	56.4047870308895
4	586	0	5	5	420.80000000000000	141.963727761707
4	587	9	0	9	1180.6666666666667	64.6819140100229
4	588	12	0	12	571.50000000000000	90.3613956188251
4	589	7	0	7	1457.0000000000000	24.49489742783178
4	590	0	5	5	279.20000000000000	95.7324396429967
4	591	0	7	7	251.00000000000000	87.6698351772147
4	592	7	0	7	1454.0000000000000	22.64950330581225
4	593	0	7	7	275.42857142857143	139.840214939358
4	594	0	8	8	313.62500000000000	121.727960750895
4	595	0	9	9	233.33333333333333	106.863230346083
4	596	0	8	8	282.50000000000000	75.3847275172972
4	597	0	9	9	367.00000000000000	180.162426715450
4	598	0	4	4	420.50000000000000	262.467140800520
4	599	0	5	5	268.40000000000000	105.5855103695578
4	600	0	5	5	160.40000000000000	36.02499132546738
4	601	0	6	6	246.00000000000000	136.342216499513
4	602	0	6	6	124.00000000000000	25.43226297441893
4	603	1	10	11	346.72727272727273	277.921964194661
4	604	0	6	6	210.00000000000000	49.0265234337496
4	605	0	5	5	192.80000000000000	37.02296584553971
4	606	0	8	8	166.62500000000000	57.0211426953697
4	607	0	5	5	328.40000000000000	141.420649128761
4	608	10	0	10	1036.70000000000000	232.737835342688
4	609	0	5	5	203.00000000000000	68.6075797561756
4	610	0	9	9	277.00000000000000	130.620633898324
4	611	0	7	7	268.14285714285714	92.1690992531817
4	612	0	4	4	267.50000000000000	112.0490963818986
4	613	0	5	5	329.00000000000000	44.0908153700972
4	614	0	7	7	260.85714285714286	49.9814251211673
4	615	8	0	8	951.87500000000000	92.0472510647191
4	616	2	2	4	243.50000000000000	8.660254037844386
4	617	0	6	6	346.50000000000000	79.2458200790427
4	618	0	8	8	362.75000000000000	145.304360371109
4	619	0	5	5	176.60000000000000	81.5646982462389
4	620	0	7	7	197.85714285714286	62.6828753101105
4	621	0	9	9	296.33333333333333	143.987846709366
4	622	0	4	4	282.50000000000000	157.654685943679
4	623	0	5	5	186.80000000000000	63.8020375850176
4	624	0	9	9	432.66666666666667	240.604447174195
4	625	0	4	4	407.75000000000000	122.7528003753886
4	626	0	5	5	407.60000000000000	188.527982007977
4	627	0	7	7	374.00000000000000	144.041660640247
4	628	0	8	8	570.87500000000000	243.942286792828
4	629	0	6	6	359.50000000000000	93.7117922142139
4	630	0	6	6	418.00000000000000	176.073848143329
4	631	10	0	10	2246.9000000000000	120.025413975541
4	632	7	0	7	825.28571428571429	188.323050709602
4	633	0	6	6	234.00000000000000	70.2965148495998
4	634	0	9	9	232.66666666666667	131.790553530972
4	635	0	4	4	271.25000000000000	59.7683026360963
4	636	0	6	6	414.00000000000000	372.09998656275
4	637	9	0	9	689.00000000000000	75.7462870377156
4	638	9	0	9	488.00000000000000	25.50000000000000
4	639	9	0	9	1018.66666666666667	76.6827881600558
4	640	7	0	7	585.71428571428571	29.13024937365673
4	641	8	0	8	778.25000000000000	31.81980515339464
4	642	9	0	9	848.00000000000000	58.8260146533827
4	643	4	0	4	167.75000000000000	11.586630226256468
4	644	9	0	9	683.66666666666667	184.718028356736
4	645	0	5	5	242.60000000000000	77.9538324907762
4	646	0	9	9	333.66666666666667	137.183271574926
4	647	8	0	8	1575.8750000000000	480.77064252540
4	648	0	7	7	195.71428571428571	48.6782438936680
4	649	9	0	9	1370.3333333333333	26.59887215654077
4	650	0	5	5	184.40000000000000	59.3363295123654
4	651	0	8	8	287.00000000000000	110.180371599093
4	652	9	0	9	913.33333333333333	105.606581234315
4	653	0	6	6	365.00000000000000	32.69862382425291
4	654	6	0	6	1271.5000000000000	138.409175996391
4	655	8	0	8	1526.3750000000000	17.74371115957104
4	656	8	0	8	1390.2500000000000	120.457164882080
4	657	9	0	9	640.00000000000000	58.4230262824513
4	658	9	0	9	665.00000000000000	27.45450782658469
4	659	8	0	8	4365.1250000000000	30.25339414252320
4	660	9	0	9	682.00000000000000	57.5499782797526
4	661	8	1	9	592.33333333333333	122.356037856740
4	662	9	0	9	1389.6666666666667	36.5308089152157
4	663	0	6	6	258.50000000000000	88.1765274888958
4	664	0	7	7	161.85714285714286	67.7210665682611
4	665	0	8	8	138.12500000000000	38.2825491762052
4	666	0	7	7	305.00000000000000	135.255314128503
4	667	9	0	9	639.33333333333333	55.2584835115840
4	668	0	4	4	334.25000000000000	94.2775158773289
4	669	10	0	10	879.50000000000000	413.29468905371
4	670	0	4	4	286.25000000000000	114.6396528257130
4	671	0	4	4	286.25000000000000	22.50000000000000
4	672	9	0	9	881.33333333333333	80.8949936646267
4	673	0	4	4	197.75000000000000	112.4199715353104
4	674	0	10	10	383.30000000000000	139.387589117539
4	675	0	7	7	281.85714285714286	133.465886492178
4	676	0	6	6	230.00000000000000	72.0999306518390
4	677	0	5	5	245.00000000000000	66.1021936095921
4	678	0	7	7	366.71428571428571	165.307505663147
4	679	8	0	8	1009.62500000000000	94.1259604390384
4	680	0	7	7	459.71428571428571	151.481257680848
4	681	0	9	9	278.66666666666667	91.5095623418668
4	682	0	9	9	265.66666666666667	108.171160666788
4	683	0	4	4	125.75000000000000	53.8539692130487
4	684	0	5	5	203.00000000000000	121.1011973516365
4	685	0	5	5	225.80000000000000	44.7794595769087
4	686	0	4	4	225.50000000000000	57.2101389615512
4	687	0	5	5	143.00000000000000	31.96091362899377
4	688	0	5	5	477.80000000000000	128.363546227112
4	689	0	5	5	421.40000000000000	148.377221971568
4	690	0	5	5	245.00000000000000	111.0810514894417
4	691	10	0	10	1603.70000000000000	69.5909476871813
4	692	7	0	7	1507.1428571428571	448.45305535490
4	693	8	0	8	956.37500000000000	28.38982463589979
4	694	10	0	10	2154.2000000000000	183.178601370357
4	695	0	4	4	220.25000000000000	74.7144564324736
4	696	0	4	4	266.75000000000000	56.4114350109975
4	697	10	0	10	356.90000000000000	41.7863614113505
4	698	0	6	6	212.00000000000000	64.9553692930769
4	699	0	4	4	138.50000000000000	65.7951365983839
4	700	5	0	5	435.20000000000000	33.44697295720496
4	701	10	0	10	848.30000000000000	47.7378256731494
4	702	3	1	4	372.50000000000000	14.17744687875783
4	703	7	0	7	1538.4285714285714	76.8458568452829
4	704	9	0	9	336.33333333333333	39.6610640301039
4	705	10	0	10	1535.60000000000000	35.6314467851082
4	706	9	0	9	1828.6666666666667	29.18047292282975
4	707	11	0	11	1629.09090909090909	290.394026985906
4	708	6	0	6	1813.5000000000000	75.1179073190940
4	709	0	7	7	147.28571428571429	50.2550637107489
4	710	0	7	7	161.85714285714286	58.0357032967023
4	711	0	7	7	124.57142857142857	38.6301140858491
4	712	0	9	9	143.00000000000000	30.55732318119504
4	713	0	10	10	143.900000000000000	35.1582138340388
4	714	0	10	10	143.000000000000000	26.34387974463898
4	715	0	4	4	146.00000000000000	21.21320343559643
4	716	0	9	9	152.66666666666667	35.8364339743786
4	717	0	4	4	117.500000000000000	31.51190251317746
4	718	0	9	9	162.33333333333333	25.10478042126638
4	719	0	9	9	148.66666666666667	55.5900170894019
4	720	0	4	4	167.00000000000000	100.4888053466654
4	721	0	5	5	115.400000000000000	6.148170459575759
4	722	0	4	4	113.000000000000000	24.24871130596428
4	723	0	4	4	198.50000000000000	123.0000000000000
4	724	0	8	8	155.00000000000000	68.7479869835162
4	725	0	11	11	207.36363636363636	56.5619531615957
4	726	0	5	5	236.60000000000000	123.682254183856
4	727	0	6	6	127.50000000000000	50.2861810043276
4	728	0	4	4	105.500000000000000	5.744562646538029
4	729	0	9	9	171.33333333333333	38.0985564030975
4	730	0	4	4	117.500000000000000	13.07669683062202
4	731	0	5	5	123.20000000000000	23.10194796981415
4	732	0	4	4	223.25000000000000	42.9447319237180
4	733	0	7	7	164.42857142857143	28.11202081469268
4	734	0	7	7	98.857142857142857	9.281317640446164
4	735	0	4	4	140.75000000000000	37.25922704512266
4	736	0	9	9	171.00000000000000	84.6005319132214
4	737	0	9	9	137.00000000000000	51.3078941294612
4	738	0	8	8	194.00000000000000	41.0400501252827
4	739	0	5	5	113.000000000000000	0
4	740	0	14	14	244.57142857142857	103.6819947915550
4	741	0	9	9	268.00000000000000	108.415865997556
4	742	0	4	4	160.25000000000000	32.89756829919196
4	743	0	5	5	126.20000000000000	19.27952281567155
4	744	0	5	5	264.80000000000000	67.2361509903712
4	745	0	7	7	219.28571428571429	47.3980108081703
4	746	0	6	6	267.00000000000000	108.4933177665795
4	747	0	4	4	146.00000000000000	53.1601354400081
4	748	0	5	5	239.60000000000000	30.02998501498128
4	749	0	7	7	248.42857142857143	8.202786982831767
4	750	0	5	5	213.20000000000000	203.033741038282
4	751	0	4	4	209.00000000000000	68.0147042925278
4	752	0	4	4	210.50000000000000	121.5524578114322
4	753	0	8	8	184.62500000000000	79.4443875568672
4	754	0	5	5	318.20000000000000	81.7355491814914
4	755	0	5	5	213.20000000000000	66.9006726423584
4	756	0	4	4	210.50000000000000	158.565443902510
4	757	0	4	4	236.00000000000000	114.8390177596447
4	758	0	5	5	349.40000000000000	222.995067210017
4	759	0	6	6	251.50000000000000	132.073842981871
4	760	0	5	5	368.00000000000000	169.028104172058
4	761	0	7	7	422.85714285714286	134.373147827767
4	762	0	4	4	160.25000000000000	67.5000000000000
4	763	0	8	8	241.62500000000000	72.7892015146674
4	764	0	4	4	314.00000000000000	81.5720540381324
4	765	0	6	6	421.00000000000000	128.681000928653
4	766	0	6	6	281.50000000000000	112.0477576750200
4	767	0	4	4	170.00000000000000	74.3774159271482
4	768	0	5	5	174.20000000000000	31.36399209284430
4	769	0	4	4	173.00000000000000	59.1438923304850
4	770	0	4	4	161.75000000000000	40.27716474629266
4	771	6	0	6	903.50000000000000	215.087656549603
4	772	6	0	6	993.00000000000000	31.61645141378140
4	773	0	6	6	237.50000000000000	74.8618728058549
4	774	5	0	5	474.80000000000000	31.86220331364421
4	775	6	0	6	875.50000000000000	124.771390951612
4	776	0	6	6	382.00000000000000	107.4597599103962
4	777	0	4	4	227.75000000000000	117.6105862582106
4	778	0	4	4	249.50000000000000	129.926902525997
4	779	5	1	6	573.50000000000000	131.955674375905
4	780	7	0	7	725.42857142857143	37.6866782071028
4	781	0	7	7	327.71428571428571	78.8198669662124
4	782	0	5	5	169.40000000000000	44.4162132559722
4	783	0	4	4	302.00000000000000	98.0408078302092
4	784	0	5	5	110.000000000000000	0
4	785	0	5	5	194.60000000000000	118.3651131034816
4	786	0	6	6	217.00000000000000	69.6275807421168
4	787	0	4	4	306.50000000000000	71.8540186767588
4	788	6	0	6	1721.0000000000000	476.87734272033
4	789	6	0	6	1535.5000000000000	351.465930070042
4	790	6	0	6	1131.00000000000000	30.27870538844090
4	791	0	6	6	229.50000000000000	86.5210956934781
4	792	0	5	5	195.80000000000000	70.2794422288623
4	793	0	5	5	344.60000000000000	218.932181279957
4	794	0	7	7	346.14285714285714	149.957136732944
4	795	0	4	4	185.75000000000000	61.1085100456557
4	796	0	4	4	163.25000000000000	22.63294059551255
4	797	0	6	6	237.00000000000000	108.4767256142994
4	798	4	0	4	1608.5000000000000	362.106337972701
4	799	4	0	4	305.75000000000000	8.958236433584459
4	800	4	0	4	295.25000000000000	17.03672503740082
4	801	5	0	5	858.80000000000000	736.18251812985
4	802	5	0	5	669.80000000000000	21.79908254950194
4	803	7	0	7	876.71428571428571	20.41008154249827
4	804	0	4	4	178.25000000000000	37.73923687622737
4	805	7	0	7	331.57142857142857	53.0592660549099
4	806	0	4	4	149.00000000000000	38.96151947755631
4	807	0	4	4	98.000000000000000	0
4	808	0	5	5	119.600000000000000	36.76683287964847
4	809	4	1	5	2363.0000000000000	400.51404469756
4	810	4	0	4	1442.0000000000000	20.92844953645635
4	811	5	0	5	942.20000000000000	456.81144906843
4	812	5	0	5	1016.00000000000000	143.561833368065
4	813	4	0	4	1110.50000000000000	83.3366666000027
4	814	6	0	6	1168.5000000000000	206.337345141397
4	815	5	0	5	1283.0000000000000	33.94112549695428
4	816	0	4	4	428.75000000000000	115.1357893966945
4	817	8	0	8	1386.5000000000000	210.660186759896
4	818	7	0	7	576.28571428571429	255.316610169749
4	819	4	0	4	692.00000000000000	15.68438714135812
4	820	4	0	4	743.75000000000000	39.37321424522006
4	821	4	0	4	1106.75000000000000	27.64507189355817
4	822	4	0	4	1064.00000000000000	35.58089374931439
4	823	5	0	5	927.20000000000000	32.76736181019156
4	824	4	0	4	728.75000000000000	9.287087810503355
4	825	4	0	4	617.00000000000000	8.831760866327847
4	826	6	0	6	1384.5000000000000	240.302933814800
4	827	4	0	4	1144.25000000000000	50.8158439859066
4	828	5	0	5	1237.4000000000000	25.04595775769016
4	829	5	0	5	1609.4000000000000	14.13506278726770
4	830	4	0	4	530.75000000000000	213.883730096518
4	831	4	0	4	1763.0000000000000	41.7851648315524
4	832	6	0	6	1421.5000000000000	181.160426142135
4	833	5	0	5	1886.6000000000000	24.13089306262825
4	834	4	0	4	1377.5000000000000	41.3158565202272
4	835	4	0	4	941.75000000000000	12.093386622447824
4	836	6	0	6	573.00000000000000	35.78267737327658
4	837	6	0	6	508.00000000000000	11.64474130240771
4	838	4	0	4	538.25000000000000	83.7272357121624
4	839	6	0	6	1983.0000000000000	200.301772333647
4	840	5	0	5	1500.8000000000000	40.1708849790492
4	841	5	0	5	972.20000000000000	110.5857133629837
4	842	5	0	5	1457.6000000000000	116.1391406890890
4	843	5	0	5	1150.40000000000000	31.84807686501651
4	844	5	0	5	1121.60000000000000	25.40275575601986
4	845	5	0	5	972.20000000000000	64.2938566272082
4	846	4	0	4	741.50000000000000	31.60696125855822
4	847	4	0	4	358.25000000000000	22.23173407541571
4	848	5	0	5	1296.8000000000000	37.38582619121851
4	849	4	0	4	893.75000000000000	94.4364865928419
4	850	4	0	4	754.25000000000000	55.8233821977852
4	851	4	0	4	830.00000000000000	45.3651848888550
4	852	4	0	4	300.50000000000000	21.56385865284782
4	853	5	0	5	795.20000000000000	91.5270451833774
4	854	5	0	5	702.80000000000000	16.09968943799849
4	855	4	0	4	492.50000000000000	40.21193852576620
4	856	4	0	4	353.00000000000000	142.112631387924
4	857	4	0	4	586.25000000000000	53.7424413289906
4	858	4	0	4	516.50000000000000	37.66961640367473
4	859	4	0	4	564.50000000000000	20.85665361461421
4	860	5	0	5	1361.0000000000000	90.0999445060872
4	861	5	0	5	951.20000000000000	46.6015021217128
4	862	5	0	5	1251.2000000000000	75.3173286833780
4	863	5	0	5	1130.00000000000000	68.5091234800154
4	864	5	0	5	3222.8000000000000	26.46129248543994
4	865	4	0	4	801.50000000000000	32.54228019054596
4	866	5	0	5	963.20000000000000	57.6515394417183
4	867	4	0	4	664.25000000000000	19.18984106239549
4	868	5	0	5	710.00000000000000	154.812790169288
4	869	5	0	5	922.40000000000000	24.95596121170251
4	870	4	0	4	281.75000000000000	11.324751652906125
4	871	5	0	5	236.60000000000000	33.29864862122786
4	872	5	0	5	1235.0000000000000	46.4273626216265
4	873	5	0	5	2333.6000000000000	118.3651131034816
4	874	5	0	5	1338.2000000000000	20.41323100344480
4	875	6	0	6	1090.00000000000000	76.6889822595137
4	876	4	0	4	383.00000000000000	17.66352173265569
4	877	6	0	6	1084.50000000000000	288.670573491653
4	878	5	0	5	2070.8000000000000	20.41323100344480
4	879	5	0	5	958.40000000000000	27.28186210653518
4	880	6	0	6	759.00000000000000	25.99230655405557
4	881	5	0	5	260.60000000000000	42.3945751246548
4	882	4	0	4	252.50000000000000	3.8729833462074169
4	883	5	0	5	542.60000000000000	13.31540461270329
4	884	5	0	5	769.40000000000000	80.6492405419915
4	885	4	0	4	1379.0000000000000	886.19410966221
4	886	7	0	7	947.42857142857143	160.103984067498
4	887	4	0	4	815.00000000000000	23.62202362203543
4	888	4	0	4	422.75000000000000	21.12463017427761
4	889	4	0	4	461.00000000000000	30.88689042296100
4	890	4	0	4	328.25000000000000	14.97497913187194
4	891	4	0	4	1651.2500000000000	67.1435030364070
4	892	4	0	4	1031.75000000000000	19.95620204347511
4	893	4	0	4	1331.0000000000000	8.831760866327847
4	894	4	0	4	604.25000000000000	149.486621474967
4	895	4	0	4	804.50000000000000	16.52271164185831
4	896	4	0	4	1019.75000000000000	22.63294059551255
4	897	4	0	4	1013.75000000000000	401.562261673081
4	898	4	0	4	797.75000000000000	86.1292633197336
4	899	4	0	4	282.50000000000000	13.96424004376894
4	900	4	0	4	1303.2500000000000	364.796175966799
4	901	4	0	4	2075.7500000000000	33.97425495871837
4	902	4	0	4	1248.50000000000000	170.771777527787
4	903	4	0	4	909.50000000000000	44.1927595879687
4	904	4	1	5	1045.40000000000000	165.808021518864
4	905	4	0	4	2097.5000000000000	47.7807492616012
4	906	4	0	4	489.50000000000000	46.7653718043597
4	907	4	0	4	569.75000000000000	96.7897205285768
4	908	4	0	4	771.50000000000000	18.57417562100671
4	909	5	0	5	803.00000000000000	33.33916615633930
4	910	5	0	5	1214.6000000000000	27.60978087562449
4	911	5	0	5	1210.4000000000000	162.158256034036
4	912	7	0	7	1661.8571428571429	109.458406973347
4	913	5	0	5	474.20000000000000	24.61097316239242
4	914	4	0	4	298.25000000000000	16.50000000000000
4	915	7	0	7	887.42857142857143	96.5519845175940
4	916	5	0	5	2151.2000000000000	34.37586362551492
4	917	4	0	4	1261.2500000000000	12.579745625409124
4	918	5	0	5	1046.60000000000000	24.86563894212252
4	919	5	0	5	1285.4000000000000	85.4183820965956
4	920	5	0	5	896.00000000000000	8.746427842267951
4	921	4	0	4	755.75000000000000	56.1449018166387
4	922	4	0	4	2494.2500000000000	269.392371829642
4	923	4	0	4	279.50000000000000	13.07669683062202
4	924	5	0	5	1471.4000000000000	122.1445864539235
4	925	5	0	5	2654.0000000000000	77.8845299144830
4	926	5	0	5	1946.0000000000000	58.7494680826984
4	927	0	4	4	305.75000000000000	150.406947977811
4	928	4	0	4	587.00000000000000	18.16590212458495
4	929	4	0	4	1370.0000000000000	118.9453656095941
4	930	5	0	5	1013.60000000000000	139.417717668882
4	931	5	0	5	269.60000000000000	16.62227421263408
4	932	5	0	5	1369.4000000000000	13.81303731986561
4	933	5	0	5	1473.2000000000000	296.534483660838
4	934	4	0	4	1300.2500000000000	7.088723439378913
4	935	5	0	5	1638.8000000000000	357.545381734962
4	936	4	0	4	1610.7500000000000	9.604686356149273
4	937	5	0	5	1882.4000000000000	65.2249952088921
4	938	0	4	4	289.25000000000000	109.5273938336889
4	939	4	0	4	243.50000000000000	43.3012701892219
4	940	5	0	5	419.00000000000000	102.2423591277118
4	941	4	0	4	2565.5000000000000	179.039101874423
4	942	5	0	5	671.60000000000000	21.77842969545784
4	943	4	0	4	557.75000000000000	10.500000000000000
4	944	4	0	4	906.50000000000000	67.1937497093294
4	945	4	0	4	1160.75000000000000	26.19637379485947
4	946	5	0	5	847.40000000000000	51.1937496184837
4	947	5	0	5	518.60000000000000	77.2288806082284
4	948	0	5	5	281.60000000000000	47.5478706147815
4	949	4	0	4	2484.5000000000000	317.815984494172
4	950	0	5	5	207.80000000000000	51.9008670447807
4	951	0	4	4	118.250000000000000	19.18984106239549
4	952	0	4	4	163.25000000000000	33.88583774971485
4	953	0	4	4	149.75000000000000	48.8287824955732
4	954	0	4	4	158.00000000000000	63.1664467894150
4	955	0	5	5	293.60000000000000	60.7231422111867
4	956	0	6	6	299.50000000000000	140.960632802212
4	957	5	0	5	1071.20000000000000	80.6827119028606
4	958	0	4	4	150.50000000000000	26.43860813280457
4	959	5	0	5	1283.0000000000000	343.313268022079
4	960	0	4	4	284.00000000000000	99.7095782761115
4	961	0	4	4	259.25000000000000	47.3946199478380
4	962	0	4	4	290.00000000000000	17.14642819948225
4	963	0	5	5	206.00000000000000	70.1320183653658
4	964	0	5	5	264.20000000000000	60.4334344547784
4	965	0	4	4	293.75000000000000	47.8983298247444
4	966	0	4	4	163.25000000000000	29.43212530552288
4	967	0	4	4	244.25000000000000	51.1688381732476
4	968	0	6	6	294.00000000000000	83.4338060980080
4	969	0	4	4	182.00000000000000	136.095554666565
4	970	4	0	4	965.00000000000000	41.2067955560730
4	971	4	0	4	1262.0000000000000	48.0624593627917
4	972	5	0	5	847.40000000000000	37.31353641776668
4	973	6	0	6	1256.5000000000000	395.00518983932
4	974	7	0	7	608.00000000000000	13.74772708486752
4	975	0	5	5	415.40000000000000	190.758486049769
4	976	0	4	4	188.00000000000000	76.6420250254389
4	977	0	5	5	206.00000000000000	66.0000000000000
4	978	0	4	4	236.75000000000000	129.900923784244
4	979	0	5	5	237.20000000000000	102.5850866354364
4	980	0	4	4	268.25000000000000	74.7947190649179
4	981	0	4	4	144.50000000000000	55.4526825320471
4	982	0	5	5	275.60000000000000	82.3607916426257
4	983	0	4	4	202.25000000000000	71.5978351628036
4	984	4	0	4	1172.00000000000000	384.445054591680
4	985	0	4	4	263.00000000000000	116.9871787846856
4	986	5	0	5	1118.60000000000000	52.6241389478251
4	987	4	0	4	973.25000000000000	66.6952022262471
4	988	0	4	4	314.00000000000000	43.1277173056956
4	989	0	4	4	152.00000000000000	25.33771891863985
4	990	5	0	5	1428.8000000000000	327.217358952730
4	991	0	4	4	212.00000000000000	133.379158791769
4	992	0	5	5	198.20000000000000	22.50999777876488
4	993	0	4	4	167.75000000000000	8.958236433584459
4	994	7	0	7	285.28571428571429	100.5015991343990
4	995	5	0	5	1059.80000000000000	54.7695170692603
4	996	3	1	4	248.00000000000000	80.0499843847580
4	997	0	4	4	114.500000000000000	23.81176179958132
4	998	0	5	5	287.60000000000000	159.866506811152
4	999	4	0	4	791.00000000000000	57.3933794091270
4	1000	4	0	4	958.25000000000000	30.13718633183927
4	1001	4	0	4	723.50000000000000	85.4692927313664
4	1002	0	7	7	129.71428571428571	27.04757712941084
4	1003	6	0	6	1285.5000000000000	46.8390862421546
4	1004	0	5	5	378.20000000000000	210.520070302097
4	1005	5	0	5	867.20000000000000	54.9335962776878
4	1006	0	5	5	201.20000000000000	82.1200340964371
4	1007	4	0	4	1625.0000000000000	74.4177398205562
4	1008	0	4	4	215.00000000000000	109.5445115010332
4	1009	0	4	4	348.50000000000000	88.4703340108988
4	1010	0	5	5	155.60000000000000	8.049844718999243
4	1011	0	5	5	154.40000000000000	37.13219627223792
4	1012	0	4	4	203.75000000000000	77.0859909451776
4	1013	0	6	6	250.50000000000000	73.2987039448857
4	1014	0	4	4	187.25000000000000	30.63086678499321
4	1015	0	5	5	191.60000000000000	31.06122985330748
4	1016	0	5	5	155.60000000000000	66.7592690193654
4	1017	0	6	6	311.50000000000000	157.862915214435
4	1018	0	4	4	252.50000000000000	176.745579859865
4	1019	0	4	4	260.75000000000000	108.1214594796056
4	1020	0	4	4	461.00000000000000	236.588249919560
4	1021	0	4	4	119.000000000000000	10.392304845413264
4	1022	0	4	4	178.25000000000000	29.93743475984541
4	1023	0	5	5	223.40000000000000	39.5385887456798
4	1024	0	4	4	304.25000000000000	78.5127378200506
4	1025	0	5	5	255.20000000000000	50.1368128225160
4	1026	0	5	5	161.60000000000000	24.95596121170251
4	1027	0	4	4	316.25000000000000	194.674728714335
4	1028	0	4	4	223.25000000000000	121.8205647663809
4	1029	5	0	5	1121.60000000000000	56.9763108668857
4	1030	6	0	6	1968.5000000000000	807.84769604177
4	1031	0	4	4	240.50000000000000	81.7006731918410
4	1032	0	4	4	237.50000000000000	85.6446145417212
4	1033	5	1	6	756.50000000000000	59.3893929923518
4	1034	0	4	4	237.50000000000000	96.8245836551854
4	1035	4	0	4	1086.50000000000000	89.4147638815873
4	1036	0	5	5	177.80000000000000	51.9874984972349
4	1037	0	5	5	161.60000000000000	72.0437367159700
4	1038	0	5	5	175.40000000000000	61.7154761789942
4	1039	0	5	5	453.20000000000000	173.424911705326
4	1040	0	4	4	351.50000000000000	173.456046305685
4	1041	0	5	5	417.20000000000000	135.176551220987
4	1042	0	4	4	176.75000000000000	70.8396075652597
4	1043	0	4	4	206.75000000000000	99.2383494421385
4	1044	5	0	5	564.20000000000000	51.2025389995457
4	1045	0	4	4	241.25000000000000	112.3131782116418
4	1046	5	0	5	1251.8000000000000	45.3784089628537
4	1047	4	0	4	960.50000000000000	118.5284775908305
4	1048	0	4	4	143.75000000000000	35.35887441647429
4	1049	5	0	5	966.80000000000000	18.68689380287692
4	1050	4	0	4	597.50000000000000	27.87471972953271
4	1051	5	0	5	593.00000000000000	125.696061990820
4	1052	0	4	4	179.00000000000000	42.8485705712571
4	1053	5	0	5	259.40000000000000	49.6316431321793
4	1054	4	0	4	997.25000000000000	113.4294935191020
4	1055	0	5	5	191.00000000000000	27.00000000000000
4	1056	0	4	4	117.500000000000000	24.18677324489565
4	1057	0	5	5	204.80000000000000	60.9893433314378
4	1058	0	5	5	174.80000000000000	50.0469779307402
4	1059	4	0	4	681.50000000000000	51.9903837262238
4	1060	0	4	4	257.00000000000000	78.2687677173980
4	1061	6	0	6	1070.00000000000000	201.129808830019
4	1062	0	4	4	125.75000000000000	56.1449018166387
4	1063	4	0	4	250.25000000000000	32.62284475639732
4	1064	4	0	4	1401.5000000000000	42.2492603485552
4	1065	4	0	4	347.00000000000000	10.099504938362078
4	1066	0	5	5	233.60000000000000	39.5385887456798
4	1067	0	4	4	447.50000000000000	72.8491592264454
4	1068	0	4	4	323.00000000000000	164.626850786863
4	1069	0	6	6	184.50000000000000	45.5927625835505
4	1070	0	4	4	155.75000000000000	44.9916658949188
4	1071	0	7	7	279.71428571428571	73.8279854023624
4	1072	4	0	4	935.00000000000000	56.2316636780382
4	1073	4	0	4	566.75000000000000	84.7599551675200
4	1074	5	0	5	806.60000000000000	30.84315158993970
4	1075	6	0	6	752.00000000000000	96.4676111448812
4	1076	0	5	5	457.40000000000000	87.9107501958663
4	1077	0	5	5	192.20000000000000	72.5789225602034
4	1078	0	5	5	149.60000000000000	34.16577234601905
4	1079	0	4	4	248.00000000000000	79.4858477969506
4	1080	5	0	5	1126.40000000000000	17.92484309554759
4	1081	0	4	4	286.25000000000000	84.5827996699092
4	1082	4	0	4	1304.0000000000000	241.532606494444
4	1083	7	0	7	765.28571428571429	24.91127111512836
4	1084	4	0	4	330.50000000000000	26.88865931949750
4	1085	0	4	4	340.25000000000000	185.440691327443
4	1086	0	4	4	134.00000000000000	36.74234614174767
4	1087	0	4	4	231.50000000000000	91.2743118297805
4	1088	0	5	5	265.40000000000000	155.847040395383
4	1089	6	0	6	1127.00000000000000	172.315988811253
4	1090	6	0	6	777.00000000000000	54.7832091064406
4	1091	9	0	9	724.66666666666667	61.8910332762348
4	1092	0	5	5	145.40000000000000	43.9579344373686
4	1093	0	6	6	158.50000000000000	61.8732575512232
4	1094	0	4	4	328.25000000000000	182.439716070816
4	1095	0	5	5	264.80000000000000	121.4092253496414
4	1096	0	4	4	301.25000000000000	100.5895123757939
4	1097	7	0	7	629.42857142857143	134.023452105539
4	1098	4	0	4	1613.7500000000000	41.4517792139252
4	1099	4	0	4	932.75000000000000	22.63294059551255
4	1100	5	0	5	450.80000000000000	57.4168964678517
4	1101	5	0	5	1541.0000000000000	46.0380277596684
4	1102	6	0	6	1156.00000000000000	376.29934892317
4	1103	4	0	4	983.75000000000000	35.01785258978626
4	1104	4	0	4	883.25000000000000	225.024998611265
4	1105	0	4	4	443.75000000000000	246.917496342402
4	1106	4	1	5	1209.8000000000000	311.694080790765
4	1107	4	0	4	542.00000000000000	38.96151947755631
4	1108	7	0	7	1527.7142857142857	50.1654405798596
4	1109	0	4	4	342.50000000000000	134.621692159919
4	1110	0	4	4	152.75000000000000	30.92329219213245
4	1111	0	6	6	205.00000000000000	60.2594390946348
4	1112	0	4	4	173.00000000000000	34.38022687534217
4	1113	0	7	7	226.14285714285714	111.911316930607
4	1114	0	6	6	184.00000000000000	64.9184103317387
4	1115	4	0	4	424.25000000000000	42.6643879599837
4	1116	0	5	5	200.60000000000000	39.2530253611107
4	1117	0	5	5	301.40000000000000	64.8444292133102
4	1118	0	4	4	218.00000000000000	49.2950301754650
4	1119	0	4	4	257.75000000000000	46.7573523630241
4	1120	0	4	4	150.50000000000000	58.2494635168428
4	1121	0	4	4	335.00000000000000	110.1181184001979
4	1122	4	0	4	1388.7500000000000	24.90481881082454
4	1123	4	0	4	1446.5000000000000	72.8903285765677
4	1124	0	4	4	195.50000000000000	90.8129946648606
4	1125	4	0	4	1254.5000000000000	63.6160357142757
4	1126	5	0	5	1461.2000000000000	97.9168014183470
4	1127	0	4	4	179.00000000000000	56.7097875150313
4	1128	0	4	4	236.75000000000000	59.0614087200771
4	1129	4	0	4	1248.50000000000000	13.52774925846868
4	1130	0	5	5	260.00000000000000	74.3067964590050
4	1131	4	0	4	971.00000000000000	41.2067955560730
4	1132	0	4	4	181.25000000000000	7.500000000000000
4	1133	4	0	4	899.75000000000000	6.652067347825035
4	1134	0	5	5	141.20000000000000	93.3525575439688
4	1135	6	0	6	1364.5000000000000	45.9858673942332
4	1136	4	0	4	271.25000000000000	31.30894440890654
4	1137	0	4	4	121.250000000000000	9.287087810503355
4	1138	4	0	4	312.50000000000000	25.98076211353316
4	1139	4	0	4	1123.25000000000000	350.673993903169
4	1140	6	0	6	2146.0000000000000	88.7648579112252
4	1141	4	0	4	731.75000000000000	84.3697220571456
4	1142	0	4	4	130.25000000000000	21.12463017427761
4	1143	4	0	4	387.50000000000000	17.23368793961409
4	1144	4	0	4	653.75000000000000	21.40677462860765
4	1145	4	0	4	959.75000000000000	220.636012473032
4	1146	5	0	5	868.40000000000000	15.78923684032892
4	1147	3	1	4	217.25000000000000	8.261355820929153
4	1148	4	0	4	791.00000000000000	43.0581002832220
4	1149	5	0	5	624.20000000000000	67.0686215752195
4	1150	6	0	6	871.00000000000000	33.54996274215517
4	1151	4	0	4	983.75000000000000	52.0408493397254
4	1152	5	0	5	2003.6000000000000	28.72803508769787
4	1153	5	0	5	1307.6000000000000	16.21110730332756
4	1154	4	0	4	830.00000000000000	16.06237840420901
4	1155	4	0	4	867.50000000000000	33.80828300875393
4	1156	7	0	7	512.85714285714286	17.80850519113991
4	1157	5	0	5	1175.00000000000000	33.74166563760598
4	1158	5	0	5	402.20000000000000	9.148770409186144
4	1159	5	0	5	713.60000000000000	248.433693367063
4	1160	4	0	4	318.50000000000000	23.81176179958132
4	1161	4	0	4	909.50000000000000	447.02013377476
4	1162	4	0	4	750.50000000000000	5.744562646538029
4	1163	4	0	4	980.75000000000000	20.25462910052909
4	1164	4	0	4	1655.7500000000000	1043.60445092957
4	1165	4	0	4	712.25000000000000	337.233227900217
4	1166	5	0	5	1066.40000000000000	395.27433511423
4	1167	4	0	4	1368.5000000000000	325.759113456554
4	1168	5	0	5	329.00000000000000	27.00000000000000
4	1169	5	0	5	354.20000000000000	11.144505372604026
4	1170	5	0	5	1382.6000000000000	17.41551032843999
4	1171	5	0	5	1007.60000000000000	80.3417699580984
4	1172	5	0	5	1389.8000000000000	39.0346000363780
4	1173	4	0	4	849.50000000000000	82.7949273808486
4	1174	5	0	5	816.80000000000000	285.391310309196
4	1175	4	0	4	602.75000000000000	140.207881376191
4	1176	5	0	5	1209.8000000000000	23.48829495727606
4	1177	4	0	4	1526.7500000000000	19.95620204347511
4	1178	5	0	5	1515.8000000000000	86.2884696816440
4	1179	4	0	4	847.25000000000000	96.6346211251433
4	1180	4	0	4	1049.00000000000000	29.39387691339814
4	1181	5	0	5	951.80000000000000	201.610267595676
4	1182	4	0	4	915.50000000000000	14.79864858694874
4	1183	5	0	5	373.40000000000000	23.17973252649823
4	1184	4	0	4	848.00000000000000	23.10844001658269
4	1185	3	1	4	867.50000000000000	49.2645917470144
4	1186	4	0	4	727.25000000000000	51.6357434341755
4	1187	4	0	4	1753.2500000000000	26.87470930075338
4	1188	5	0	5	1389.2000000000000	527.66580332631
4	1189	7	0	7	1657.5714285714286	60.9285295595234
4	1190	5	0	5	709.40000000000000	148.831448289668
4	1191	4	0	4	1315.2500000000000	32.15975746177200
4	1192	4	0	4	1034.00000000000000	86.1858457056610
4	1193	5	0	5	1376.6000000000000	120.4379508294624
4	1194	4	0	4	688.25000000000000	50.3413349048275
4	1195	7	0	7	901.14285714285714	266.148723192772
4	1196	6	0	6	2240.5000000000000	96.2886286121056
4	1197	7	0	7	566.42857142857143	23.39413846000135
4	1198	4	0	4	1324.2500000000000	23.28626204439004
4	1199	4	0	4	1040.00000000000000	15.09966887054150
4	1200	5	0	5	1029.80000000000000	25.59687480924185
4	1201	4	0	4	791.00000000000000	19.74841765813150
4	1202	4	0	4	330.50000000000000	38.14446224552130
4	1203	5	0	5	474.20000000000000	41.7636205327076
4	1204	4	0	4	731.75000000000000	61.3534840086527
4	1205	6	0	6	1294.5000000000000	116.783132343674
4	1206	0	4	4	527.00000000000000	109.9545360592277
4	1207	0	4	4	200.00000000000000	48.0624593627917
4	1208	5	0	5	813.80000000000000	21.27674787179657
4	1209	4	0	4	1331.0000000000000	374.251252502914
4	1210	4	0	4	1175.00000000000000	36.33180424916990
4	1211	4	0	4	1455.5000000000000	12.609520212918492
4	1212	0	4	4	136.25000000000000	32.25290684574028
4	1213	5	0	5	749.60000000000000	109.2304902488312
4	1214	4	0	4	1760.0000000000000	178.510503892628
4	1215	4	0	4	242.00000000000000	27.05549851693737
4	1216	4	0	4	435.50000000000000	44.6654228682546
4	1217	5	0	5	525.80000000000000	126.331706234025
4	1218	5	0	5	1043.00000000000000	7.035623639735144
4	1219	5	0	5	712.40000000000000	32.26918034285966
4	1220	5	0	5	975.20000000000000	38.45386846599442
4	1221	4	0	4	260.75000000000000	113.9572288185352
4	1222	6	0	6	720.50000000000000	75.5559395415079
4	1223	4	0	4	766.25000000000000	148.237141094936
4	1224	4	0	4	1313.7500000000000	11.586630226256468
4	1225	4	0	4	725.00000000000000	266.161605044755
4	1226	4	0	4	644.75000000000000	21.40677462860765
4	1227	4	0	4	788.75000000000000	84.6182604406401
4	1228	4	0	4	809.75000000000000	35.35887441647429
4	1229	4	0	4	582.50000000000000	145.523194027619
4	1230	5	0	5	897.20000000000000	17.04992668605939
4	1231	5	0	5	1130.00000000000000	212.555875007020
4	1232	4	0	4	653.75000000000000	40.9420321918685
4	1233	5	0	5	1785.2000000000000	245.685164387270
4	1234	4	0	4	673.25000000000000	17.55704986607944
4	1235	0	5	5	132.20000000000000	32.00312484742701
4	1236	5	0	5	3572.0000000000000	30.66757245039131
4	1237	5	0	5	1750.4000000000000	397.04067801675
4	1238	4	0	4	233.00000000000000	30.39736830714133
4	1239	5	0	5	1412.6000000000000	45.5664350152610
4	1240	5	0	5	519.20000000000000	165.348722402080
4	1241	4	0	4	1070.00000000000000	40.32369030731190
4	1242	6	0	6	2499.5000000000000	228.345133515037
4	1243	5	0	5	2192.0000000000000	90.0999445060872
4	1244	5	0	5	1667.0000000000000	104.8284312579369
4	1245	3	1	4	949.25000000000000	61.2066172893095
4	1246	5	0	5	1077.20000000000000	90.7617760954467
4	1247	4	0	4	1037.75000000000000	31.78443015062564
4	1248	4	0	4	825.50000000000000	22.78157149978903
4	1249	5	0	5	930.80000000000000	94.3594192436558
4	1250	4	0	4	1080.50000000000000	14.79864858694874
4	1251	5	0	5	696.80000000000000	27.38065010185112
4	1252	4	0	4	841.25000000000000	48.0234317807464
4	1253	4	0	4	374.00000000000000	30.69201850644561
4	1254	4	0	4	407.00000000000000	44.5645599103144
4	1255	4	0	4	1064.75000000000000	71.8905417979306
4	1256	4	0	4	675.50000000000000	11.090536506409417
4	1257	4	0	4	850.25000000000000	15.37042614893940
4	1258	6	0	6	1196.5000000000000	71.3575504063866
4	1259	4	0	4	734.75000000000000	62.8510143116243
4	1260	4	0	4	385.25000000000000	26.98610753702727
4	1261	4	0	4	963.50000000000000	52.1056618804521
4	1262	5	0	5	1235.6000000000000	20.05741758053613
4	1263	5	0	5	902.00000000000000	72.5293044224195
4	1264	4	0	4	666.50000000000000	15.19868415357066
4	1265	6	0	6	1297.0000000000000	219.600546447408
4	1266	6	0	6	1202.0000000000000	473.85187558983
4	1267	4	0	4	1175.00000000000000	16.06237840420901
4	1268	5	0	5	300.80000000000000	51.2025389995457
4	1269	5	0	5	420.20000000000000	13.51665639128257
4	1270	4	0	4	782.00000000000000	6.480740698407860
4	1271	4	0	4	903.50000000000000	52.3927475897189
4	1272	4	0	4	325.25000000000000	29.83705749567139
4	1273	0	5	5	128.00000000000000	6.708203932499369
4	1274	0	5	5	100.400000000000000	5.366563145999495
4	1275	0	6	6	129.00000000000000	44.7660585711988
4	1276	0	5	5	126.80000000000000	52.1603297535589
4	1277	6	0	6	1233.0000000000000	71.5905021633457
4	1278	4	0	4	1130.00000000000000	23.23790007724450
4	1279	5	0	5	1467.8000000000000	23.10194796981415
4	1280	5	0	5	2457.8000000000000	36.16213489272999
4	1281	5	0	5	506.60000000000000	37.13219627223792
4	1282	4	0	4	476.00000000000000	34.55430508634199
4	1283	4	0	4	507.50000000000000	138.747972958166
4	1284	0	5	5	186.20000000000000	40.9475273978784
4	1285	4	0	4	1350.5000000000000	31.79622619116929
4	1286	5	0	5	790.40000000000000	116.3907212796622
4	1287	5	0	5	1037.00000000000000	63.5688603012513
4	1288	5	0	5	716.60000000000000	116.4293777360336
4	1289	4	0	4	1442.0000000000000	20.92844953645635
4	1290	6	1	7	2132.0000000000000	82.8854631404084
4	1291	4	0	4	1106.75000000000000	520.27516757962
4	1292	5	0	5	1400.6000000000000	73.9851336418337
4	1293	4	0	4	446.00000000000000	16.43167672515498
4	1294	5	0	5	1049.00000000000000	99.9049548320803
4	1295	4	0	4	1022.00000000000000	20.34698994937580
4	1296	4	0	4	1173.50000000000000	26.55183609470351
4	1297	4	0	4	472.25000000000000	35.69663849720307
4	1298	5	0	5	518.00000000000000	27.41350032374560
4	1299	5	0	5	526.40000000000000	26.10172408098745
4	1300	5	0	5	1252.4000000000000	38.9653692398776
4	1301	5	0	5	1403.6000000000000	15.78923684032892
4	1302	3	1	4	634.25000000000000	100.0512368739138
4	1303	5	0	5	911.60000000000000	70.4329468359801
4	1304	5	0	5	922.40000000000000	73.1901632734891
4	1305	4	0	4	628.25000000000000	77.5902700085520
4	1306	5	0	5	519.20000000000000	48.9561027860674
4	1307	4	0	4	902.75000000000000	47.0770644794256
4	1308	6	0	6	867.50000000000000	176.268828781495
4	1309	6	0	6	1080.00000000000000	33.60357123878353
4	1310	5	0	5	1686.8000000000000	174.781864047732
4	1311	7	0	7	783.28571428571429	31.78948613254748
4	1312	5	0	5	2306.0000000000000	226.296265987753
4	1313	4	0	4	809.00000000000000	32.12475680841802
4	1314	4	0	4	1021.25000000000000	9.912113800799505
4	1315	3	1	4	488.75000000000000	32.43840316661719
4	1316	4	0	4	785.75000000000000	51.9254272972308
4	1317	5	0	5	635.00000000000000	26.23928352680385
4	1318	4	1	5	1605.8000000000000	254.254203505075
4	1319	4	0	4	527.00000000000000	15.68438714135812
4	1320	4	0	4	1186.25000000000000	219.272091247382
4	1321	4	0	4	1610.0000000000000	40.76763422127902
4	1322	4	0	4	1168.25000000000000	96.9445717923392
4	1323	4	0	4	1394.0000000000000	66.1815684310972
4	1324	4	0	4	602.00000000000000	20.34698994937580
4	1325	5	0	5	1334.6000000000000	74.6210426086369
4	1326	4	0	4	1721.0000000000000	23.23790007724450
4	1327	5	0	5	1298.0000000000000	95.2234214886233
4	1328	5	0	5	972.80000000000000	74.2946835244622
4	1329	5	0	5	1028.00000000000000	27.82085548648711
4	1330	5	0	5	1304.6000000000000	19.37266114915553
4	1331	5	0	5	1323.2000000000000	43.1416272293941
4	1332	5	0	5	843.80000000000000	52.8034089808603
4	1333	5	0	5	626.60000000000000	39.3103039927193
4	1334	6	0	6	673.00000000000000	95.1840322743263
4	1335	5	0	5	1082.00000000000000	37.22902093797257
4	1336	5	0	5	879.80000000000000	19.39587585029354
4	1337	5	0	5	680.60000000000000	31.70646621747684
4	1338	5	0	5	830.00000000000000	21.10687091920543
4	1339	5	0	5	908.60000000000000	99.0318130703462
4	1340	4	0	4	479.75000000000000	25.96632434519757
4	1341	4	0	4	965.75000000000000	164.943172032067
4	1342	5	0	5	1502.0000000000000	158.886752122384
4	1343	5	0	5	915.20000000000000	53.2700666415953
4	1344	5	0	5	1095.20000000000000	120.1236862571242
4	1345	5	0	5	1053.80000000000000	14.16686274374111
4	1346	5	0	5	1175.00000000000000	23.04343724360582
4	1347	5	0	5	302.00000000000000	30.37268509697488
4	1348	4	0	4	740.00000000000000	54.1109970338747
4	1349	7	0	7	1742.4285714285714	480.10445292070
4	1350	5	0	5	2049.8000000000000	375.435347296975
4	1351	5	0	5	471.20000000000000	28.03034070431539
4	1352	5	0	5	789.20000000000000	62.3032904428009
4	1353	5	0	5	452.60000000000000	72.7894223084646
4	1354	5	0	5	1164.80000000000000	66.9679027594563
4	1355	4	2	6	2053.0000000000000	437.38998616795
4	1356	4	0	4	2467.2500000000000	73.6630843774546
4	1357	3	1	4	308.75000000000000	44.7911821679223
4	1358	5	0	5	1077.80000000000000	61.0630821364268
4	1359	4	0	4	699.50000000000000	69.1736944220850
4	1360	5	0	5	1293.8000000000000	67.2361509903712
4	1361	7	0	7	680.00000000000000	148.714491560170
4	1362	4	0	4	1212.50000000000000	46.8294778958724
4	1363	4	0	4	442.25000000000000	27.09704780967846
4	1364	5	0	5	920.60000000000000	120.2884034310872
4	1365	5	0	5	315.20000000000000	17.31184565550421
4	1366	4	0	4	591.50000000000000	16.52271164185831
4	1367	4	0	4	770.75000000000000	36.19737559547653
4	1368	5	0	5	603.20000000000000	172.827081211250
4	1369	7	0	7	696.71428571428571	414.58964221091
4	1370	5	0	5	1031.00000000000000	41.1339276024063
4	1371	4	0	4	1083.50000000000000	69.8212002188447
4	1372	4	0	4	1149.50000000000000	58.0430874437258
4	1373	7	0	7	1183.1428571428571	88.8546164087317
4	1374	6	0	6	502.50000000000000	67.5211078108172
4	1375	5	0	5	939.20000000000000	30.19437033620671
4	1376	7	0	7	753.71428571428571	33.71307503879509
4	1377	4	0	4	1346.0000000000000	20.04993765576342
4	1378	5	0	5	237.80000000000000	50.7612056594404
4	1379	5	0	5	462.80000000000000	11.344602240713422
4	1380	4	0	4	329.00000000000000	20.92844953645635
4	1381	4	0	4	1190.75000000000000	34.67347689517162
4	1382	6	0	6	478.00000000000000	40.5906393149948
4	1383	4	0	4	2123.7500000000000	56.1983095831182
4	1384	5	0	5	505.40000000000000	187.774598921153
4	1385	7	0	7	752.42857142857143	44.0032466334669
4	1386	4	0	4	834.50000000000000	8.660254037844386
4	1387	5	0	5	498.80000000000000	61.3571511724591
4	1388	7	0	7	908.00000000000000	175.219861887858
4	1389	0	5	5	383.60000000000000	151.216070574526
4	1390	0	5	5	207.20000000000000	31.07571399018854
4	1391	0	4	4	150.50000000000000	33.00000000000000
4	1392	6	0	6	1160.00000000000000	514.97689268549
4	1393	5	0	5	1196.60000000000000	333.812522233663
4	1394	5	0	5	522.80000000000000	23.39230642754151
4	1395	5	0	5	699.80000000000000	63.5900935681023
4	1396	4	0	4	665.75000000000000	11.842719282327011
4	1397	5	0	5	1380.2000000000000	277.662925144860
4	1398	4	0	4	1135.25000000000000	84.9720542296113
4	1399	5	0	5	475.40000000000000	24.22395508582362
4	1400	4	0	4	988.25000000000000	76.7349333745720
4	1401	4	0	4	539.75000000000000	18.22772613355818
4	1402	4	0	4	242.75000000000000	18.39157415774952
4	1403	4	0	4	410.75000000000000	30.53276928154405
4	1404	4	0	4	1201.25000000000000	41.3793426724012
4	1405	4	0	4	698.00000000000000	76.3675323681471
4	1406	4	0	4	598.25000000000000	67.2328044930449
4	1407	5	0	5	526.40000000000000	44.9199287621875
4	1408	5	0	5	1397.6000000000000	29.03962809679215
4	1409	4	0	4	404.75000000000000	6.652067347825035
4	1410	6	0	6	431.50000000000000	27.58804088731202
4	1411	5	0	5	1335.2000000000000	121.2794294181829
4	1412	5	0	5	246.20000000000000	14.32480366357599
4	1413	5	0	5	911.00000000000000	27.57716446627535
4	1414	6	0	6	1871.5000000000000	56.2023131196573
4	1415	6	0	6	805.00000000000000	60.1398370466698
4	1416	5	0	5	516.20000000000000	59.4953779717383
4	1417	5	0	5	1721.6000000000000	15.20855022676389
4	1418	4	0	4	1250.0000000000000	87.9772697916911
4	1419	7	0	7	1205.0000000000000	21.84032966784155
4	1420	4	0	4	907.25000000000000	52.3855896215744
4	1421	4	0	4	2063.0000000000000	56.0178542966437
4	1422	4	0	4	995.75000000000000	29.93743475984541
4	1423	4	0	4	1151.75000000000000	21.68524844220144
4	1424	4	0	4	963.50000000000000	43.1624837098145
4	1425	2	2	4	163.25000000000000	25.26361019331956
4	1426	6	0	6	592.00000000000000	32.56992477731565
4	1427	4	0	4	1469.0000000000000	23.36664289109585
4	1428	6	0	6	1402.5000000000000	48.2026970199801
4	1429	4	0	4	665.00000000000000	9.797958971132712
4	1430	5	0	5	491.00000000000000	40.4165807559224
4	1431	9	0	9	913.33333333333333	66.6914537253462
4	1432	6	0	6	1232.5000000000000	43.7389986167951
4	1433	6	0	6	1244.5000000000000	80.8201707496340
4	1434	5	0	5	362.60000000000000	43.3393585554747
4	1435	4	0	4	479.00000000000000	35.91656999213594
4	1436	6	0	6	1474.5000000000000	268.431555522073
4	1437	5	0	5	542.60000000000000	50.8409283943557
4	1438	5	0	5	1134.20000000000000	39.5499683944248
4	1439	5	0	5	679.40000000000000	25.92874852359828
4	1440	6	0	6	1159.00000000000000	235.958470922321
4	1441	5	0	5	506.60000000000000	52.7948861159867
4	1442	4	0	4	622.25000000000000	22.76510487566442
4	1443	4	0	4	591.50000000000000	62.1852072441670
4	1444	5	0	5	723.80000000000000	15.08973160795115
4	1445	5	0	5	1419.2000000000000	358.532006939408
4	1446	7	0	7	1038.28571428571429	40.4669177053483
4	1447	4	0	4	1514.0000000000000	23.36664289109585
4	1448	5	0	5	608.60000000000000	53.8079919714535
4	1449	5	0	5	459.20000000000000	34.95997711669732
4	1450	4	0	4	872.75000000000000	75.8304028737814
4	1451	5	0	5	1131.80000000000000	52.3325902282698
4	1452	5	0	5	1103.00000000000000	19.09188309203678
4	1453	4	0	4	1556.7500000000000	40.50000000000000
4	1454	4	0	4	1050.50000000000000	29.24038303442689
4	1455	4	0	4	1008.50000000000000	429.46827589474
4	1456	4	0	4	1199.75000000000000	10.781929326423912
4	1457	4	0	4	815.75000000000000	6.652067347825035
4	1458	4	0	4	1104.50000000000000	57.0000000000000
4	1459	5	0	5	1331.6000000000000	44.0090899701414
4	1460	5	0	5	839.60000000000000	20.61067684478120
4	1461	5	0	5	453.20000000000000	39.4360241403720
4	1462	4	0	4	1277.0000000000000	137.258879494188
4	1463	5	0	5	972.20000000000000	104.9485588276466
4	1464	5	0	5	981.80000000000000	26.88308018066382
4	1465	4	0	4	836.75000000000000	23.41473894793619
4	1466	4	0	4	920.75000000000000	84.1204493568597
4	1467	5	0	5	1203.8000000000000	24.24252462100431
4	1468	4	0	4	908.00000000000000	129.545358851639
4	1469	5	0	5	660.20000000000000	19.27952281567155
4	1470	5	0	5	1356.2000000000000	446.35826417800
4	1471	5	0	5	699.20000000000000	134.174140578578
4	1472	4	0	4	1397.7500000000000	69.8587861331701
4	1473	5	0	5	518.60000000000000	26.44428104524682
4	1474	4	0	4	1740.5000000000000	76.3085840518614
4	1475	4	0	4	1337.7500000000000	144.174373589761
4	1476	0	7	7	283.14285714285714	95.4313515420528
4	1477	4	0	4	776.00000000000000	56.4446631666803
4	1478	5	0	5	604.40000000000000	30.25392536514890
4	1479	5	0	5	810.20000000000000	69.4744557373428
4	1480	6	0	6	1453.0000000000000	326.174186593605
4	1481	6	0	6	906.50000000000000	31.44996025434690
4	1482	4	0	4	2025.5000000000000	210.035711249302
4	1483	5	0	5	1547.6000000000000	5.770615218501403
4	1484	6	0	6	367.50000000000000	25.27251471460646
4	1485	4	0	4	962.00000000000000	73.1573646326875
4	1486	6	0	6	1367.5000000000000	98.5428840657711
4	1487	4	0	4	1205.00000000000000	303.647822320530
4	1488	5	0	5	513.80000000000000	19.16246330720557
4	1489	5	0	5	1397.6000000000000	76.9369872038150
4	1490	4	0	4	4587.5000000000000	45.0000000000000
4	1491	4	0	4	1481.7500000000000	26.19637379485947
4	1492	4	0	4	758.75000000000000	26.98610753702727
4	1493	2	2	4	530.75000000000000	92.1859533768567
4	1494	5	0	5	3210.8000000000000	862.72457945743
4	1495	5	0	5	1467.8000000000000	28.19042390600042
4	1496	5	0	5	1068.20000000000000	60.3216379087969
4	1497	5	0	5	638.60000000000000	26.86633581268573
4	1498	5	0	5	1578.2000000000000	64.4336868415893
4	1499	0	4	4	173.75000000000000	48.4587453407535
4	1500	0	6	6	208.50000000000000	94.0186151780593
4	1501	0	4	4	162.50000000000000	38.14446224552130
4	1502	5	0	5	1320.8000000000000	42.8275612193830
4	1503	5	0	5	954.80000000000000	17.04992668605939
4	1504	0	4	4	353.75000000000000	270.802972657244
4	1505	0	4	4	157.25000000000000	60.9118215127409
4	1506	0	4	4	170.00000000000000	48.1871352126270
4	1507	0	5	5	159.20000000000000	50.3160014309563
4	1508	6	0	6	717.00000000000000	190.868541148090
4	1509	4	0	4	326.75000000000000	13.04798835069989
4	1510	0	4	4	113.750000000000000	19.50000000000000
4	1511	4	0	4	1368.5000000000000	166.862218611644
4	1512	4	0	4	1458.5000000000000	104.2832680730711
4	1513	5	0	5	609.20000000000000	13.51665639128257
4	1514	0	4	4	264.50000000000000	76.4656785754236
4	1515	0	5	5	228.20000000000000	107.5950742366954
4	1516	0	5	5	161.00000000000000	28.85307609250702
4	1517	0	4	4	267.50000000000000	56.2049819855856
4	1518	0	4	4	122.000000000000000	12.489995996796796
4	1519	0	5	5	300.80000000000000	124.916772292595
4	1520	0	5	5	273.80000000000000	51.1145771771615
4	1521	5	0	5	3287.6000000000000	196.475952727045
4	1522	0	4	4	235.25000000000000	111.4282280214489
4	1523	4	0	4	911.75000000000000	19.18984106239549
4	1524	0	4	4	213.50000000000000	44.7325384926901
4	1525	0	5	5	273.20000000000000	56.7864420438541
4	1526	0	4	4	324.50000000000000	123.2680007138917
4	1527	6	0	6	1345.0000000000000	94.6720655737478
4	1528	0	4	4	317.00000000000000	39.26830783214372
4	1529	0	5	5	243.80000000000000	85.8964492863355
4	1530	0	5	5	206.00000000000000	50.0649578048359
4	1531	0	6	6	264.00000000000000	89.2300397848169
4	1532	0	5	5	190.40000000000000	64.7749951756077
4	1533	0	4	4	197.75000000000000	71.3459879740970
4	1534	0	5	5	235.40000000000000	140.093897083349
4	1535	0	5	5	147.80000000000000	32.21335126931068
4	1536	0	5	5	390.80000000000000	207.820114522151
4	1537	0	6	6	170.00000000000000	121.771917944984
4	1538	0	5	5	383.00000000000000	98.2929295524353
4	1539	0	5	5	324.20000000000000	60.0599700299626
4	1540	0	4	4	196.25000000000000	48.2104760399646
4	1541	0	4	4	127.25000000000000	40.72161588149468
4	1542	0	4	4	197.75000000000000	89.3098538796252
4	1543	5	0	5	848.60000000000000	32.40833226193536
4	1544	0	4	4	227.75000000000000	83.8704357923577
4	1545	0	4	4	148.25000000000000	52.0408493397254
4	1546	0	4	4	522.50000000000000	104.6565812550744
4	1547	0	4	4	179.00000000000000	0
4	1548	0	4	4	229.25000000000000	131.530414733627
4	1549	5	0	5	648.20000000000000	177.083878430534
4	1550	0	5	5	325.40000000000000	46.9286692758275
4	1551	0	4	4	314.00000000000000	146.744676223705
4	1552	0	6	6	308.00000000000000	99.6794863550169
4	1553	0	4	4	248.75000000000000	29.73634140239851
4	1554	0	5	5	269.60000000000000	109.3540122720698
4	1555	0	5	5	199.40000000000000	26.35905916378656
4	1556	0	4	4	200.00000000000000	74.4983221287567
4	1557	4	0	4	1726.2500000000000	11.324751652906125
4	1558	0	4	4	320.75000000000000	84.0490927970076
4	1559	0	4	4	145.25000000000000	51.5194138165410
4	1560	0	4	4	167.75000000000000	66.9645428566491
4	1561	0	5	5	206.00000000000000	35.68613176011096
4	1562	0	4	4	357.50000000000000	142.944044996635
4	1563	5	0	5	1024.40000000000000	57.1734203979437
4	1564	0	4	4	182.00000000000000	122.0081964459765
4	1565	0	4	4	221.00000000000000	31.17691453623979
4	1566	0	5	5	369.20000000000000	142.974473246101
4	1567	5	0	5	1198.40000000000000	155.355399004991
4	1568	4	0	4	1257.5000000000000	122.5846646200086
4	1569	0	4	4	184.25000000000000	79.4244924440818
4	1570	0	4	4	189.50000000000000	69.7352134864446
4	1571	6	0	6	1736.0000000000000	365.58172820862
4	1572	4	0	4	880.25000000000000	30.72865112561891
4	1573	5	0	5	811.40000000000000	222.520336149306
4	1574	0	4	4	212.00000000000000	47.3075046900595
4	1575	0	4	4	266.75000000000000	129.0203472325199
4	1576	4	0	4	818.75000000000000	27.64507189355817
4	1577	6	0	6	2123.5000000000000	321.184526401880
4	1578	4	0	4	472.25000000000000	14.56880228433347
4	1579	4	0	4	671.00000000000000	17.49285568453590
4	1580	5	0	5	1080.80000000000000	142.911511082908
4	1581	0	4	4	213.50000000000000	83.1925477431723
4	1582	5	0	5	750.20000000000000	186.418078522444
4	1583	4	0	4	764.75000000000000	65.8350210754124
4	1584	0	4	4	228.50000000000000	101.3656746635665
4	1585	0	6	6	367.00000000000000	241.082558473233
4	1586	0	5	5	259.40000000000000	119.3117764514467
4	1587	4	0	4	878.00000000000000	35.74912586343895
4	1588	4	0	4	721.25000000000000	86.8230960056136
4	1589	6	0	6	1319.5000000000000	62.7972929352850
4	1590	6	0	6	967.00000000000000	513.14442411469
4	1591	4	0	4	570.50000000000000	144.301767140947
4	1592	0	5	5	154.40000000000000	30.69690538148756
4	1593	0	4	4	239.00000000000000	74.4983221287567
4	1594	5	0	5	1459.4000000000000	141.133978899484
4	1595	0	6	6	158.00000000000000	55.9642743185329
4	1596	4	0	4	1441.2500000000000	50.5791459002621
4	1597	0	4	4	288.50000000000000	33.63034344160047
4	1598	0	4	4	145.25000000000000	74.1906328319148
4	1599	5	0	5	560.60000000000000	32.89072817679779
4	1600	5	0	5	1445.6000000000000	12.62141038077758
4	1601	4	0	4	1692.5000000000000	15.58845726811990
4	1602	4	0	4	683.75000000000000	23.41473894793619
4	1603	4	0	4	1010.75000000000000	40.27716474629266
4	1604	7	0	7	2701.5714285714286	1156.6578083920
4	1605	0	4	4	158.00000000000000	28.03569153775237
4	1606	0	4	4	251.00000000000000	90.8955444452587
4	1607	0	4	4	304.25000000000000	94.1182766523060
4	1608	4	0	4	299.00000000000000	16.43167672515498
4	1609	5	0	5	914.00000000000000	79.6837499117606
4	1610	0	4	4	265.25000000000000	98.2967446053022
4	1611	4	0	4	848.00000000000000	54.3874985635486
4	1612	0	4	4	290.75000000000000	31.11671576500322
4	1613	0	5	5	315.80000000000000	138.286658792524
4	1614	0	5	5	252.80000000000000	105.5258262227783
4	1615	0	4	4	95.000000000000000	6.000000000000000
4	1616	0	4	4	155.75000000000000	59.7683026360963
4	1617	0	5	5	218.60000000000000	52.9225849708799
4	1618	0	6	6	354.50000000000000	150.834677710399
4	1619	0	5	5	204.80000000000000	60.0224957828313
4	1620	0	4	4	193.25000000000000	31.78443015062564
4	1621	0	4	4	288.50000000000000	67.7273947527882
4	1622	0	5	5	213.80000000000000	88.5533737358436
4	1623	0	4	4	278.75000000000000	81.7327963549517
4	1624	5	0	5	1965.2000000000000	24.61097316239242
4	1625	0	4	4	332.75000000000000	33.35041229130459
4	1626	3	1	4	318.50000000000000	116.0474041071148
4	1627	0	4	4	197.00000000000000	95.6556323485450
4	1628	0	5	5	232.40000000000000	79.2136351899091
4	1629	0	4	4	222.50000000000000	101.4248490262618
4	1630	0	4	4	170.75000000000000	23.41473894793619
4	1631	4	1	5	1463.0000000000000	134.281420904010
4	1632	5	0	5	1371.2000000000000	260.461513471760
4	1633	4	0	4	476.75000000000000	14.97497913187194
4	1634	4	0	4	1001.00000000000000	93.4665715643834
4	1635	4	0	4	847.25000000000000	142.352555298456
4	1636	4	0	4	564.50000000000000	28.72281323269014
4	1637	0	5	5	152.00000000000000	27.90161285660741
4	1638	0	4	4	304.25000000000000	103.9915861981151
4	1639	4	0	4	1050.50000000000000	41.0243829935320
4	1640	4	0	4	1073.00000000000000	36.82390527904394
4	1641	5	0	5	722.00000000000000	172.636902196489
4	1642	0	4	4	136.25000000000000	38.05587996617605
4	1643	0	4	4	223.25000000000000	110.8884574696573
4	1644	0	4	4	253.25000000000000	48.3967974147050
4	1645	0	4	4	168.50000000000000	41.9642705167146
4	1646	5	0	5	590.00000000000000	212.248674907524
4	1647	5	0	5	906.20000000000000	90.9351417219988
4	1648	5	0	5	1850.0000000000000	584.11471476072
4	1649	4	0	4	1106.00000000000000	292.188295453463
4	1650	0	5	5	176.60000000000000	32.12942576517669
4	1651	0	4	4	151.25000000000000	66.5601231970014
4	1652	0	4	4	221.00000000000000	123.2801687214939
4	1653	0	4	4	314.00000000000000	48.8057373676497
4	1654	0	5	5	123.80000000000000	41.6016826582772
4	1655	0	5	5	321.20000000000000	83.8283961435503
4	1656	0	7	7	226.57142857142857	83.3263806623431
4	1657	0	4	4	157.25000000000000	24.78406746278746
4	1658	0	5	5	175.40000000000000	82.0871488114918
4	1659	0	4	4	213.50000000000000	101.5135458941318
4	1660	0	4	4	286.25000000000000	154.926595521879
4	1661	0	4	4	178.25000000000000	59.0614087200771
4	1662	0	5	5	148.40000000000000	27.36421020237931
4	1663	0	4	4	190.25000000000000	144.859414606024
4	1664	0	5	5	210.80000000000000	119.3532571821984
4	1665	0	4	4	217.25000000000000	65.0557453266043
4	1666	0	4	4	129.50000000000000	36.37306695894642
4	1667	0	4	4	221.00000000000000	61.4328902136307
4	1668	0	6	6	157.50000000000000	57.2180041595301
4	1669	0	4	4	125.00000000000000	6.000000000000000
4	1670	0	5	5	114.200000000000000	23.67910471280534
4	1671	0	4	4	144.50000000000000	35.19943181359608
4	1672	0	4	4	221.00000000000000	60.8440629807050
4	1673	0	5	5	154.40000000000000	31.84807686501651
4	1674	4	0	4	2447.7500000000000	8.616843969807043
4	1675	0	5	5	195.20000000000000	107.7413569619392
4	1676	0	4	4	360.50000000000000	133.300412602512
4	1677	0	5	5	299.60000000000000	87.0103442126280
4	1678	0	4	4	185.75000000000000	98.0828731226813
4	1679	0	4	4	245.75000000000000	39.67681942898145
4	1680	0	4	4	257.00000000000000	95.6556323485450
4	1681	0	4	4	322.25000000000000	126.4604681313493
4	1682	0	5	5	287.00000000000000	105.3636559730157
4	1683	5	0	5	472.40000000000000	72.4796523170469
4	1684	0	4	4	146.00000000000000	28.14249455894058
4	1685	0	4	4	224.75000000000000	111.1856555496256
4	1686	0	4	4	202.25000000000000	60.8132386902720
4	1687	0	4	4	140.00000000000000	25.80697580112788
4	1688	0	4	4	342.50000000000000	85.0823130856231
4	1689	0	4	4	206.75000000000000	23.41473894793619
4	1690	0	5	5	464.00000000000000	119.6620240510748
4	1691	0	4	4	195.50000000000000	72.8491592264454
4	1692	0	4	4	271.25000000000000	53.2939959094831
4	1693	0	4	4	329.75000000000000	163.095830725374
4	1694	0	4	4	279.50000000000000	135.288580449349
4	1695	0	4	4	191.00000000000000	73.1573646326875
4	1696	0	4	4	218.00000000000000	126.0238072746574
4	1697	0	4	4	208.25000000000000	45.7192519623845
4	1698	0	5	5	194.60000000000000	119.3494868024157
4	1699	0	4	4	203.00000000000000	168.000000000000
4	1700	0	4	4	161.00000000000000	41.3521462562707
4	1701	0	4	4	177.50000000000000	29.64793416074719
4	1702	0	5	5	322.40000000000000	75.1618254168963
4	1703	0	5	5	251.00000000000000	213.464282726643
4	1704	0	6	6	152.00000000000000	36.44722211636986
4	1705	0	6	6	144.50000000000000	34.86975767050870
4	1706	0	4	4	153.50000000000000	42.7434205463250
4	1707	0	5	5	147.20000000000000	52.7607808888383
4	1708	0	4	4	154.25000000000000	28.28869031963127
4	1709	0	6	6	142.50000000000000	69.4399020736637
4	1710	0	6	6	347.50000000000000	136.259678555323
4	1711	0	4	4	206.00000000000000	48.6209831245729
4	1712	5	0	5	1411.4000000000000	14.29335509948591
4	1713	5	0	5	1644.2000000000000	289.586256579970
4	1714	4	0	4	1094.00000000000000	30.59411708155671
4	1715	4	0	4	1124.75000000000000	19.80530232033836
4	1716	5	0	5	715.40000000000000	16.48635799684090
4	1717	5	0	5	1136.60000000000000	121.0342926612123
4	1718	5	0	5	1990.4000000000000	90.7816060664274
4	1719	5	0	5	1216.4000000000000	45.5170297800724
4	1720	5	0	5	1502.0000000000000	69.3253200497481
4	1721	5	0	5	662.00000000000000	114.4530471416117
4	1722	4	0	4	592.25000000000000	28.28869031963127
4	1723	4	0	4	449.75000000000000	19.18984106239549
4	1724	5	0	5	1401.2000000000000	113.9921049897755
4	1725	4	0	4	530.75000000000000	17.72709790123584
4	1726	5	0	5	672.80000000000000	58.6958260866989
4	1727	4	0	4	219.50000000000000	17.40689518552921
4	1728	4	0	4	1103.00000000000000	149.459024484974
4	1729	5	0	5	782.00000000000000	22.54994456755936
4	1730	4	0	4	1373.0000000000000	224.939991997866
4	1731	4	0	4	1024.25000000000000	26.42442052344762
4	1732	0	6	6	297.00000000000000	68.6119523115324
4	1733	4	0	4	287.75000000000000	10.210288928331069
4	1734	5	0	5	539.60000000000000	50.7079875364819
4	1735	4	0	4	1785.5000000000000	91.8313671900838
4	1736	4	0	4	3676.2500000000000	179.355094714368
4	1737	5	0	5	1086.20000000000000	200.771511923380
4	1738	4	0	4	3379.2500000000000	221.097829025977
4	1739	4	0	4	1667.7500000000000	290.874973141383
4	1740	0	4	4	261.50000000000000	81.3326502703558
4	1741	0	4	4	227.75000000000000	144.527679009939
4	1742	5	0	5	888.80000000000000	32.69862382425291
4	1743	5	1	6	378.00000000000000	75.6491903459647
4	1744	4	0	4	1058.00000000000000	15.68438714135812
4	1745	4	0	4	845.00000000000000	56.9209978830308
4	1746	4	0	4	1200.50000000000000	35.36947836765479
4	1747	6	0	6	1034.50000000000000	115.543498302587
4	1748	6	0	6	1279.0000000000000	37.8364903234959
4	1749	4	0	4	1010.75000000000000	21.54646142641524
4	1750	5	0	5	192.20000000000000	12.65701386583739
4	1751	4	0	4	737.00000000000000	84.0713982279348
4	1752	4	0	4	225.50000000000000	13.52774925846868
4	1753	5	0	5	801.20000000000000	21.90205469813278
4	1754	5	0	5	854.00000000000000	46.7172345071923
4	1755	0	4	4	128.00000000000000	37.06750598570128
4	1756	0	4	4	188.00000000000000	86.3597128295364
4	1757	0	5	5	234.80000000000000	62.9499801429675
4	1758	5	0	5	1610.6000000000000	125.989285258708
4	1759	0	4	4	178.25000000000000	30.13718633183927
4	1760	4	0	4	1730.0000000000000	70.1854685814663
4	1761	0	4	4	147.50000000000000	15.00000000000000
4	1762	0	4	4	143.75000000000000	32.15975746177200
4	1763	0	4	4	124.250000000000000	18.71496727221290
4	1764	0	4	4	151.25000000000000	38.29164399709158
4	1765	0	4	4	143.00000000000000	53.3291665038935
4	1766	0	4	4	248.75000000000000	79.6884558766199
4	1767	0	4	4	166.25000000000000	57.1511154746782
4	1768	0	4	4	182.75000000000000	4.500000000000000
4	1769	0	4	4	366.50000000000000	172.275941442791
4	1770	0	5	5	266.00000000000000	64.9345824657401
4	1771	4	0	4	1481.0000000000000	108.4158659975559
4	1772	4	0	4	2625.5000000000000	319.125367214830
4	1773	0	4	4	278.00000000000000	141.031911282518
4	1774	5	0	5	570.20000000000000	55.2602931588315
4	1775	5	0	5	919.40000000000000	194.530974397395
4	1776	5	1	6	1759.0000000000000	674.74973138194
4	1777	5	0	5	627.80000000000000	167.323638497374
4	1778	0	5	5	146.00000000000000	31.39267430468452
4	1779	0	4	4	378.50000000000000	259.246986482003
4	1780	4	0	4	1135.25000000000000	64.9634512629986
4	1781	4	0	4	806.00000000000000	51.4392845984467
4	1782	4	0	4	563.75000000000000	6.652067347825035
4	1783	4	0	4	1346.0000000000000	14.89966442575134
4	1784	0	4	4	268.25000000000000	64.0800280898815
4	1785	4	0	4	2203.2500000000000	260.411693285843
4	1786	4	0	4	790.25000000000000	15.94521871910197
4	1787	4	0	4	1029.50000000000000	355.914315531140
4	1788	0	4	4	245.00000000000000	24.00000000000000
4	1789	0	4	4	285.50000000000000	152.233373476383
4	1790	4	0	4	975.50000000000000	15.19868415357066
4	1791	0	4	4	329.75000000000000	135.618029774805
4	1792	0	4	4	390.50000000000000	215.450690414303
4	1793	4	0	4	1025.00000000000000	237.373124005225
4	1794	0	5	5	139.40000000000000	42.3945751246548
4	1795	5	0	5	615.20000000000000	91.8215660942461
4	1796	4	0	4	871.25000000000000	33.79718923224238
4	1797	4	0	4	1159.25000000000000	129.507721777506
4	1798	4	0	4	1058.75000000000000	7.889866919029750
4	1799	4	0	4	514.25000000000000	26.76284738214527
4	1800	4	0	4	1493.0000000000000	43.3358973600409
4	1801	0	4	4	332.00000000000000	112.9158979063621
4	1802	4	0	4	1432.2500000000000	98.8142196245055
4	1803	4	0	4	1211.75000000000000	50.5791459002621
4	1804	0	4	4	272.00000000000000	130.030765590302
4	1805	5	0	5	962.60000000000000	15.64608577248636
4	1806	0	4	4	399.50000000000000	189.649677036371
4	1807	4	0	4	1584.5000000000000	56.5773806392625
4	1808	0	4	4	242.00000000000000	35.91656999213594
4	1809	4	0	4	734.00000000000000	48.7442304278158
4	1810	0	4	4	370.25000000000000	265.646852042331
4	1811	0	4	4	260.75000000000000	193.887209480151
4	1812	0	4	4	285.50000000000000	77.6337555448659
4	1813	0	4	4	206.75000000000000	46.1112784468182
4	1814	0	4	4	440.75000000000000	207.952518619035
4	1815	4	1	5	862.40000000000000	136.876952040875
4	1816	5	0	5	480.20000000000000	29.13245612714452
4	1817	4	0	4	1665.5000000000000	30.83828789021855
4	1818	4	0	4	1526.0000000000000	59.7494769851586
4	1819	5	0	5	1012.40000000000000	97.6591009583848
4	1820	0	4	4	209.00000000000000	75.4188305398592
4	1821	0	5	5	146.60000000000000	42.7118250605146
4	1822	4	0	4	734.75000000000000	9.912113800799505
4	1823	0	4	4	159.50000000000000	22.24859546128699
4	1824	0	4	4	148.25000000000000	19.80530232033836
4	1825	4	0	4	983.00000000000000	48.0624593627917
4	1826	4	0	4	504.50000000000000	11.618950038622251
4	1827	0	4	4	325.25000000000000	36.85444342274076
4	1828	0	4	4	213.50000000000000	65.2916533716217
4	1829	0	4	4	299.00000000000000	78.4984076271615
5	0	9	0	9	1925.0000000000000	125.839183086986
5	1	9	0	9	1378.0000000000000	250.733424177950
5	2	5	2	7	297.28571428571429	21.48421347341877
5	3	9	0	9	2080.6666666666667	279.251678598357
5	4	9	0	9	392.00000000000000	39.9405808670830
5	5	9	0	9	950.00000000000000	171.400845972241
5	6	5	0	5	1316.6000000000000	56.5800318133527
5	7	9	0	9	358.00000000000000	34.4347208497470
5	8	9	0	9	717.00000000000000	88.0922811601561
5	9	9	0	9	660.00000000000000	100.4216112198963
5	10	9	0	9	379.66666666666667	136.734231266351
5	11	9	0	9	856.66666666666667	25.95669470483482
5	12	9	0	9	297.33333333333333	23.09761892490219
5	13	9	0	9	445.66666666666667	200.806498898816
5	14	9	0	9	729.66666666666667	81.4723879605845
5	15	9	0	9	450.33333333333333	23.24327859833892
5	16	9	0	9	289.00000000000000	148.181476575178
5	17	9	0	9	269.33333333333333	7.713624310270756
5	18	9	0	9	381.00000000000000	13.24764129949177
5	19	9	0	9	356.00000000000000	35.7491258634390
5	20	9	0	9	560.66666666666667	6.144102863722254
5	21	9	0	9	217.66666666666667	41.1187305251512
5	22	9	0	9	424.00000000000000	18.73499399519519
5	23	9	0	9	558.00000000000000	21.47673159491453
5	24	9	0	9	367.33333333333333	10.68877916321598
5	25	9	0	9	596.33333333333333	81.5322022270955
5	26	9	0	9	457.00000000000000	12.54990039801113
5	27	9	0	9	1373.0000000000000	81.3464811777375
5	28	9	0	9	685.00000000000000	71.7652422834341
5	29	6	0	6	2838.5000000000000	435.81131238186
5	30	8	1	9	799.33333333333333	47.0956473572665
5	31	9	0	9	247.66666666666667	33.5559234711250
5	32	9	0	9	137.33333333333333	24.34645764787970
5	33	9	0	9	393.33333333333333	24.19194080680589
5	34	9	0	9	398.66666666666667	10.68877916321598
5	35	9	0	9	989.66666666666667	36.9797241742012
5	36	9	0	9	379.00000000000000	20.34698994937580
5	37	8	0	8	857.37500000000000	31.92821188675799
5	38	8	0	8	966.87500000000000	147.719268014898
5	39	8	0	8	1026.50000000000000	228.354986807821
5	40	8	0	8	787.25000000000000	81.4629626622693
5	41	10	0	10	1115.60000000000000	162.664071017542
5	42	7	0	7	1892.4285714285714	76.6112636254338
5	43	9	0	9	1293.3333333333333	269.808728546724
5	44	6	0	6	899.00000000000000	75.1558380965844
5	45	9	0	9	1826.6666666666667	251.279227155768
5	46	9	0	9	1033.33333333333333	42.8427356736238
5	47	5	0	5	504.20000000000000	42.2457098413555
5	48	9	0	9	2386.6666666666667	95.8762222868632
5	49	9	0	9	595.66666666666667	66.4830805543786
5	50	9	0	9	223.33333333333333	25.66612553542120
5	51	9	0	9	385.66666666666667	43.6921045499070
5	52	9	0	9	923.00000000000000	79.2732615703429
5	53	7	0	7	642.71428571428571	27.48765956882158
5	54	6	0	6	1945.0000000000000	37.0675059857013
5	55	9	0	9	1121.6666666666667	36.8272996566406
5	56	9	0	9	1814.6666666666667	74.1063425085869
5	57	8	0	8	516.12500000000000	37.3991501049346
5	58	9	0	9	386.66666666666667	31.06042498099471
5	59	9	0	9	759.66666666666667	90.4875682069090
5	60	7	0	7	901.57142857142857	272.419319642139
5	61	8	0	8	699.12500000000000	176.486695168300
5	62	9	0	9	993.33333333333333	18.43908891458577
5	63	10	0	10	1555.40000000000000	146.286021205035
5	64	9	0	9	573.66666666666667	8.631338250816034
5	65	7	0	7	472.14285714285714	21.75184721219918
5	66	9	0	9	959.33333333333333	27.79838124783528
5	67	8	0	8	1170.8750000000000	27.86414747100141
5	68	7	0	7	869.42857142857143	67.1809922097442
5	69	9	0	9	515.33333333333333	18.58090417606205
5	70	8	0	8	1067.75000000000000	49.8332935180602
5	71	0	7	7	176.42857142857143	81.4142844609330
5	72	8	0	8	2202.5000000000000	69.4920344870033
5	73	9	0	9	338.00000000000000	30.99596747965774
5	74	5	0	5	336.20000000000000	27.70739973364516
5	75	9	0	9	315.00000000000000	46.4515877016061
5	76	9	0	9	871.00000000000000	64.3253449271747
5	77	9	0	9	1334.6666666666667	39.5094925302768
5	78	9	0	9	2409.0000000000000	74.1248946036350
5	79	11	0	11	2194.1818181818182	74.8449305989633
5	80	7	0	7	578.42857142857143	45.5443269165954
5	81	6	0	6	831.50000000000000	29.68332865431369
5	82	0	8	8	357.50000000000000	151.941718149709
5	83	0	7	7	413.00000000000000	253.921247633986
5	84	0	6	6	314.50000000000000	194.342738480243
5	85	0	5	5	203.00000000000000	37.70941526992960
5	86	0	7	7	359.42857142857143	128.818809629206
5	87	0	6	6	161.00000000000000	41.8712311736830
5	88	0	8	8	192.12500000000000	72.9568120779097
5	89	9	0	9	280.66666666666667	51.5363949069005
5	90	9	0	9	1099.33333333333333	21.51743479135001
5	91	8	0	8	1006.62500000000000	251.511963646151
5	92	9	0	9	3164.3333333333333	385.06038487489
5	93	9	0	9	1884.0000000000000	953.79243024885
5	94	7	0	7	842.42857142857143	20.52524577893562
5	95	0	6	6	337.00000000000000	198.078772209442
5	96	0	8	8	167.00000000000000	48.6914483544815
5	97	8	0	8	2199.1250000000000	50.5553091743517
5	98	0	6	6	162.00000000000000	40.6792330311180
5	99	5	0	5	263.00000000000000	23.81176179958132
5	100	0	5	5	233.00000000000000	62.1007246334534
5	101	0	7	7	157.57142857142857	60.6571159410478
5	102	0	7	7	185.00000000000000	155.112862135930
5	103	0	6	6	172.00000000000000	10.844353369380767
5	104	0	5	5	207.20000000000000	101.7924358682903
5	105	0	6	6	361.00000000000000	58.0068961417520
5	106	0	7	7	251.42857142857143	81.2298326619335
5	107	0	6	6	419.00000000000000	169.959995293010
5	108	1	6	7	367.14285714285714	139.811097045774
5	109	5	0	5	847.40000000000000	62.1152155272764
5	110	0	5	5	282.20000000000000	157.215457255322
5	111	0	5	5	293.60000000000000	92.0124991509306
5	112	0	7	7	278.00000000000000	91.6515138991168
5	113	0	5	5	318.80000000000000	82.5299945474371
5	114	0	7	7	756.71428571428571	530.44563475305
5	115	0	5	5	344.00000000000000	381.153512380511
5	116	0	9	9	156.33333333333333	45.4257636149355
5	117	0	9	9	214.33333333333333	55.4954953126828
5	118	9	0	9	1289.3333333333333	40.2895768158466
5	119	9	0	9	1775.6666666666667	44.3649636537662
5	120	9	0	9	2010.3333333333333	157.236287160439
5	121	0	7	7	118.14285714285714	16.31388540914938
5	122	0	5	5	606.80000000000000	151.635088287639
5	123	5	0	5	704.00000000000000	32.31098884280702
5	124	0	6	6	151.50000000000000	76.1176720610924
5	125	0	6	6	203.00000000000000	73.5826066404283
5	126	0	8	8	285.12500000000000	140.931024162278
5	127	0	5	5	255.20000000000000	89.5639436380511
5	128	9	0	9	1198.6666666666667	168.837940049030
5	129	9	0	9	460.00000000000000	44.9249373956158
5	130	0	9	9	253.33333333333333	106.687628148722
5	131	0	8	8	260.00000000000000	71.8927773046182
5	132	0	7	7	312.71428571428571	145.583554801260
5	133	0	6	6	231.50000000000000	55.1135192126215
5	134	0	6	6	356.50000000000000	170.355804127714
5	135	0	8	8	264.12500000000000	127.742416604666
5	136	0	6	6	187.50000000000000	33.21294928186896
5	137	0	5	5	180.20000000000000	92.0907161444627
5	138	0	5	5	300.20000000000000	135.509040288831
5	139	0	6	6	159.00000000000000	43.2111096825805
5	140	0	9	9	319.66666666666667	102.0049018429997
5	141	0	7	7	158.85714285714286	21.19299075503165
5	142	0	9	9	186.33333333333333	102.8141527222785
5	143	10	0	10	392.60000000000000	338.44881444614
5	144	0	5	5	110.600000000000000	4.929503017546495
5	145	9	0	9	519.00000000000000	21.89177927898964
5	146	9	0	9	674.66666666666667	45.3431361950185
5	147	6	0	6	1404.0000000000000	336.024999070010
5	148	7	0	7	531.28571428571429	81.6613214966022
5	149	6	0	6	557.50000000000000	134.758673190263
5	150	0	7	7	306.28571428571429	120.385096372314
5	151	0	8	8	383.00000000000000	112.649900133112
5	152	0	7	7	400.57142857142857	62.5322773796518
5	153	0	8	8	372.12500000000000	137.906218133919
5	154	0	9	9	304.00000000000000	101.7017698961036
5	155	9	0	9	697.66666666666667	104.8332008478230
5	156	9	0	9	992.33333333333333	45.2603579305334
5	157	7	0	7	882.28571428571429	58.0135452163667
5	158	9	0	9	532.66666666666667	56.8902452095260
5	159	9	0	9	390.66666666666667	12.01041214946431
5	160	8	0	8	198.50000000000000	19.63961012123931
5	161	9	0	9	953.00000000000000	25.05493963273510
5	162	8	0	8	972.12500000000000	335.40229043430
5	163	0	5	5	312.20000000000000	89.0600920727123
5	164	0	8	8	391.62500000000000	153.795724908074
5	165	0	8	8	290.75000000000000	160.450927077409
5	166	9	0	9	986.66666666666667	67.8122407829147
5	167	9	0	9	1887.3333333333333	39.9155358225341
5	168	9	0	9	715.00000000000000	92.1981561637759
5	169	8	0	8	794.37500000000000	367.59291828248
5	170	0	6	6	240.50000000000000	94.8066453367062
5	171	0	8	8	259.25000000000000	104.941820616405
5	172	9	0	9	1194.0000000000000	40.1932830209228
5	173	0	7	7	259.14285714285714	152.003759352007
5	174	0	8	8	383.75000000000000	105.418553531015
5	175	0	8	8	432.50000000000000	163.170375462495
5	176	0	8	8	510.87500000000000	184.695453962153
5	177	0	9	9	311.66666666666667	86.2177475929405
5	178	0	9	9	211.33333333333333	82.2237800152730
5	179	0	8	8	257.00000000000000	104.613574644976
5	180	0	6	6	150.00000000000000	34.76204827106711
5	181	0	8	8	201.50000000000000	55.4797260267208
5	182	0	7	7	231.28571428571429	179.840405439299
5	183	0	8	8	230.00000000000000	64.3228464188936
5	184	8	0	8	786.12500000000000	139.140666233851
5	185	0	5	5	257.00000000000000	100.4664122978421
5	186	0	5	5	134.00000000000000	31.32091952673165
5	187	0	6	6	302.00000000000000	93.4344690143846
5	188	0	7	7	333.28571428571429	192.529404062266
5	189	9	0	9	710.00000000000000	41.8120795942991
5	190	0	9	9	271.66666666666667	171.921493711519
5	191	9	0	9	566.00000000000000	72.8388632530739
5	192	0	8	8	358.62500000000000	98.8302115462965
5	193	0	8	8	282.50000000000000	165.525138358412
5	194	9	0	9	1324.6666666666667	51.9927879614086
5	195	9	0	9	461.33333333333333	166.489489157724
5	196	0	6	6	242.00000000000000	65.8634952003004
5	197	0	8	8	118.25000000000000	23.16863643561516
5	198	0	9	9	333.33333333333333	117.672214222390
5	199	0	7	7	277.14285714285714	147.262156907818
5	200	0	7	7	150.28571428571429	19.11992229512005
5	201	0	7	7	177.28571428571429	36.7365135603724
5	202	9	0	9	1698.3333333333333	124.807852317072
5	203	10	0	10	1531.70000000000000	207.641277206629
5	204	9	0	9	228.66666666666667	36.1593694635291
5	205	0	6	6	282.00000000000000	132.756920723554
5	206	0	5	5	248.00000000000000	85.6971411425142
5	207	0	5	5	378.20000000000000	165.661401660133
5	208	0	5	5	145.40000000000000	64.6010835822434
5	209	0	7	7	286.57142857142857	128.223577060873
5	210	9	0	9	906.66666666666667	31.46823795511913
5	211	9	0	9	749.00000000000000	27.57716446627535
5	212	9	0	9	566.33333333333333	12.31868499475492
5	213	9	0	9	972.66666666666667	198.176688841044
5	214	0	6	6	130.00000000000000	27.92848008753788
5	215	0	9	9	211.33333333333333	28.45171348091359
5	216	0	7	7	478.57142857142857	130.875076749875
5	217	0	5	5	272.00000000000000	58.3652293750312
5	218	0	6	6	218.00000000000000	55.4472722503100
5	219	0	7	7	192.28571428571429	49.7149014740191
5	220	6	0	6	922.50000000000000	39.2262667099483
5	221	9	0	9	1263.0000000000000	26.74883175019051
5	222	0	7	7	295.57142857142857	132.175208395091
5	223	0	9	9	463.33333333333333	287.439993737823
5	224	0	7	7	420.71428571428571	86.0614398471896
5	225	0	5	5	154.40000000000000	26.10172408098745
5	226	8	0	8	999.12500000000000	68.6157780688961
5	227	0	5	5	234.80000000000000	85.5289424697862
5	228	9	0	9	2532.0000000000000	112.279784467196
5	229	10	0	10	848.90000000000000	135.240896181591
5	230	9	0	9	1387.6666666666667	25.56364606232843
5	231	9	0	9	168.33333333333333	49.5025251881154
5	232	6	0	6	375.00000000000000	25.85343304089420
5	233	9	0	9	1143.6666666666667	381.38104305275
5	234	9	0	9	844.66666666666667	59.9708262407648
5	235	9	0	9	1511.3333333333333	96.2509740210456
5	236	8	0	8	1277.3750000000000	102.4833610188224
5	237	7	0	7	501.28571428571429	20.98979343803623
5	238	9	0	9	590.66666666666667	41.5902632836100
5	239	9	0	9	2024.6666666666667	140.157946617379
5	240	0	8	8	220.25000000000000	58.6728216468238
5	241	0	7	7	209.85714285714286	75.4131477737328
5	242	9	1	10	1159.70000000000000	158.735314281353
5	243	6	0	6	617.00000000000000	70.8914663411613
5	244	9	0	9	539.33333333333333	244.552652817343
5	245	9	0	9	304.00000000000000	21.47673159491453
5	246	9	0	9	726.66666666666667	30.45077995717023
5	247	9	0	9	379.66666666666667	23.92697222801080
5	248	5	0	5	1042.40000000000000	154.221593818765
5	249	9	0	9	866.00000000000000	43.9374555476304
5	250	9	0	9	777.66666666666667	36.9594372251527
5	251	9	0	9	1565.0000000000000	42.5058819459143
5	252	9	0	9	1797.3333333333333	259.877374929023
5	253	9	0	9	1928.6666666666667	229.944558535313
5	254	9	0	9	286.66666666666667	31.08456208473911
5	255	7	0	7	969.28571428571429	71.1376934442735
5	256	9	0	9	2861.0000000000000	26.95830113341714
5	257	9	0	9	1786.6666666666667	455.27519150509
5	258	9	0	9	471.66666666666667	33.8119801253934
5	259	9	0	9	413.33333333333333	11.94780314534852
5	260	8	0	8	1022.00000000000000	138.650640099496
5	261	9	0	9	1368.6666666666667	590.91835307426
5	262	9	0	9	883.00000000000000	95.6360287757705
5	263	7	0	7	685.14285714285714	28.86421412654183
5	264	9	0	9	1372.0000000000000	107.791465339330
5	265	9	0	9	807.33333333333333	96.4455805104620
5	266	9	0	9	288.66666666666667	45.5494237065630
5	267	9	0	9	579.66666666666667	89.5879456177002
5	268	9	0	9	1661.3333333333333	325.117671005438
5	269	9	0	9	868.66666666666667	22.01703885630400
5	270	9	0	9	1446.6666666666667	39.1471582621268
5	271	9	0	9	423.33333333333333	14.31782106327635
5	272	8	0	8	488.37500000000000	21.83665005705513
5	273	9	0	9	1281.0000000000000	43.5516934228739
5	274	8	0	8	331.25000000000000	21.55888944926696
5	275	8	0	8	1638.5000000000000	12.31723531131421
5	276	8	0	8	1455.8750000000000	100.6158713694245
5	277	9	0	9	501.33333333333333	23.00000000000000
5	278	8	0	8	927.50000000000000	28.64063047989192
5	279	9	0	9	1330.3333333333333	58.3416660715136
5	280	6	0	6	1037.50000000000000	298.239333422002
5	281	9	0	9	1295.6666666666667	38.8490669128616
5	282	10	0	10	1143.80000000000000	525.26031641463
5	283	0	5	5	207.80000000000000	114.8964751417553
5	284	11	0	11	1882.1818181818182	344.125215054584
5	285	0	8	8	278.00000000000000	75.7590164365178
5	286	9	0	9	1692.6666666666667	76.0443949282260
5	287	9	0	9	1889.6666666666667	109.795264014437
5	288	9	0	9	1224.6666666666667	129.783473524174
5	289	7	0	7	975.71428571428571	20.70196678027063
5	290	5	0	5	976.40000000000000	18.90238080242804
5	291	8	0	8	1676.0000000000000	24.42481174075716
5	292	9	0	9	997.00000000000000	132.544332206247
5	293	9	0	9	768.33333333333333	62.1027374597932
5	294	9	0	9	305.00000000000000	52.3067873224881
5	295	0	9	9	445.00000000000000	199.443601050523
5	296	9	0	9	1236.3333333333333	75.9851959265751
5	297	0	7	7	298.57142857142857	148.102281259560
5	298	10	0	10	1213.70000000000000	44.6866870555426
5	299	9	0	9	2421.3333333333333	217.562634659539
5	300	9	0	9	2840.3333333333333	217.807254240992
5	301	9	0	9	3906.6666666666667	312.155410012385
5	302	9	0	9	3852.6666666666667	279.242278317593
5	303	9	0	9	1077.00000000000000	71.8748913042656
5	304	5	0	5	255.80000000000000	51.4655224397849
5	305	9	0	9	631.33333333333333	56.8572774585629
5	306	9	0	9	2654.3333333333333	115.104300527826
5	307	5	0	5	605.00000000000000	94.5595050748469
5	308	9	0	9	742.66666666666667	34.1540627158761
5	309	9	0	9	697.33333333333333	30.58594448435425
5	310	9	0	9	1358.0000000000000	58.9215580242071
5	311	7	0	7	170.42857142857143	12.17726218350062
5	312	9	0	9	1179.0000000000000	265.906468518538
5	313	7	0	7	694.57142857142857	60.5085590167682
5	314	5	0	5	1565.6000000000000	179.516851576670
5	315	0	9	9	127.33333333333333	51.9567127520593
5	316	5	0	5	1253.0000000000000	224.929989107722
5	317	5	0	5	1623.2000000000000	619.76180908475
5	318	9	0	9	633.00000000000000	13.50000000000000
5	319	9	0	9	1848.3333333333333	44.7269493705976
5	320	8	0	8	2160.5000000000000	490.75714098582
5	321	9	0	9	1110.66666666666667	173.255591540360
5	322	9	0	9	1373.0000000000000	365.87702852188
5	323	9	0	9	1128.3333333333333	388.32653785184
5	324	8	0	8	3273.5000000000000	337.07354008965
5	325	9	0	9	1048.00000000000000	85.9200209497181
5	326	9	0	9	1124.3333333333333	34.3511280746353
5	327	9	0	9	818.00000000000000	124.752755480590
5	328	9	0	9	870.66666666666667	129.236217833856
5	329	9	0	9	2676.3333333333333	49.0000000000000
5	330	9	0	9	439.33333333333333	17.47855829294853
5	331	0	6	6	199.00000000000000	73.7210960309191
5	332	8	0	8	2712.5000000000000	133.491572767722
5	333	9	0	9	505.00000000000000	27.69927796892908
5	334	9	0	9	549.00000000000000	21.68524844220144
5	335	6	0	6	1524.0000000000000	154.442222206235
5	336	5	0	5	1103.60000000000000	25.13563207878409
5	337	9	0	9	2554.6666666666667	109.154706723989
5	338	6	0	6	1492.5000000000000	213.649011231038
5	339	6	0	6	1048.00000000000000	35.83294573433783
5	340	6	0	6	712.50000000000000	50.5361256924193
5	341	9	0	9	1383.6666666666667	36.5615918690639
5	342	9	0	9	2469.0000000000000	106.795365067965
5	343	0	8	8	203.00000000000000	143.874945699382
5	344	9	0	9	2003.3333333333333	44.7604736346701
5	345	0	5	5	292.40000000000000	63.4413114618543
5	346	0	6	6	309.50000000000000	264.018749334209
5	347	9	0	9	2030.3333333333333	26.68332812825267
5	348	9	0	9	1440.6666666666667	140.945024743692
5	349	9	0	9	770.33333333333333	48.0104155366312
5	350	6	0	6	1390.0000000000000	30.98386676965934
5	351	10	0	10	1745.90000000000000	254.216639895975
5	352	9	0	9	1378.6666666666667	266.001409770700
5	353	8	0	8	710.75000000000000	28.53944638566067
5	354	8	0	8	685.62500000000000	73.9284161489052
5	355	9	0	9	846.33333333333333	282.586270013247
5	356	0	10	10	338.30000000000000	68.9847809302893
5	357	0	9	9	245.33333333333333	69.2351067017304
5	358	9	0	9	799.66666666666667	19.64051934140236
5	359	6	0	6	1107.50000000000000	114.8925585057622
5	360	0	5	5	173.60000000000000	61.3864805963007
5	361	6	0	6	1047.00000000000000	87.6424554653736
5	362	6	0	6	1129.50000000000000	105.7501773048159
5	363	6	0	6	1274.0000000000000	261.898453603682
5	364	0	5	5	243.20000000000000	115.3460012310787
5	365	0	5	5	165.80000000000000	37.56594202199647
5	366	0	6	6	465.50000000000000	91.8754591825260
5	367	10	0	10	1018.40000000000000	258.251040656180
5	368	9	0	9	659.33333333333333	73.1385671174928
5	369	8	0	8	1067.75000000000000	28.98645003642712
5	370	9	0	9	484.33333333333333	67.7126280689208
5	371	9	0	9	710.66666666666667	11.30265455545732
5	372	0	5	5	294.80000000000000	40.7271408277085
5	373	0	5	5	383.00000000000000	107.9791646568911
5	374	9	0	9	596.00000000000000	28.14249455894058
5	375	5	0	5	818.00000000000000	170.182255244194
5	376	0	7	7	311.85714285714286	141.697363621003
5	377	9	0	9	1198.3333333333333	278.817592701752
5	378	8	0	8	948.12500000000000	31.25671356456310
5	379	9	0	9	944.00000000000000	146.770228588771
5	380	9	0	9	423.00000000000000	27.94190401529574
5	381	9	0	9	491.33333333333333	14.34398828778105
5	382	0	7	7	206.85714285714286	33.61759743263723
5	383	0	7	7	320.42857142857143	61.0023418754208
5	384	0	5	5	338.60000000000000	90.1598580300568
5	385	0	6	6	331.50000000000000	102.6055554051534
5	386	0	9	9	245.66666666666667	76.3200497903402
5	387	0	7	7	349.57142857142857	200.838954673354
5	388	0	8	8	197.37500000000000	47.0651144692117
5	389	0	8	8	208.62500000000000	78.1554083678337
5	390	0	8	8	138.12500000000000	30.50731762334127
5	391	0	5	5	255.80000000000000	81.7630723493192
5	392	9	0	9	2084.6666666666667	13.05756485720060
5	393	0	6	6	295.00000000000000	113.7576371062620
5	394	0	9	9	379.33333333333333	112.607726200292
5	395	0	8	8	315.87500000000000	102.7902684387695
5	396	1	5	6	355.50000000000000	172.549992755723
5	397	0	8	8	216.50000000000000	60.6606485764395
5	398	9	0	9	434.00000000000000	155.204703536974
5	399	0	7	7	213.28571428571429	81.6980503351912
5	400	0	9	9	300.66666666666667	173.047681290447
5	401	0	5	5	209.00000000000000	92.1737489744233
5	402	1	4	5	391.40000000000000	335.084019314559
5	403	0	5	5	155.00000000000000	67.3498329619309
5	404	0	6	6	253.00000000000000	86.8999424625816
5	405	7	0	7	537.71428571428571	39.0329531110756
5	406	0	8	8	348.12500000000000	183.998010470610
5	407	0	9	9	390.33333333333333	140.433258169139
5	408	0	5	5	242.60000000000000	129.581248643467
5	409	9	0	9	282.00000000000000	34.5651558654087
5	410	9	0	9	473.00000000000000	26.41022529248851
5	411	0	9	9	188.66666666666667	37.1920690470428
5	412	0	9	9	324.66666666666667	42.2965719651132
5	413	0	9	9	214.33333333333333	101.0000000000000
5	414	0	7	7	339.28571428571429	172.500931674503
5	415	0	5	5	386.60000000000000	66.0477100284332
5	416	0	9	9	146.66666666666667	7.000000000000000
5	417	0	9	9	141.33333333333333	13.00000000000000
5	418	0	7	7	162.28571428571429	69.0620838707567
5	419	0	7	7	278.00000000000000	214.732391594748
5	420	0	5	5	230.60000000000000	44.8698116777862
5	421	0	7	7	168.71428571428571	67.6577521690710
5	422	0	9	9	237.33333333333333	74.3236167042482
5	423	0	5	5	138.80000000000000	58.6191095121719
5	424	0	9	9	132.00000000000000	39.7994974842648
5	425	0	8	8	134.37500000000000	55.4203095830916
5	426	0	7	7	154.57142857142857	18.52797113247196
5	427	9	0	9	1401.3333333333333	43.0871210456210
5	428	0	7	7	120.28571428571429	15.95529468770253
5	429	0	5	5	119.000000000000000	0
5	430	0	5	5	185.60000000000000	28.64960732715197
5	431	0	9	9	200.33333333333333	88.3020384815662
5	432	0	8	8	173.37500000000000	50.0312402404738
5	433	0	6	6	180.50000000000000	14.78850905263949
5	434	0	8	8	114.87500000000000	17.04144108594441
5	435	0	8	8	145.25000000000000	47.4815753740332
5	436	0	9	9	235.33333333333333	62.8351016550463
5	437	0	9	9	227.00000000000000	78.0576709875461
5	438	0	9	9	169.33333333333333	52.6236638785252
5	439	0	6	6	199.50000000000000	41.5439526285114
5	440	0	7	7	164.00000000000000	63.9687423668779
5	441	0	6	6	245.50000000000000	144.205062324455
5	442	0	7	7	183.71428571428571	84.8856373515062
5	443	0	5	5	269.00000000000000	93.5066842530522
5	444	0	8	8	215.37500000000000	70.1446210136091
5	445	0	5	5	134.00000000000000	85.7758707329748
5	446	0	7	7	224.00000000000000	51.4392845984467
5	447	0	5	5	223.40000000000000	71.0689805752130
5	448	9	0	9	421.66666666666667	51.3614641535850
5	449	9	0	9	1048.00000000000000	39.7146068846212
5	450	0	6	6	280.50000000000000	91.8493331494573
5	451	8	0	8	694.62500000000000	36.6876292891370
5	452	0	6	6	340.00000000000000	122.885312385167
5	453	0	7	7	350.42857142857143	177.477563974396
5	454	9	0	9	1180.6666666666667	64.6819140100229
5	455	11	0	11	581.00000000000000	88.2632426324798
5	456	7	0	7	1457.0000000000000	24.49489742783178
5	457	0	5	5	279.20000000000000	95.7324396429967
5	458	0	6	6	233.50000000000000	81.5518240139361
5	459	7	0	7	1454.0000000000000	22.64950330581225
5	460	0	7	7	275.42857142857143	139.840214939358
5	461	0	6	6	327.00000000000000	130.238243231395
5	462	0	7	7	268.14285714285714	94.0539358939479
5	463	0	7	7	305.00000000000000	43.6463056855904
5	464	0	9	9	367.00000000000000	180.162426715450
5	465	0	6	6	246.00000000000000	136.342216499513
5	466	0	5	5	128.00000000000000	26.23928352680385
5	467	0	5	5	349.40000000000000	162.213747876066
5	468	0	6	6	310.00000000000000	174.234324976452
5	469	0	6	6	210.00000000000000	49.0265234337496
5	470	0	8	8	166.62500000000000	57.0211426953697
5	471	9	0	9	963.66666666666667	30.52458025919439
5	472	0	9	9	277.00000000000000	130.620633898324
5	473	8	0	8	951.87500000000000	92.0472510647191
5	474	0	8	8	362.75000000000000	145.304360371109
5	475	0	7	7	197.85714285714286	62.6828753101105
5	476	0	9	9	296.33333333333333	143.987846709366
5	477	0	9	9	432.66666666666667	240.604447174195
5	478	0	7	7	374.00000000000000	144.041660640247
5	479	0	8	8	570.87500000000000	243.942286792828
5	480	10	0	10	2246.9000000000000	120.025413975541
5	481	7	0	7	825.28571428571429	188.323050709602
5	482	0	5	5	233.00000000000000	78.5461647695163
5	483	0	8	8	244.62500000000000	135.569631555153
5	484	0	5	5	457.40000000000000	398.68069930710
5	485	9	0	9	689.00000000000000	75.7462870377156
5	486	9	0	9	488.00000000000000	25.50000000000000
5	487	9	0	9	1018.66666666666667	76.6827881600558
5	488	7	0	7	585.71428571428571	29.13024937365673
5	489	8	0	8	778.25000000000000	31.81980515339464
5	490	9	0	9	848.00000000000000	58.8260146533827
5	491	9	0	9	683.66666666666667	184.718028356736
5	492	0	9	9	333.66666666666667	137.183271574926
5	493	8	0	8	1575.8750000000000	480.77064252540
5	494	0	7	7	195.71428571428571	48.6782438936680
5	495	9	0	9	1370.3333333333333	26.59887215654077
5	496	0	5	5	184.40000000000000	59.3363295123654
5	497	0	8	8	287.00000000000000	110.180371599093
5	498	9	0	9	913.33333333333333	105.606581234315
5	499	6	0	6	1271.5000000000000	138.409175996391
5	500	8	0	8	1526.3750000000000	17.74371115957104
5	501	8	0	8	1390.2500000000000	120.457164882080
5	502	9	0	9	640.00000000000000	58.4230262824513
5	503	9	0	9	665.00000000000000	27.45450782658469
5	504	8	0	8	4365.1250000000000	30.25339414252320
5	505	9	0	9	682.00000000000000	57.5499782797526
5	506	9	0	9	1389.6666666666667	36.5308089152157
5	507	0	6	6	162.00000000000000	74.1835561293741
5	508	0	8	8	138.12500000000000	38.2825491762052
5	509	0	7	7	305.00000000000000	135.255314128503
5	510	9	0	9	639.33333333333333	55.2584835115840
5	511	9	0	9	834.33333333333333	411.35598938146
5	512	9	0	9	881.33333333333333	80.8949936646267
5	513	0	9	9	408.66666666666667	120.906989045299
5	514	0	6	6	230.00000000000000	72.0999306518390
5	515	5	0	5	1045.40000000000000	14.29335509948591
5	516	0	7	7	459.71428571428571	151.481257680848
5	517	0	9	9	278.66666666666667	91.5095623418668
5	518	0	9	9	265.66666666666667	108.171160666788
5	519	10	0	10	1603.70000000000000	69.5909476871813
5	520	7	0	7	1507.1428571428571	448.45305535490
5	521	7	0	7	948.28571428571429	18.15410225187213
5	522	10	0	10	2154.2000000000000	183.178601370357
5	523	10	0	10	356.90000000000000	41.7863614113505
5	524	0	5	5	230.60000000000000	51.7619551408175
5	525	5	0	5	435.20000000000000	33.44697295720496
5	526	5	0	5	846.20000000000000	60.5821755964574
5	527	6	0	6	848.50000000000000	51.7329682117699
5	528	7	0	7	1538.4285714285714	76.8458568452829
5	529	9	0	9	336.33333333333333	39.6610640301039
5	530	10	0	10	1535.60000000000000	35.6314467851082
5	531	9	0	9	1828.6666666666667	29.18047292282975
5	532	8	0	8	1747.6250000000000	94.7522144483027
5	533	0	5	5	138.80000000000000	41.9785659593083
5	534	0	7	7	161.85714285714286	58.0357032967023
5	535	0	7	7	124.57142857142857	38.6301140858491
5	536	0	9	9	143.00000000000000	30.55732318119504
5	537	0	9	9	146.66666666666667	36.1178626167164
5	538	0	9	9	141.00000000000000	27.12471198003769
5	539	0	7	7	163.57142857142857	32.88290915180277
5	540	0	5	5	153.20000000000000	38.39531221386278
5	541	0	9	9	162.33333333333333	25.10478042126638
5	542	0	9	9	148.66666666666667	55.5900170894019
5	543	0	7	7	131.85714285714286	22.69675873649930
5	544	0	6	6	189.50000000000000	58.0094819835516
5	545	0	9	9	171.33333333333333	38.0985564030975
5	546	0	5	5	123.20000000000000	23.10194796981415
5	547	0	7	7	164.42857142857143	28.11202081469268
5	548	0	6	6	99.000000000000000	10.158740079360235
5	549	0	8	8	160.25000000000000	83.6126272076857
5	550	0	9	9	137.00000000000000	51.3078941294612
5	551	0	8	8	194.00000000000000	41.0400501252827
5	552	0	5	5	113.000000000000000	0
5	553	0	5	5	331.40000000000000	1.3416407864998738
5	554	0	6	6	202.00000000000000	100.6975670013928
5	555	0	9	9	268.00000000000000	108.415865997556
5	556	0	5	5	264.80000000000000	67.2361509903712
5	557	0	5	5	210.20000000000000	43.0894418622474
5	558	0	5	5	278.60000000000000	117.0653663557245
5	559	0	7	7	248.42857142857143	8.202786982831767
5	560	0	5	5	213.20000000000000	203.033741038282
5	561	0	7	7	186.71428571428571	85.5720248011663
5	562	0	5	5	345.80000000000000	84.8952295479552
5	563	0	7	7	422.85714285714286	134.373147827767
5	564	0	5	5	243.20000000000000	68.4959852838106
5	565	6	0	6	993.00000000000000	31.61645141378140
5	566	0	6	6	237.50000000000000	74.8618728058549
5	567	0	7	7	211.14285714285714	50.9327287423603
5	568	0	6	6	255.50000000000000	91.0093401800057
5	569	0	5	5	839.60000000000000	539.67656980825
5	570	7	0	7	725.42857142857143	37.6866782071028
5	571	0	7	7	327.71428571428571	78.8198669662124
5	572	0	5	5	258.80000000000000	214.888808456839
5	573	0	6	6	212.50000000000000	56.6171352154098
5	574	0	5	5	110.000000000000000	0
5	575	0	6	6	295.50000000000000	58.4011986178366
5	576	0	8	8	323.00000000000000	173.711583625601
5	577	0	5	5	194.60000000000000	118.3651131034816
5	578	0	5	5	263.00000000000000	66.2721661031236
5	579	6	0	6	1535.5000000000000	351.465930070042
5	580	6	0	6	1131.00000000000000	30.27870538844090
5	581	0	5	5	350.00000000000000	129.191718000807
5	582	0	5	5	195.80000000000000	70.2794422288623
5	583	0	5	5	344.60000000000000	218.932181279957
5	584	5	0	5	858.80000000000000	736.18251812985
5	585	5	0	5	669.80000000000000	21.79908254950194
5	586	7	0	7	331.57142857142857	53.0592660549099
5	587	0	6	6	278.00000000000000	107.1970148838110
5	588	0	5	5	119.600000000000000	36.76683287964847
5	589	5	0	5	1016.00000000000000	143.561833368065
5	590	5	0	5	1157.60000000000000	228.752704902040
5	591	5	0	5	1283.0000000000000	33.94112549695428
5	592	8	0	8	1386.5000000000000	210.660186759896
5	593	5	0	5	927.20000000000000	32.76736181019156
5	594	6	0	6	1384.5000000000000	240.302933814800
5	595	5	0	5	1609.4000000000000	14.13506278726770
5	596	6	0	6	1421.5000000000000	181.160426142135
5	597	5	0	5	1886.6000000000000	24.13089306262825
5	598	6	0	6	573.00000000000000	35.78267737327658
5	599	6	0	6	508.00000000000000	11.64474130240771
5	600	5	0	5	1500.8000000000000	40.1708849790492
5	601	5	0	5	972.20000000000000	110.5857133629837
5	602	5	0	5	1457.6000000000000	116.1391406890890
5	603	5	0	5	1121.60000000000000	25.40275575601986
5	604	5	0	5	972.20000000000000	64.2938566272082
5	605	5	0	5	1296.8000000000000	37.38582619121851
5	606	5	0	5	795.20000000000000	91.5270451833774
5	607	5	0	5	702.80000000000000	16.09968943799849
5	608	5	0	5	951.20000000000000	46.6015021217128
5	609	5	0	5	1251.2000000000000	75.3173286833780
5	610	5	0	5	1130.00000000000000	68.5091234800154
5	611	5	0	5	3222.8000000000000	26.46129248543994
5	612	5	0	5	710.00000000000000	154.812790169288
5	613	5	0	5	922.40000000000000	24.95596121170251
5	614	5	0	5	236.60000000000000	33.29864862122786
5	615	5	0	5	1235.0000000000000	46.4273626216265
5	616	5	0	5	2333.6000000000000	118.3651131034816
5	617	5	0	5	1338.2000000000000	20.41323100344480
5	618	6	0	6	1090.00000000000000	76.6889822595137
5	619	6	0	6	1084.50000000000000	288.670573491653
5	620	5	0	5	2070.8000000000000	20.41323100344480
5	621	5	0	5	958.40000000000000	27.28186210653518
5	622	6	0	6	759.00000000000000	25.99230655405557
5	623	5	0	5	260.60000000000000	42.3945751246548
5	624	5	0	5	542.60000000000000	13.31540461270329
5	625	5	0	5	769.40000000000000	80.6492405419915
5	626	6	0	6	984.00000000000000	139.732601779256
5	627	5	0	5	803.00000000000000	33.33916615633930
5	628	5	0	5	1214.6000000000000	27.60978087562449
5	629	5	0	5	1210.4000000000000	162.158256034036
5	630	6	0	6	1692.5000000000000	80.5599155908197
5	631	5	0	5	474.20000000000000	24.61097316239242
5	632	7	0	7	887.42857142857143	96.5519845175940
5	633	5	0	5	2151.2000000000000	34.37586362551492
5	634	5	0	5	1046.60000000000000	24.86563894212252
5	635	5	0	5	1285.4000000000000	85.4183820965956
5	636	5	0	5	1471.4000000000000	122.1445864539235
5	637	5	0	5	2654.0000000000000	77.8845299144830
5	638	5	0	5	1946.0000000000000	58.7494680826984
5	639	5	0	5	1013.60000000000000	139.417717668882
5	640	5	0	5	269.60000000000000	16.62227421263408
5	641	5	0	5	1369.4000000000000	13.81303731986561
5	642	5	0	5	1473.2000000000000	296.534483660838
5	643	5	0	5	1638.8000000000000	357.545381734962
5	644	5	0	5	1882.4000000000000	65.2249952088921
5	645	5	0	5	419.00000000000000	102.2423591277118
5	646	5	0	5	671.60000000000000	21.77842969545784
5	647	5	0	5	847.40000000000000	51.1937496184837
5	648	5	0	5	518.60000000000000	77.2288806082284
5	649	0	5	5	281.60000000000000	47.5478706147815
5	650	0	5	5	308.60000000000000	155.615873226352
5	651	5	0	5	1283.0000000000000	343.313268022079
5	652	0	5	5	264.20000000000000	60.4334344547784
5	653	0	5	5	324.20000000000000	43.1416272293941
5	654	7	0	7	608.00000000000000	13.74772708486752
5	655	0	5	5	415.40000000000000	190.758486049769
5	656	5	0	5	1118.60000000000000	52.6241389478251
5	657	7	0	7	285.28571428571429	100.5015991343990
5	658	6	0	6	1285.5000000000000	46.8390862421546
5	659	0	6	6	240.50000000000000	86.0691582391742
5	660	5	0	5	867.20000000000000	54.9335962776878
5	661	0	5	5	155.60000000000000	8.049844718999243
5	662	0	6	6	250.50000000000000	73.2987039448857
5	663	0	5	5	137.60000000000000	41.2649972737186
5	664	0	5	5	145.40000000000000	29.80436209684750
5	665	0	5	5	161.60000000000000	24.95596121170251
5	666	5	0	5	1121.60000000000000	56.9763108668857
5	667	6	0	6	1968.5000000000000	807.84769604177
5	668	0	5	5	246.20000000000000	118.6347335311206
5	669	5	0	5	564.20000000000000	51.2025389995457
5	670	5	0	5	966.80000000000000	18.68689380287692
5	671	5	0	5	593.00000000000000	125.696061990820
5	672	5	0	5	259.40000000000000	49.6316431321793
5	673	6	0	6	1070.00000000000000	201.129808830019
5	674	5	0	5	806.60000000000000	30.84315158993970
5	675	0	5	5	457.40000000000000	87.9107501958663
5	676	5	0	5	1126.40000000000000	17.92484309554759
5	677	5	0	5	626.60000000000000	24.86563894212252
5	678	7	0	7	765.28571428571429	24.91127111512836
5	679	6	0	6	1127.00000000000000	172.315988811253
5	680	6	0	6	777.00000000000000	54.7832091064406
5	681	0	5	5	145.40000000000000	43.9579344373686
5	682	0	5	5	159.80000000000000	69.0847305849853
5	683	7	0	7	629.42857142857143	134.023452105539
5	684	5	0	5	450.80000000000000	57.4168964678517
5	685	0	5	5	221.00000000000000	116.0538668033082
5	686	0	6	6	184.00000000000000	64.9184103317387
5	687	0	5	5	200.60000000000000	39.2530253611107
5	688	0	5	5	301.40000000000000	64.8444292133102
5	689	5	0	5	1461.2000000000000	97.9168014183470
5	690	0	5	5	141.20000000000000	93.3525575439688
5	691	0	6	6	293.50000000000000	142.257161506899
5	692	5	0	5	868.40000000000000	15.78923684032892
5	693	5	0	5	624.20000000000000	67.0686215752195
5	694	6	0	6	871.00000000000000	33.54996274215517
5	695	5	0	5	2003.6000000000000	28.72803508769787
5	696	5	0	5	1307.6000000000000	16.21110730332756
5	697	7	0	7	512.85714285714286	17.80850519113991
5	698	5	0	5	1175.00000000000000	33.74166563760598
5	699	5	0	5	402.20000000000000	9.148770409186144
5	700	5	0	5	1915.4000000000000	28.80624932197873
5	701	6	0	6	844.00000000000000	22.42320226907834
5	702	5	0	5	1382.6000000000000	17.41551032843999
5	703	5	0	5	1389.8000000000000	39.0346000363780
5	704	5	0	5	816.80000000000000	285.391310309196
5	705	5	0	5	1209.8000000000000	23.48829495727606
5	706	5	0	5	1515.8000000000000	86.2884696816440
5	707	5	0	5	951.80000000000000	201.610267595676
5	708	5	0	5	373.40000000000000	23.17973252649823
5	709	7	0	7	1657.5714285714286	60.9285295595234
5	710	5	0	5	709.40000000000000	148.831448289668
5	711	5	0	5	1376.6000000000000	120.4379508294624
5	712	7	0	7	901.14285714285714	266.148723192772
5	713	6	0	6	2240.5000000000000	96.2886286121056
5	714	7	0	7	566.42857142857143	23.39413846000135
5	715	5	0	5	1029.80000000000000	25.59687480924185
5	716	5	0	5	474.20000000000000	41.7636205327076
5	717	5	0	5	813.80000000000000	21.27674787179657
5	718	5	0	5	865.40000000000000	4.929503017546495
5	719	5	0	5	749.60000000000000	109.2304902488312
5	720	5	0	5	525.80000000000000	126.331706234025
5	721	5	0	5	1043.00000000000000	7.035623639735144
5	722	5	0	5	712.40000000000000	32.26918034285966
5	723	6	0	6	720.50000000000000	75.5559395415079
5	724	5	0	5	897.20000000000000	17.04992668605939
5	725	5	0	5	1130.00000000000000	212.555875007020
5	726	0	5	5	132.20000000000000	32.00312484742701
5	727	5	0	5	3572.0000000000000	30.66757245039131
5	728	5	0	5	1750.4000000000000	397.04067801675
5	729	5	0	5	1412.6000000000000	45.5664350152610
5	730	5	0	5	519.20000000000000	165.348722402080
5	731	6	0	6	2499.5000000000000	228.345133515037
5	732	5	0	5	1667.0000000000000	104.8284312579369
5	733	5	0	5	1077.20000000000000	90.7617760954467
5	734	5	0	5	930.80000000000000	94.3594192436558
5	735	6	0	6	1196.5000000000000	71.3575504063866
5	736	5	0	5	902.00000000000000	72.5293044224195
5	737	5	0	5	1256.6000000000000	219.178694220036
5	738	6	0	6	1202.0000000000000	473.85187558983
5	739	5	0	5	300.80000000000000	51.2025389995457
5	740	5	0	5	420.20000000000000	13.51665639128257
5	741	0	5	5	128.00000000000000	6.708203932499369
5	742	0	5	5	100.400000000000000	5.366563145999495
5	743	0	7	7	269.00000000000000	105.5698820687037
5	744	0	5	5	126.80000000000000	52.1603297535589
5	745	6	0	6	1233.0000000000000	71.5905021633457
5	746	5	0	5	1467.8000000000000	23.10194796981415
5	747	5	0	5	506.60000000000000	37.13219627223792
5	748	0	5	5	186.20000000000000	40.9475273978784
5	749	5	0	5	790.40000000000000	116.3907212796622
5	750	5	0	5	1037.00000000000000	63.5688603012513
5	751	5	0	5	716.60000000000000	116.4293777360336
5	752	6	1	7	2132.0000000000000	82.8854631404084
5	753	5	0	5	1400.6000000000000	73.9851336418337
5	754	5	0	5	1049.00000000000000	99.9049548320803
5	755	5	0	5	518.00000000000000	27.41350032374560
5	756	5	0	5	1252.4000000000000	38.9653692398776
5	757	5	0	5	1403.6000000000000	15.78923684032892
5	758	5	0	5	911.60000000000000	70.4329468359801
5	759	5	0	5	922.40000000000000	73.1901632734891
5	760	5	0	5	618.80000000000000	14.16686274374111
5	761	5	0	5	519.20000000000000	48.9561027860674
5	762	5	0	5	888.80000000000000	188.243724995018
5	763	5	0	5	1085.60000000000000	34.29723020886672
5	764	5	0	5	1686.8000000000000	174.781864047732
5	765	7	0	7	783.28571428571429	31.78948613254748
5	766	5	0	5	635.00000000000000	26.23928352680385
5	767	5	0	5	1334.6000000000000	74.6210426086369
5	768	5	0	5	1298.0000000000000	95.2234214886233
5	769	5	0	5	972.80000000000000	74.2946835244622
5	770	5	0	5	1028.00000000000000	27.82085548648711
5	771	5	0	5	1304.6000000000000	19.37266114915553
5	772	5	0	5	1323.2000000000000	43.1416272293941
5	773	5	0	5	626.60000000000000	39.3103039927193
5	774	6	0	6	673.00000000000000	95.1840322743263
5	775	5	0	5	1082.00000000000000	37.22902093797257
5	776	5	0	5	879.80000000000000	19.39587585029354
5	777	5	0	5	680.60000000000000	31.70646621747684
5	778	5	0	5	830.00000000000000	21.10687091920543
5	779	5	0	5	1502.0000000000000	158.886752122384
5	780	5	0	5	915.20000000000000	53.2700666415953
5	781	5	0	5	1095.20000000000000	120.1236862571242
5	782	5	0	5	1053.80000000000000	14.16686274374111
5	783	5	0	5	1175.00000000000000	23.04343724360582
5	784	7	0	7	1742.4285714285714	480.10445292070
5	785	5	0	5	2049.8000000000000	375.435347296975
5	786	5	0	5	471.20000000000000	28.03034070431539
5	787	5	0	5	789.20000000000000	62.3032904428009
5	788	5	0	5	452.60000000000000	72.7894223084646
5	789	5	0	5	1164.80000000000000	66.9679027594563
5	790	4	2	6	2053.0000000000000	437.38998616795
5	791	5	0	5	1077.80000000000000	61.0630821364268
5	792	5	0	5	1293.8000000000000	67.2361509903712
5	793	5	0	5	920.60000000000000	120.2884034310872
5	794	5	0	5	315.20000000000000	17.31184565550421
5	795	6	0	6	729.50000000000000	444.10843270535
5	796	7	0	7	1183.1428571428571	88.8546164087317
5	797	6	0	6	502.50000000000000	67.5211078108172
5	798	5	0	5	939.20000000000000	30.19437033620671
5	799	7	0	7	753.71428571428571	33.71307503879509
5	800	5	0	5	237.80000000000000	50.7612056594404
5	801	5	0	5	462.80000000000000	11.344602240713422
5	802	6	0	6	478.00000000000000	40.5906393149948
5	803	5	0	5	505.40000000000000	187.774598921153
5	804	5	0	5	771.20000000000000	35.02427729447105
5	805	5	0	5	498.80000000000000	61.3571511724591
5	806	7	0	7	908.00000000000000	175.219861887858
5	807	0	5	5	207.20000000000000	31.07571399018854
5	808	5	0	5	950.60000000000000	51.3692515032096
5	809	5	0	5	1196.60000000000000	333.812522233663
5	810	5	0	5	522.80000000000000	23.39230642754151
5	811	5	0	5	699.80000000000000	63.5900935681023
5	812	5	0	5	475.40000000000000	24.22395508582362
5	813	5	0	5	526.40000000000000	44.9199287621875
5	814	5	0	5	1397.6000000000000	29.03962809679215
5	815	6	0	6	431.50000000000000	27.58804088731202
5	816	5	0	5	1335.2000000000000	121.2794294181829
5	817	5	0	5	911.00000000000000	27.57716446627535
5	818	6	0	6	1871.5000000000000	56.2023131196573
5	819	6	0	6	805.00000000000000	60.1398370466698
5	820	5	0	5	516.20000000000000	59.4953779717383
5	821	5	0	5	1721.6000000000000	15.20855022676389
5	822	7	0	7	1205.0000000000000	21.84032966784155
5	823	5	0	5	580.40000000000000	17.79887636902959
5	824	5	0	5	491.00000000000000	40.4165807559224
5	825	5	0	5	927.20000000000000	12.111977542911810
5	826	6	0	6	1232.5000000000000	43.7389986167951
5	827	6	0	6	1244.5000000000000	80.8201707496340
5	828	5	0	5	1366.4000000000000	49.2676364361028
5	829	5	0	5	1134.20000000000000	39.5499683944248
5	830	5	0	5	679.40000000000000	25.92874852359828
5	831	6	0	6	1159.00000000000000	235.958470922321
5	832	5	0	5	506.60000000000000	52.7948861159867
5	833	5	0	5	723.80000000000000	15.08973160795115
5	834	7	0	7	1038.28571428571429	40.4669177053483
5	835	5	0	5	353.00000000000000	45.8911756223351
5	836	5	0	5	608.60000000000000	53.8079919714535
5	837	5	0	5	459.20000000000000	34.95997711669732
5	838	5	0	5	1131.80000000000000	52.3325902282698
5	839	5	0	5	1103.00000000000000	19.09188309203678
5	840	5	0	5	839.60000000000000	20.61067684478120
5	841	5	0	5	453.20000000000000	39.4360241403720
5	842	5	0	5	972.20000000000000	104.9485588276466
5	843	5	0	5	981.80000000000000	26.88308018066382
5	844	5	0	5	1203.8000000000000	24.24252462100431
5	845	5	0	5	660.20000000000000	19.27952281567155
5	846	5	0	5	1356.2000000000000	446.35826417800
5	847	0	7	7	283.14285714285714	95.4313515420528
5	848	5	0	5	810.20000000000000	69.4744557373428
5	849	5	0	5	1448.0000000000000	364.416657138501
5	850	6	0	6	906.50000000000000	31.44996025434690
5	851	5	0	5	1547.6000000000000	5.770615218501403
5	852	5	0	5	367.40000000000000	28.25420322713065
5	853	6	0	6	1367.5000000000000	98.5428840657711
5	854	5	0	5	513.80000000000000	19.16246330720557
5	855	5	0	5	1397.6000000000000	76.9369872038150
5	856	5	0	5	3210.8000000000000	862.72457945743
5	857	5	0	5	1467.8000000000000	28.19042390600042
5	858	5	0	5	1068.20000000000000	60.3216379087969
5	859	5	0	5	638.60000000000000	26.86633581268573
5	860	5	0	5	1578.2000000000000	64.4336868415893
5	861	0	6	6	208.50000000000000	94.0186151780593
5	862	5	0	5	1320.8000000000000	42.8275612193830
5	863	0	5	5	159.20000000000000	50.3160014309563
5	864	6	0	6	717.00000000000000	190.868541148090
5	865	5	0	5	609.20000000000000	13.51665639128257
5	866	0	5	5	228.20000000000000	107.5950742366954
5	867	0	5	5	300.80000000000000	124.916772292595
5	868	5	0	5	3287.6000000000000	196.475952727045
5	869	6	0	6	1345.0000000000000	94.6720655737478
5	870	0	5	5	243.80000000000000	85.8964492863355
5	871	0	5	5	190.40000000000000	64.7749951756077
5	872	0	5	5	235.40000000000000	140.093897083349
5	873	0	5	5	147.80000000000000	32.21335126931068
5	874	0	5	5	390.80000000000000	207.820114522151
5	875	0	5	5	383.00000000000000	98.2929295524353
5	876	0	5	5	330.20000000000000	165.579890083307
5	877	5	0	5	848.60000000000000	32.40833226193536
5	878	5	0	5	648.20000000000000	177.083878430534
5	879	0	5	5	316.40000000000000	109.0449448621989
5	880	5	0	5	1024.40000000000000	57.1734203979437
5	881	5	0	5	1198.40000000000000	155.355399004991
5	882	5	0	5	2131.4000000000000	358.442882479203
5	883	5	0	5	750.20000000000000	186.418078522444
5	884	0	6	6	367.00000000000000	241.082558473233
5	885	6	0	6	1319.5000000000000	62.7972929352850
5	886	5	0	5	1009.40000000000000	561.83921187471
5	887	0	5	5	154.40000000000000	30.69690538148756
5	888	0	6	6	158.00000000000000	55.9642743185329
5	889	5	0	5	560.60000000000000	32.89072817679779
5	890	5	0	5	1445.6000000000000	12.62141038077758
5	891	5	0	5	3071.0000000000000	1187.28956030111
5	892	5	0	5	1965.2000000000000	24.61097316239242
5	893	0	5	5	232.40000000000000	79.2136351899091
5	894	4	1	5	1463.0000000000000	134.281420904010
5	895	0	5	5	152.00000000000000	27.90161285660741
5	896	5	0	5	590.00000000000000	212.248674907524
5	897	5	0	5	1850.0000000000000	584.11471476072
5	898	0	7	7	226.57142857142857	83.3263806623431
5	899	1	5	6	294.00000000000000	189.790410716664
5	900	0	5	5	486.20000000000000	154.705203532396
5	901	0	5	5	154.40000000000000	31.84807686501651
5	902	0	6	6	195.50000000000000	89.0095500494189
5	903	0	5	5	287.00000000000000	105.3636559730157
5	904	5	0	5	472.40000000000000	72.4796523170469
5	905	0	5	5	464.00000000000000	119.6620240510748
5	906	0	5	5	147.80000000000000	39.0921987102286
5	907	0	6	6	144.50000000000000	34.86975767050870
5	908	0	6	6	219.00000000000000	43.7904099090200
5	909	0	5	5	207.80000000000000	70.0549784098175
5	910	0	6	6	117.50000000000000	18.37117307087384
5	911	0	5	5	335.60000000000000	148.816329749124
5	912	5	0	5	1411.4000000000000	14.29335509948591
5	913	5	0	5	1644.2000000000000	289.586256579970
5	914	5	0	5	715.40000000000000	16.48635799684090
5	915	5	0	5	1136.60000000000000	121.0342926612123
5	916	5	0	5	1990.4000000000000	90.7816060664274
5	917	5	0	5	1216.4000000000000	45.5170297800724
5	918	5	0	5	662.00000000000000	114.4530471416117
5	919	5	0	5	1401.2000000000000	113.9921049897755
5	920	5	0	5	782.00000000000000	22.54994456755936
5	921	0	5	5	314.00000000000000	60.9672042987047
5	922	5	0	5	888.80000000000000	32.69862382425291
5	923	6	0	6	1034.50000000000000	115.543498302587
5	924	6	0	6	1279.0000000000000	37.8364903234959
5	925	5	0	5	192.20000000000000	12.65701386583739
5	926	5	0	5	850.40000000000000	38.03025111670971
5	927	5	0	5	801.20000000000000	21.90205469813278
5	928	5	0	5	854.00000000000000	46.7172345071923
5	929	5	0	5	383.60000000000000	83.1763187451813
5	930	0	5	5	234.80000000000000	62.9499801429675
5	931	5	0	5	1610.6000000000000	125.989285258708
5	932	5	0	5	1533.8000000000000	54.9335962776878
5	933	5	0	5	919.40000000000000	194.530974397395
5	934	4	1	5	741.20000000000000	51.5092224752034
5	935	5	0	5	1397.0000000000000	51.7445649319810
5	936	5	0	5	615.20000000000000	91.8215660942461
5	937	6	0	6	589.50000000000000	277.050717378606
5	938	4	1	5	862.40000000000000	136.876952040875
5	939	5	0	5	480.20000000000000	29.13245612714452
5	940	5	0	5	1259.6000000000000	88.9539206555844
5	941	5	0	5	1012.40000000000000	97.6591009583848
6	0	8	0	8	1906.2500000000000	120.339697760726
6	1	9	0	9	1378.0000000000000	250.733424177950
6	2	9	0	9	2080.6666666666667	279.251678598357
6	3	9	0	9	392.00000000000000	39.9405808670830
6	4	9	0	9	950.00000000000000	171.400845972241
6	5	9	0	9	358.00000000000000	34.4347208497470
6	6	9	0	9	717.00000000000000	88.0922811601561
6	7	9	0	9	660.00000000000000	100.4216112198963
6	8	9	0	9	379.66666666666667	136.734231266351
6	9	9	0	9	856.66666666666667	25.95669470483482
6	10	9	0	9	297.33333333333333	23.09761892490219
6	11	9	0	9	445.66666666666667	200.806498898816
6	12	9	0	9	729.66666666666667	81.4723879605845
6	13	9	0	9	450.33333333333333	23.24327859833892
6	14	9	0	9	289.00000000000000	148.181476575178
6	15	9	0	9	269.33333333333333	7.713624310270756
6	16	9	0	9	381.00000000000000	13.24764129949177
6	17	9	0	9	356.00000000000000	35.7491258634390
6	18	9	0	9	560.66666666666667	6.144102863722254
6	19	9	0	9	217.66666666666667	41.1187305251512
6	20	9	0	9	424.00000000000000	18.73499399519519
6	21	9	0	9	558.00000000000000	21.47673159491453
6	22	9	0	9	367.33333333333333	10.68877916321598
6	23	9	0	9	596.33333333333333	81.5322022270955
6	24	9	0	9	457.00000000000000	12.54990039801113
6	25	9	0	9	1373.0000000000000	81.3464811777375
6	26	9	0	9	685.00000000000000	71.7652422834341
6	27	6	0	6	2838.5000000000000	435.81131238186
6	28	8	1	9	799.33333333333333	47.0956473572665
6	29	9	0	9	247.66666666666667	33.5559234711250
6	30	9	0	9	137.33333333333333	24.34645764787970
6	31	9	0	9	393.33333333333333	24.19194080680589
6	32	9	0	9	398.66666666666667	10.68877916321598
6	33	9	0	9	989.66666666666667	36.9797241742012
6	34	9	0	9	379.00000000000000	20.34698994937580
6	35	8	0	8	857.37500000000000	31.92821188675799
6	36	8	0	8	966.87500000000000	147.719268014898
6	37	8	0	8	1026.50000000000000	228.354986807821
6	38	7	0	7	791.42857142857143	87.0590932314696
6	39	10	0	10	1115.60000000000000	162.664071017542
6	40	7	0	7	1892.4285714285714	76.6112636254338
6	41	7	0	7	1334.4285714285714	295.427293448465
6	42	6	0	6	899.00000000000000	75.1558380965844
6	43	9	0	9	1826.6666666666667	251.279227155768
6	44	9	0	9	1033.33333333333333	42.8427356736238
6	45	9	0	9	2386.6666666666667	95.8762222868632
6	46	9	0	9	595.66666666666667	66.4830805543786
6	47	9	0	9	223.33333333333333	25.66612553542120
6	48	9	0	9	385.66666666666667	43.6921045499070
6	49	8	0	8	923.00000000000000	84.7466813509532
6	50	7	0	7	642.71428571428571	27.48765956882158
6	51	6	0	6	1945.0000000000000	37.0675059857013
6	52	9	0	9	1121.6666666666667	36.8272996566406
6	53	9	0	9	1814.6666666666667	74.1063425085869
6	54	8	0	8	516.12500000000000	37.3991501049346
6	55	9	0	9	386.66666666666667	31.06042498099471
6	56	8	0	8	777.12500000000000	78.8840695487462
6	57	7	0	7	901.57142857142857	272.419319642139
6	58	8	0	8	699.12500000000000	176.486695168300
6	59	9	0	9	993.33333333333333	18.43908891458577
6	60	9	0	9	1570.0000000000000	147.229412822303
6	61	9	0	9	573.66666666666667	8.631338250816034
6	62	7	0	7	472.14285714285714	21.75184721219918
6	63	9	0	9	959.33333333333333	27.79838124783528
6	64	8	0	8	1170.8750000000000	27.86414747100141
6	65	7	0	7	869.42857142857143	67.1809922097442
6	66	9	0	9	515.33333333333333	18.58090417606205
6	67	8	0	8	1067.75000000000000	49.8332935180602
6	68	8	0	8	2202.5000000000000	69.4920344870033
6	69	9	0	9	338.00000000000000	30.99596747965774
6	70	9	0	9	315.00000000000000	46.4515877016061
6	71	9	0	9	871.00000000000000	64.3253449271747
6	72	9	0	9	1334.6666666666667	39.5094925302768
6	73	9	0	9	2409.0000000000000	74.1248946036350
6	74	10	0	10	2210.0000000000000	56.2672195865408
6	75	7	0	7	578.42857142857143	45.5443269165954
6	76	6	0	6	831.50000000000000	29.68332865431369
6	77	0	6	6	361.00000000000000	233.789649043750
6	78	0	6	6	382.50000000000000	124.265441696394
6	79	0	6	6	161.00000000000000	41.8712311736830
6	80	0	8	8	192.12500000000000	72.9568120779097
6	81	9	0	9	280.66666666666667	51.5363949069005
6	82	9	0	9	1099.33333333333333	21.51743479135001
6	83	8	0	8	1006.62500000000000	251.511963646151
6	84	9	0	9	3164.3333333333333	385.06038487489
6	85	9	0	9	1884.0000000000000	953.79243024885
6	86	7	0	7	842.42857142857143	20.52524577893562
6	87	0	6	6	337.00000000000000	198.078772209442
6	88	0	7	7	173.00000000000000	49.2950301754650
6	89	7	0	7	2210.4285714285714	42.2999493414084
6	90	0	7	7	185.00000000000000	155.112862135930
6	91	0	6	6	172.00000000000000	10.844353369380767
6	92	0	6	6	361.00000000000000	58.0068961417520
6	93	0	6	6	419.00000000000000	169.959995293010
6	94	1	6	7	367.14285714285714	139.811097045774
6	95	0	7	7	278.00000000000000	91.6515138991168
6	96	0	7	7	756.71428571428571	530.44563475305
6	97	0	6	6	132.00000000000000	33.33466664000107
6	98	0	9	9	214.33333333333333	55.4954953126828
6	99	9	0	9	1289.3333333333333	40.2895768158466
6	100	9	0	9	1775.6666666666667	44.3649636537662
6	101	9	0	9	2010.3333333333333	157.236287160439
6	102	9	0	9	1198.6666666666667	168.837940049030
6	103	9	0	9	460.00000000000000	44.9249373956158
6	104	0	6	6	215.50000000000000	113.0871345467733
6	105	0	8	8	260.00000000000000	71.8927773046182
6	106	0	7	7	312.71428571428571	145.583554801260
6	107	0	6	6	356.50000000000000	170.355804127714
6	108	0	6	6	187.50000000000000	33.21294928186896
6	109	0	6	6	372.00000000000000	82.2386770321605
6	110	0	7	7	158.85714285714286	21.19299075503165
6	111	0	9	9	186.33333333333333	102.8141527222785
6	112	10	0	10	392.60000000000000	338.44881444614
6	113	9	0	9	519.00000000000000	21.89177927898964
6	114	9	0	9	674.66666666666667	45.3431361950185
6	115	6	0	6	1404.0000000000000	336.024999070010
6	116	7	0	7	531.28571428571429	81.6613214966022
6	117	6	0	6	557.50000000000000	134.758673190263
6	118	0	7	7	400.57142857142857	62.5322773796518
6	119	0	9	9	304.00000000000000	101.7017698961036
6	120	9	0	9	697.66666666666667	104.8332008478230
6	121	9	0	9	992.33333333333333	45.2603579305334
6	122	7	0	7	882.28571428571429	58.0135452163667
6	123	9	0	9	532.66666666666667	56.8902452095260
6	124	9	0	9	390.66666666666667	12.01041214946431
6	125	9	0	9	953.00000000000000	25.05493963273510
6	126	7	0	7	854.85714285714286	53.7972383784043
6	127	0	7	7	363.28571428571429	141.772957324630
6	128	0	6	6	317.00000000000000	174.072398731103
6	129	9	0	9	986.66666666666667	67.8122407829147
6	130	9	0	9	1887.3333333333333	39.9155358225341
6	131	9	0	9	715.00000000000000	92.1981561637759
6	132	8	0	8	794.37500000000000	367.59291828248
6	133	0	6	6	240.50000000000000	94.8066453367062
6	134	0	8	8	259.25000000000000	104.941820616405
6	135	9	0	9	1194.0000000000000	40.1932830209228
6	136	0	8	8	383.75000000000000	105.418553531015
6	137	0	8	8	432.50000000000000	163.170375462495
6	138	0	8	8	510.87500000000000	184.695453962153
6	139	0	9	9	311.66666666666667	86.2177475929405
6	140	0	7	7	223.57142857142857	85.4943607162818
6	141	0	8	8	257.00000000000000	104.613574644976
6	142	0	6	6	150.00000000000000	34.76204827106711
6	143	0	8	8	201.50000000000000	55.4797260267208
6	144	0	7	7	231.28571428571429	179.840405439299
6	145	8	0	8	786.12500000000000	139.140666233851
6	146	9	0	9	710.00000000000000	41.8120795942991
6	147	9	0	9	566.00000000000000	72.8388632530739
6	148	0	7	7	348.71428571428571	102.3648935356816
6	149	0	7	7	303.28571428571429	167.130402466372
6	150	9	0	9	1324.6666666666667	51.9927879614086
6	151	9	0	9	461.33333333333333	166.489489157724
6	152	0	8	8	118.25000000000000	23.16863643561516
6	153	0	8	8	333.12500000000000	125.795114031848
6	154	0	6	6	148.50000000000000	20.29531965749739
6	155	0	6	6	189.50000000000000	19.13896548928390
6	156	9	0	9	1698.3333333333333	124.807852317072
6	157	9	0	9	228.66666666666667	36.1593694635291
6	158	0	6	6	282.00000000000000	132.756920723554
6	159	9	0	9	906.66666666666667	31.46823795511913
6	160	9	0	9	749.00000000000000	27.57716446627535
6	161	9	0	9	566.33333333333333	12.31868499475492
6	162	9	0	9	972.66666666666667	198.176688841044
6	163	0	6	6	130.00000000000000	27.92848008753788
6	164	0	9	9	211.33333333333333	28.45171348091359
6	165	0	7	7	478.57142857142857	130.875076749875
6	166	0	7	7	192.28571428571429	49.7149014740191
6	167	9	0	9	1263.0000000000000	26.74883175019051
6	168	0	8	8	500.75000000000000	282.886524448030
6	169	7	0	7	986.85714285714286	63.9385866057646
6	170	9	0	9	2532.0000000000000	112.279784467196
6	171	10	0	10	848.90000000000000	135.240896181591
6	172	9	0	9	1387.6666666666667	25.56364606232843
6	173	9	0	9	168.33333333333333	49.5025251881154
6	174	9	0	9	1143.6666666666667	381.38104305275
6	175	9	0	9	844.66666666666667	59.9708262407648
6	176	9	0	9	1511.3333333333333	96.2509740210456
6	177	6	0	6	504.00000000000000	21.60555484129024
6	178	9	0	9	590.66666666666667	41.5902632836100
6	179	9	0	9	2024.6666666666667	140.157946617379
6	180	0	8	8	220.25000000000000	58.6728216468238
6	181	0	7	7	209.85714285714286	75.4131477737328
6	182	8	0	8	1210.6250000000000	16.92789329563993
6	183	6	0	6	617.00000000000000	70.8914663411613
6	184	9	0	9	539.33333333333333	244.552652817343
6	185	9	0	9	304.00000000000000	21.47673159491453
6	186	9	0	9	726.66666666666667	30.45077995717023
6	187	9	0	9	379.66666666666667	23.92697222801080
6	188	9	0	9	866.00000000000000	43.9374555476304
6	189	9	0	9	777.66666666666667	36.9594372251527
6	190	9	0	9	1565.0000000000000	42.5058819459143
6	191	9	0	9	1797.3333333333333	259.877374929023
6	192	9	0	9	1928.6666666666667	229.944558535313
6	193	9	0	9	286.66666666666667	31.08456208473911
6	194	7	0	7	969.28571428571429	71.1376934442735
6	195	9	0	9	2861.0000000000000	26.95830113341714
6	196	9	0	9	1786.6666666666667	455.27519150509
6	197	9	0	9	471.66666666666667	33.8119801253934
6	198	9	0	9	413.33333333333333	11.94780314534852
6	199	9	0	9	1368.6666666666667	590.91835307426
6	200	9	0	9	883.00000000000000	95.6360287757705
6	201	6	0	6	680.00000000000000	27.88548009269340
6	202	9	0	9	1372.0000000000000	107.791465339330
6	203	9	0	9	807.33333333333333	96.4455805104620
6	204	9	0	9	288.66666666666667	45.5494237065630
6	205	6	0	6	594.00000000000000	79.9299693481738
6	206	9	0	9	1661.3333333333333	325.117671005438
6	207	9	0	9	868.66666666666667	22.01703885630400
6	208	9	0	9	1446.6666666666667	39.1471582621268
6	209	9	0	9	423.33333333333333	14.31782106327635
6	210	8	0	8	488.37500000000000	21.83665005705513
6	211	9	0	9	1281.0000000000000	43.5516934228739
6	212	8	0	8	331.25000000000000	21.55888944926696
6	213	8	0	8	1638.5000000000000	12.31723531131421
6	214	8	0	8	1455.8750000000000	100.6158713694245
6	215	9	0	9	501.33333333333333	23.00000000000000
6	216	8	0	8	927.50000000000000	28.64063047989192
6	217	9	0	9	1330.3333333333333	58.3416660715136
6	218	9	0	9	1295.6666666666667	38.8490669128616
6	219	8	0	8	944.37500000000000	357.02498411976
6	220	10	0	10	1894.10000000000000	360.33886828928
6	221	0	8	8	278.00000000000000	75.7590164365178
6	222	9	0	9	1692.6666666666667	76.0443949282260
6	223	9	0	9	1889.6666666666667	109.795264014437
6	224	9	0	9	1224.6666666666667	129.783473524174
6	225	6	0	6	971.00000000000000	18.09972375479803
6	226	8	0	8	1676.0000000000000	24.42481174075716
6	227	9	0	9	997.00000000000000	132.544332206247
6	228	9	0	9	768.33333333333333	62.1027374597932
6	229	9	0	9	305.00000000000000	52.3067873224881
6	230	0	9	9	445.00000000000000	199.443601050523
6	231	9	0	9	1236.3333333333333	75.9851959265751
6	232	10	0	10	1213.70000000000000	44.6866870555426
6	233	9	0	9	2421.3333333333333	217.562634659539
6	234	9	0	9	2840.3333333333333	217.807254240992
6	235	9	0	9	3906.6666666666667	312.155410012385
6	236	9	0	9	3852.6666666666667	279.242278317593
6	237	9	0	9	1077.00000000000000	71.8748913042656
6	238	9	0	9	631.33333333333333	56.8572774585629
6	239	9	0	9	2654.3333333333333	115.104300527826
6	240	9	0	9	742.66666666666667	34.1540627158761
6	241	9	0	9	697.33333333333333	30.58594448435425
6	242	9	0	9	1358.0000000000000	58.9215580242071
6	243	8	0	8	1190.0000000000000	282.068380767096
6	244	7	0	7	694.57142857142857	60.5085590167682
6	245	0	8	8	129.87500000000000	54.9426649205463
6	246	9	0	9	633.00000000000000	13.50000000000000
6	247	9	0	9	1848.3333333333333	44.7269493705976
6	248	7	0	7	2182.1428571428571	525.93834511009
6	249	9	0	9	1110.66666666666667	173.255591540360
6	250	9	0	9	1373.0000000000000	365.87702852188
6	251	9	0	9	1128.3333333333333	388.32653785184
6	252	8	0	8	3273.5000000000000	337.07354008965
6	253	9	0	9	1048.00000000000000	85.9200209497181
6	254	9	0	9	1124.3333333333333	34.3511280746353
6	255	9	0	9	818.00000000000000	124.752755480590
6	256	9	0	9	870.66666666666667	129.236217833856
6	257	9	0	9	2676.3333333333333	49.0000000000000
6	258	9	0	9	439.33333333333333	17.47855829294853
6	259	7	0	7	2726.8571428571429	137.354078414668
6	260	9	0	9	505.00000000000000	27.69927796892908
6	261	9	0	9	549.00000000000000	21.68524844220144
6	262	6	0	6	1524.0000000000000	154.442222206235
6	263	9	0	9	2554.6666666666667	109.154706723989
6	264	6	0	6	1492.5000000000000	213.649011231038
6	265	6	0	6	1048.00000000000000	35.83294573433783
6	266	6	0	6	712.50000000000000	50.5361256924193
6	267	9	0	9	1383.6666666666667	36.5615918690639
6	268	9	0	9	2469.0000000000000	106.795365067965
6	269	0	7	7	218.42857142857143	148.082023602751
6	270	9	0	9	2003.3333333333333	44.7604736346701
6	271	9	0	9	2030.3333333333333	26.68332812825267
6	272	9	0	9	1440.6666666666667	140.945024743692
6	273	9	0	9	770.33333333333333	48.0104155366312
6	274	6	0	6	1390.0000000000000	30.98386676965934
6	275	9	0	9	1788.6666666666667	228.316118572474
6	276	9	0	9	1378.6666666666667	266.001409770700
6	277	8	0	8	710.75000000000000	28.53944638566067
6	278	8	0	8	685.62500000000000	73.9284161489052
6	279	9	0	9	846.33333333333333	282.586270013247
6	280	0	10	10	338.30000000000000	68.9847809302893
6	281	0	9	9	245.33333333333333	69.2351067017304
6	282	9	0	9	799.66666666666667	19.64051934140236
6	283	10	0	10	1018.40000000000000	258.251040656180
6	284	9	0	9	659.33333333333333	73.1385671174928
6	285	8	0	8	1067.75000000000000	28.98645003642712
6	286	9	0	9	484.33333333333333	67.7126280689208
6	287	9	0	9	710.66666666666667	11.30265455545732
6	288	9	0	9	596.00000000000000	28.14249455894058
6	289	9	0	9	1198.3333333333333	278.817592701752
6	290	8	0	8	948.12500000000000	31.25671356456310
6	291	9	0	9	944.00000000000000	146.770228588771
6	292	9	0	9	423.00000000000000	27.94190401529574
6	293	9	0	9	491.33333333333333	14.34398828778105
6	294	0	6	6	206.50000000000000	36.8116829281140
6	295	0	7	7	254.85714285714286	84.2979410017994
6	296	0	6	6	389.50000000000000	187.113601857267
6	297	0	8	8	197.37500000000000	47.0651144692117
6	298	0	7	7	207.28571428571429	84.3182745825093
6	299	0	7	7	140.00000000000000	32.44996147917590
6	300	9	0	9	2084.6666666666667	13.05756485720060
6	301	0	9	9	379.33333333333333	112.607726200292
6	302	0	8	8	315.87500000000000	102.7902684387695
6	303	0	7	7	225.71428571428571	59.1656270867759
6	304	9	0	9	434.00000000000000	155.204703536974
6	305	0	6	6	208.00000000000000	88.1748263394944
6	306	0	7	7	349.57142857142857	164.931154468420
6	307	0	6	6	253.00000000000000	86.8999424625816
6	308	7	0	7	537.71428571428571	39.0329531110756
6	309	0	7	7	325.57142857142857	186.414285166898
6	310	0	9	9	390.33333333333333	140.433258169139
6	311	9	0	9	282.00000000000000	34.5651558654087
6	312	9	0	9	473.00000000000000	26.41022529248851
6	313	0	9	9	188.66666666666667	37.1920690470428
6	314	0	9	9	324.66666666666667	42.2965719651132
6	315	0	9	9	214.33333333333333	101.0000000000000
6	316	0	6	6	279.50000000000000	75.3889912387744
6	317	0	9	9	146.66666666666667	7.000000000000000
6	318	0	9	9	141.33333333333333	13.00000000000000
6	319	0	7	7	162.28571428571429	69.0620838707567
6	320	0	7	7	168.71428571428571	67.6577521690710
6	321	0	9	9	237.33333333333333	74.3236167042482
6	322	0	9	9	132.00000000000000	39.7994974842648
6	323	0	8	8	134.37500000000000	55.4203095830916
6	324	0	7	7	154.57142857142857	18.52797113247196
6	325	9	0	9	1401.3333333333333	43.0871210456210
6	326	0	7	7	120.28571428571429	15.95529468770253
6	327	0	9	9	200.33333333333333	88.3020384815662
6	328	0	6	6	166.50000000000000	56.7441626953822
6	329	0	8	8	114.87500000000000	17.04144108594441
6	330	0	8	8	145.25000000000000	47.4815753740332
6	331	0	8	8	235.62500000000000	67.1670359200532
6	332	0	9	9	227.00000000000000	78.0576709875461
6	333	0	8	8	175.62500000000000	52.5137737033955
6	334	0	6	6	199.50000000000000	41.5439526285114
6	335	0	7	7	164.00000000000000	63.9687423668779
6	336	0	8	8	215.37500000000000	70.1446210136091
6	337	0	7	7	224.00000000000000	51.4392845984467
6	338	9	0	9	421.66666666666667	51.3614641535850
6	339	9	0	9	1048.00000000000000	39.7146068846212
6	340	0	6	6	280.50000000000000	91.8493331494573
6	341	8	0	8	694.62500000000000	36.6876292891370
6	342	9	0	9	1180.6666666666667	64.6819140100229
6	343	10	0	10	585.80000000000000	91.5117478797121
6	344	7	0	7	1457.0000000000000	24.49489742783178
6	345	7	0	7	1454.0000000000000	22.64950330581225
6	346	0	7	7	275.42857142857143	139.840214939358
6	347	0	6	6	327.00000000000000	130.238243231395
6	348	0	6	6	283.00000000000000	93.6012820425020
6	349	0	6	6	410.00000000000000	195.143024471796
6	350	0	6	6	210.00000000000000	49.0265234337496
6	351	0	8	8	166.62500000000000	57.0211426953697
6	352	9	0	9	963.66666666666667	30.52458025919439
6	353	0	9	9	277.00000000000000	130.620633898324
6	354	8	0	8	951.87500000000000	92.0472510647191
6	355	0	8	8	362.75000000000000	145.304360371109
6	356	0	9	9	296.33333333333333	143.987846709366
6	357	0	8	8	457.62500000000000	244.445107773270
6	358	0	7	7	374.00000000000000	144.041660640247
6	359	0	6	6	644.00000000000000	226.812698057230
6	360	10	0	10	2246.9000000000000	120.025413975541
6	361	7	0	7	825.28571428571429	188.323050709602
6	362	0	8	8	244.62500000000000	135.569631555153
6	363	9	0	9	689.00000000000000	75.7462870377156
6	364	9	0	9	488.00000000000000	25.50000000000000
6	365	9	0	9	1018.66666666666667	76.6827881600558
6	366	7	0	7	585.71428571428571	29.13024937365673
6	367	8	0	8	778.25000000000000	31.81980515339464
6	368	9	0	9	848.00000000000000	58.8260146533827
6	369	9	0	9	683.66666666666667	184.718028356736
6	370	0	6	6	282.00000000000000	66.8580586017871
6	371	0	6	6	391.50000000000000	133.766587756435
6	372	8	0	8	1575.8750000000000	480.77064252540
6	373	9	0	9	1370.3333333333333	26.59887215654077
6	374	0	8	8	287.00000000000000	110.180371599093
6	375	9	0	9	913.33333333333333	105.606581234315
6	376	6	0	6	1271.5000000000000	138.409175996391
6	377	8	0	8	1526.3750000000000	17.74371115957104
6	378	8	0	8	1390.2500000000000	120.457164882080
6	379	9	0	9	640.00000000000000	58.4230262824513
6	380	9	0	9	665.00000000000000	27.45450782658469
6	381	8	0	8	4365.1250000000000	30.25339414252320
6	382	9	0	9	682.00000000000000	57.5499782797526
6	383	9	0	9	1389.6666666666667	36.5308089152157
6	384	0	8	8	138.12500000000000	38.2825491762052
6	385	9	0	9	639.33333333333333	55.2584835115840
6	386	9	0	9	834.33333333333333	411.35598938146
6	387	9	0	9	881.33333333333333	80.8949936646267
6	388	0	7	7	459.71428571428571	151.481257680848
6	389	0	8	8	273.87500000000000	96.6132754853079
6	390	0	9	9	265.66666666666667	108.171160666788
6	391	7	0	7	1611.7142857142857	80.0660441671214
6	392	6	0	6	1622.0000000000000	81.3437151843952
6	393	7	0	7	1507.1428571428571	448.45305535490
6	394	7	0	7	948.28571428571429	18.15410225187213
6	395	9	0	9	2155.0000000000000	194.271716932754
6	396	10	0	10	356.90000000000000	41.7863614113505
6	397	6	0	6	848.50000000000000	51.7329682117699
6	398	7	0	7	1538.4285714285714	76.8458568452829
6	399	9	0	9	336.33333333333333	39.6610640301039
6	400	8	0	8	1540.6250000000000	36.0869485706794
6	401	9	0	9	1828.6666666666667	29.18047292282975
6	402	8	0	8	1747.6250000000000	94.7522144483027
6	403	0	7	7	161.85714285714286	58.0357032967023
6	404	0	7	7	124.57142857142857	38.6301140858491
6	405	0	9	9	143.00000000000000	30.55732318119504
6	406	0	8	8	146.37500000000000	38.6002868235087
6	407	0	8	8	138.50000000000000	27.86703121201519
6	408	0	7	7	163.57142857142857	32.88290915180277
6	409	0	9	9	162.33333333333333	25.10478042126638
6	410	0	8	8	152.00000000000000	58.4587766843318
6	411	0	7	7	131.85714285714286	22.69675873649930
6	412	0	9	9	171.33333333333333	38.0985564030975
6	413	0	6	6	163.00000000000000	30.51556979641704
6	414	0	7	7	146.42857142857143	79.8328611179990
6	415	0	9	9	137.00000000000000	51.3078941294612
6	416	0	8	8	194.00000000000000	41.0400501252827
6	417	0	9	9	268.00000000000000	108.415865997556
6	418	0	6	6	247.00000000000000	7.974960814950754
6	419	0	6	6	452.00000000000000	120.553722464302
6	420	6	0	6	993.00000000000000	31.61645141378140
6	421	0	7	7	211.14285714285714	50.9327287423603
6	422	0	6	6	165.50000000000000	62.3466117764229
6	423	7	0	7	725.42857142857143	37.6866782071028
6	424	0	7	7	327.71428571428571	78.8198669662124
6	425	0	6	6	331.00000000000000	174.873668686855
6	426	6	0	6	1535.5000000000000	351.465930070042
6	427	6	0	6	1131.00000000000000	30.27870538844090
6	428	6	0	6	1311.5000000000000	60.3216379087969
6	429	7	0	7	331.57142857142857	53.0592660549099
6	430	8	0	8	1386.5000000000000	210.660186759896
6	431	6	0	6	1384.5000000000000	240.302933814800
6	432	6	0	6	1421.5000000000000	181.160426142135
6	433	6	0	6	573.00000000000000	35.78267737327658
6	434	6	0	6	508.00000000000000	11.64474130240771
6	435	6	0	6	205.00000000000000	18.36300628982085
6	436	6	0	6	1090.00000000000000	76.6889822595137
6	437	6	0	6	759.00000000000000	25.99230655405557
6	438	6	0	6	984.00000000000000	139.732601779256
6	439	7	0	7	887.42857142857143	96.5519845175940
6	440	7	0	7	608.00000000000000	13.74772708486752
6	441	7	0	7	285.28571428571429	100.5015991343990
6	442	6	0	6	1968.5000000000000	807.84769604177
6	443	7	0	7	765.28571428571429	24.91127111512836
6	444	6	0	6	1127.00000000000000	172.315988811253
6	445	7	0	7	629.42857142857143	134.023452105539
6	446	0	6	6	239.00000000000000	73.5091830998005
6	447	6	0	6	871.00000000000000	33.54996274215517
6	448	7	0	7	512.85714285714286	17.80850519113991
6	449	6	0	6	1646.0000000000000	195.013845662302
6	450	7	0	7	1657.5714285714286	60.9285295595234
6	451	6	0	6	886.00000000000000	288.229075563171
6	452	6	0	6	2240.5000000000000	96.2886286121056
6	453	6	0	6	720.50000000000000	75.5559395415079
6	454	6	0	6	2499.5000000000000	228.345133515037
6	455	6	0	6	1196.5000000000000	71.3575504063866
6	456	6	0	6	1233.0000000000000	71.5905021633457
6	457	7	0	7	783.28571428571429	31.78948613254748
6	458	6	0	6	1594.0000000000000	302.555118945292
6	459	4	2	6	2053.0000000000000	437.38998616795
6	460	7	0	7	1183.1428571428571	88.8546164087317
6	461	6	0	6	502.50000000000000	67.5211078108172
6	462	7	0	7	753.71428571428571	33.71307503879509
6	463	7	0	7	908.00000000000000	175.219861887858
6	464	6	0	6	431.50000000000000	27.58804088731202
6	465	6	0	6	1871.5000000000000	56.2023131196573
6	466	6	0	6	805.00000000000000	60.1398370466698
6	467	6	0	6	1232.5000000000000	43.7389986167951
6	468	6	0	6	1244.5000000000000	80.8201707496340
6	469	6	0	6	1159.00000000000000	235.958470922321
6	470	7	0	7	1038.28571428571429	40.4669177053483
6	471	6	0	6	906.50000000000000	31.44996025434690
6	472	0	6	6	158.00000000000000	55.9642743185329
6	473	0	6	6	291.50000000000000	106.9742959780526
6	474	0	7	7	335.00000000000000	112.423307192059
6	475	0	6	6	219.00000000000000	43.7904099090200
6	476	6	0	6	1034.50000000000000	115.543498302587
6	477	6	0	6	1279.0000000000000	37.8364903234959
(7271 rows)
