# Supplementary material for: Similarity-based gene detection: using COGs to find evolutionarily-conserved ORFs
Source: BMC Bioinformatics. 2006 Jan 19;7:31. doi: 10.1186/1471-2105-7-31 (PMC1386717; doi:10.1186/1471-2105-7-31)
Supplement: Additional File 3 — Source code archive for a Java program to browse the database of COGs discussed in this manuscript. In gzip-compressed tar format. [file 1471-2105-7-31-S3.tgz › Sprocket-1.0/perl/no-supers/findcogs.pl]

#!/usr/bin/perl -w

use strict;
use diagnostics;

use OrthologousGroup;

my $max_csn = shift @ARGV || 4;

my $pairs = read_pairs();
my $connections = make_connections($pairs);
my @ogs;
#$ogs[1] =  [union (keys %pairs, values %pairs)];
#$ogs[2] = $pairs;

my @coglist = get_cogs($max_csn);
my $i = 0;
foreach my $cog (@coglist) {
  my @nodes = split /\s+/, $cog;
  foreach (@nodes) {
    print "$i\t$_\n";
  }
  $i++;
}

#print STDERR "waiting...\n";
#sleep 120;

sub read_pairs {
  my @pairs;
  while (<>) {
    chomp;
    next unless $_;
    push @pairs, pack('L2', split /\t/);
  }
  return \@pairs;
  print STDERR "Done reading pairs\n";
}

sub make_connections {
  my $p = shift @_;
  my %connections;
  foreach my $pair (@$p) {
    my ($a, $b) = unpack('L2', $pair);
    push @{$connections{$a}}, $b;
  }
  return \%connections;
}

sub get_cogs {
  my $csn = shift @_;
  my @cogs;
  my $ogs = get_ogs($csn);
  my $sm_ogs = get_ogs($csn-1);
  my $cog_number = 1;

  foreach my $og (values %$ogs) {
    unless (defined($og->assigned_cog())) {
      my @connected_ogs = $og->get_connected_ogs($cog_number);
      my @cog_members = sort(union(map {$_->get_members()} @connected_ogs));
      push @cogs, join(':', @cog_members);
      $cog_number++;
    }
  }
  return sort @cogs;
}

sub get_ogs {
  my $csn = shift @_;
  die "Invalid CSN $csn!\n" if $csn < 2;
  return $ogs[$csn] if defined $ogs[$csn];
  if ($csn == 2) {
    my %pair_ogs;
    foreach (@$pairs) {
      my ($a, $b) = unpack('L2', $_);
      my $new_og = OrthologousGroup->make_og_by_members($a, $b);
      $pair_ogs{$new_og->name()} = $new_og;
    }
    $ogs[2] = \%pair_ogs;
    return \%pair_ogs;
  }
  my $smaller_cogs = get_ogs($csn - 1);
  print STDERR "Finding Orthologous Groups of CSN $csn\n";
  return ($ogs[$csn] = grow_next_ogs($smaller_cogs));
}

sub grow_next_ogs {
  my $smaller_cogs = shift @_;
  my %new_ogs;
  foreach my $sm_og (keys %$smaller_cogs) {
#    my @nodes = unpack 'L*', $sm_og;
    my @nodes = split(/:/, $sm_og);
    my @new_nodes = intersection(get_connections(@nodes));
    my @new_neighbors;
    foreach my $node (@new_nodes) {
      my $code = join(':', sort (@nodes, $node));
      if (defined($new_ogs{$code})) {
	push (@new_neighbors, $new_ogs{$code});
      } else {
	my $new_og = OrthologousGroup->make_og_by_members(@nodes, $node);
	push @new_neighbors, $new_og;
	$new_ogs{$new_og->name()} = $new_og;
      }
    }
    while (my $neighbor = shift @new_neighbors) {
	$neighbor->add_neighbor_ogs(@new_neighbors);
    }
  }
  return \%new_ogs;
}

sub union {
  my %h = map { $_ => 1 } @_;
  return keys %h;
}

sub intersection {
  my @lists = @_;
  return () if scalar(@lists) == 0;
  return sort @{$lists[0]} if scalar(@lists) == 1;
  my %i;
  my $list = shift @lists;
  map {$i{$_} = 1} @$list;
  foreach $list (@lists) {
    my %h = map { $_ => 1 } @$list;
    %i =  map { $_ => 1 } grep { $h{$_} } keys %i;
  }
  return sort(keys %i);
}

sub get_connections {
  return map {$$connections{$_}} @_;
}
