# Supplementary material for: Similarity-based gene detection: using COGs to find evolutionarily-conserved ORFs
Source: BMC Bioinformatics. 2006 Jan 19;7:31. doi: 10.1186/1471-2105-7-31 (PMC1386717; doi:10.1186/1471-2105-7-31)
Supplement: Additional File 3 — Source code archive for a Java program to browse the database of COGs discussed in this manuscript. In gzip-compressed tar format. [file 1471-2105-7-31-S3.tgz › Sprocket-1.0/perl/no-supers/OrthologousGroup.pm]

package OrthologousGroup;
use strict;

sub make_og_by_members {
    my $this = shift;
    my $class = ref($this) || $this;
    my %data;
    $data{MEMBERS} = \@_;
    $data{CSN} = scalar(@_);
#    $data{SUPER_OGS} = [];
    $data{NEIGHBORS} = ();
    my $self = \%data;
    bless $self, $class;
#    $data{SUB_OGS} = [$self->generate_sub_ogs()];
    return $self;
}

sub get_members {
    my $self = shift;
    return @{$self->{MEMBERS}};
}

#sub generate_sub_ogs {
#    my $self = shift;
#    my @a = @{$$self{MEMBERS}};
#    my @out;
#    foreach my $i (0..(scalar(@a)-1)) {
#	my @sub = @a;
#	splice @sub, $i, 1;
#	push @out, join(':', @sub);
#    }
#    return @out;
#}

sub assigned_cog {
    my $self = shift;
    return $self->{ASSIGNED_COG};
}

#sub get_sub_ogs {
#    my $self = shift;
##    return @{$$self{SUB_OGS}};
#    return $self->generate_sub_ogs();
#}

#sub add_super_ogs {
#    my $self = shift;
#    push @{$$self{SUPER_OGS}}, @_;
#}

#sub get_super_ogs {
#    my $self = shift;
#    return @{$$self{SUPER_OGS}};
#}

sub add_neighbor_ogs {
    my $self = shift;
    foreach my $neighbor (@_) {
	unless (grep { $_ == $neighbor } @{$self->{NEIGHBORS}}) {
	    push @{$self->{NEIGHBORS}}, $neighbor;
	    push @{$neighbor->{NEIGHBORS}}, $self;
	}
    }
}

sub get_neighbor_ogs {
    my $self = shift;
    if (ref($self->{NEIGHBORS}) eq 'ARRAY') {
# FIXME - do I really need to sort here?
	return sort @{$$self{NEIGHBORS}};
    }
    return ();
}

sub get_connected_ogs {
    my ($self, $id) = @_;
    my @q = $self;
    my @oglist;
    my $curr_og;
  LOOP:
    while (scalar(@q)) {
	$curr_og = shift @q;
	if (defined($curr_og->{ASSIGNED_COG})) {
	    next LOOP if $curr_og->{ASSIGNED_COG} == $id;
	    die "Deja vu error...\n";
	}
	$curr_og->{ASSIGNED_COG} = $id;
	push @oglist, $curr_og;
	push @q, $curr_og->get_neighbor_ogs();
    }
    return @oglist;
}

# sub get_connected_ogs {
#     my ($self, $id, $oglist) = @_;
#     if (defined($self->{ASSIGNED_COG})) {
# 	return if $self->{ASSIGNED_COG} == $id;
# 	die "Deja vu error...\n";
#     }
#     $self->{ASSIGNED_COG} = $id;
#     push @$oglist, $self;
#     foreach ($self->get_neighbor_ogs()) {
# 	$_->get_connected_ogs($id, $oglist);
#     }
# }

sub name {
    my $self = shift;
    return join(':', @{$$self{MEMBERS}});
}

sub code {
    my $self = shift;
    return pack('L*', @{$$self{MEMBERS}});
}

1;
