# Supplementary material for: Similarity-based gene detection: using COGs to find evolutionarily-conserved ORFs
Source: BMC Bioinformatics. 2006 Jan 19;7:31. doi: 10.1186/1471-2105-7-31 (PMC1386717; doi:10.1186/1471-2105-7-31)
Supplement: Additional File 3 — Source code archive for a Java program to browse the database of COGs discussed in this manuscript. In gzip-compressed tar format. [file 1471-2105-7-31-S3.tgz › Sprocket-1.0/perl/findcogs.pl]

#!/usr/bin/perl -w

use strict;
use diagnostics;

use OrthologousGroup;

my $max_csn = shift @ARGV || 4;

my $connections = make_connections(read_pairs());
my %cog_edges;

my @cogs;
for my $csn (0..$max_csn) {
    $cogs[$csn] = [];
}
$cogs[2] = make_csn2_cogs();
if ($max_csn > 2) {
    foreach my $cog2 (@{$cogs[2]}) {
#	my $cog_pairs = get_pairs_among_nodes($cog2);
	my $cog_pairs = $cog_edges{$cog2};
	my %cog2h = map {$_ => 1} unpack('N*', $cog2);
	my $triangles = grow_next_ogs($cog_pairs, \%cog2h);
	delete $cog_edges{$cog2};
	find_stricter_cogs($triangles, 3, $max_csn);
    }
}
print STDERR "\n";

foreach my $csn (2..$max_csn) {
    my $i = 0;
    $cogs[$csn] = [sort @{$cogs[$csn]}];
    foreach my $cog (@{$cogs[$csn]}) {
	my @nodes = unpack('N*', $cog);
	foreach (@nodes) {
	    print "$csn\t$i\t$_\n";
	}
	$i++;
    }
}

###########################################################

sub read_pairs {
  my @pairs;
  print STDERR "\nReading pairs (. = 1000 pairs)\n";
  my $count = 0;
  while (<>) {
    chomp;
    next unless $_;
    push @pairs, pack('N2', split /\s+/);
    print STDERR '.' if ++$count % 1000 == 0;
  }
  print STDERR "\nDone reading pairs\n";
  return \@pairs;
}

sub make_connections {
  my $p = shift @_;
  my %connections;
  foreach my $pair (@$p) {
    my ($a, $b) = unpack 'N2', $pair;
    push @{$connections{$a}}, $b;
    push @{$connections{$b}}, $a;
  }
  return \%connections;
}

sub make_csn2_cogs {
    my %visited_nodes;
    my @current_cog;
    my @cogs;
    my $count = 0;
    print STDERR "Finding COGs of CSN2 (. = 100 COGs):\n";
    foreach my $node (keys %$connections) {
	next if defined($visited_nodes{$node});
	my %current_edges;
	my @nodes_to_visit = ($node);
	while (my $node = shift @nodes_to_visit) {
	    next if defined($visited_nodes{$node});
	    $visited_nodes{$node} = 1;
	    push @current_cog, $node;
	    foreach my $neighbor (@{$$connections{$node}}) {
		push @nodes_to_visit, $neighbor;
		if ($node < $neighbor) {
		    my $code = pack('N2', $node, $neighbor);
		    unless (defined($current_edges{$code})) {
			$current_edges{$code} = OrthologousGroup->make_og_by_code($code);
		    }
		}
	    }
	}
	if (scalar(@current_cog) > 1) {
	    my $cog = pack('N*', sort { $a <=> $b } (@current_cog));
	    $cog_edges{$cog} = \%current_edges;
	    push @cogs, $cog;
	    print STDERR '.' if ++$count % 100 == 0;
	    @current_cog = ();
	}
    }
    print STDERR "\nFound $count CSN2 COGs\n";
    return \@cogs;
}

sub get_pairs_among_nodes {
    my $nodes_codes = shift @_;
    my %nodes;
    my %outpairs;
    map { $nodes{$_} = 1; } unpack('N*', $nodes_codes);
    foreach my $node (keys %nodes) {
      NEIGHBOR:
	foreach my $neighbor (@{$$connections{$node}}) {
	    next NEIGHBOR if $neighbor < $node;
	    if (defined($nodes{$neighbor})) {
		my $pairOG = OrthologousGroup->make_og_by_members($node,
								  $neighbor);
		$outpairs{$pairOG->code()} = $pairOG;
	    }
	}
    }
    return \%outpairs
}

# FIXME - $candidate_nodes is not being used anymore...
sub grow_next_ogs {
    my ($smaller_ogs, $candidate_nodes) = @_;
    my %new_ogs;
    foreach my $sm_og (keys %$smaller_ogs) {
	my @nodes = unpack('N*', $sm_og);
	my $last_node = $nodes[scalar(@nodes)-1];
	my @new_nodes = intersection(get_connections(@nodes));
	my @new_neighbors;
	foreach my $node (@new_nodes) {
	    my $code = pack('N*', sort {$a <=> $b} (@nodes, $node));
	    if (defined($new_ogs{$code})) {
		push @new_neighbors, $new_ogs{$code};
	    } else {
		my $new_og = OrthologousGroup->make_og_by_code($code);
		push @new_neighbors, $new_og;
		$new_ogs{$code} = $new_og;
	    }
	}
	while (my $neighbor = shift @new_neighbors) {
	    $neighbor->add_neighbor_ogs(@new_neighbors);
	}
    }
    return \%new_ogs;
}

sub find_stricter_cogs {
    my ($curr_ogs, $csn, $max_csn) = @_;
    while (my $og = (values %$curr_ogs)[0]) {
	my %cogged_ogs;
	my @ogs_to_visit = ($og);
	while ($og = pop @ogs_to_visit) {
	    my $code = $og->code;
	    next unless defined($$curr_ogs{$code});
	    delete $$curr_ogs{$code};
	    $cogged_ogs{$code} = $og;
	    foreach ($og->get_neighbor_ogs) {
		# use unshift instead of push for bfs instead of dfs
		push @ogs_to_visit, $_ if defined($$curr_ogs{$_->code});
	    }
	}
	my %cog_nodes;
	foreach my $ogcode (keys %cogged_ogs) {
	    map { $cog_nodes{$_} = 1 } unpack('N*', $ogcode);
	}
	push @{$cogs[$csn]}, pack('N*', sort {$a <=> $b} (keys %cog_nodes));
	print STDERR $csn;
	if ($csn < $max_csn) {
	    my $next_ogs = grow_next_ogs(\%cogged_ogs, \%cog_nodes);
	    if (scalar(%$next_ogs)) {
		find_stricter_cogs($next_ogs, $csn+1, $max_csn);
	    }
	}
    }
}

sub union {
  my %h = map { $_ => 1 } @_;
  return keys %h;
}

sub intersection {
  my @lists = @_;
  return () if scalar(@lists) == 0;
  return sort @{$lists[0]} if scalar(@lists) == 1;
  my %i;
  my $list = shift @lists;
  map {$i{$_} = 1} @$list;
  foreach $list (@lists) {
    my %h = map { $_ => 1 } @$list;
    %i =  map { $_ => 1 } grep { $h{$_} } keys %i;
  }
  return sort(keys %i);
}

sub get_connections {
  return map {$$connections{$_}} @_;
}
