# Supplementary material for: Similarity-based gene detection: using COGs to find evolutionarily-conserved ORFs
Source: BMC Bioinformatics. 2006 Jan 19;7:31. doi: 10.1186/1471-2105-7-31 (PMC1386717; doi:10.1186/1471-2105-7-31)
Supplement: Additional File 3 — Source code archive for a Java program to browse the database of COGs discussed in this manuscript. In gzip-compressed tar format. [file 1471-2105-7-31-S3.tgz › Sprocket-1.0/perl/findogs.pl]

#!/usr/bin/perl -w

use strict;
use diagnostics;

my $max_csn = 10;
my $basename = "/home/bradford/svnprojects/Sprocket/perl/ogs.";
my $zero = pack('L', 0);

my $connections = read_connections($basename . "in");

foreach my $i (2..($max_csn-1)) {
    grow_next_ogs($basename, $i);
}

#print STDERR "waiting...\n";
#sleep 120;

sub read_connections {
    my $inf = shift @_;
    open(INF, $inf) or die "Unable to read from $inf: $!\n";
    open(OUF, ">${basename}2");
    binmode(OUF);
  my %connections;
  while (<INF>) {
    chomp;
    next unless $_;
    my ($a, $b) = split /\t/;
    push @{$connections{$a}}, $b;
    $a = pack('L', $a);
    $b = pack('L', $b);
    print OUF $a, $b, $zero;
  }
    close INF;
    close OUF;
  print STDERR "Done reading connections\n";
  return \%connections;
}

sub grow_next_ogs {
    my ($basename, $csn) = @_;
    my $newcsn = $csn+1;
    my $id = 0;
    open(INF, "${basename}${csn}") or die "Unable to read from $basename$csn: $!\n";
    open(OUF, ">${basename}${newcsn}") or die "Unable to write file of csn $newcsn: $!\n";
    binmode(OUF);
    my $record;
    while (read INF, $record, $newcsn*4) {
	my @nodes = unpack("L${newcsn}", $record);
	die "Problem reading $csn ogs\n" if (pop @nodes) != 0 ;
	my @new_nodes = intersection(get_connections(@nodes));
	@new_nodes = sort {$a <=> $b} @new_nodes;
	my $packed_nodes = pack('L*', @nodes);
	foreach my $node (@new_nodes) {
	    print OUF $packed_nodes, pack('L', $node), $zero;
	}
    }
    close INF;
    close OUF;
    print STDERR "Found OGs of CSN $newcsn\n";
}

sub union {
  my %h = map { $_ => 1 } @_;
  return keys %h;
}

sub intersection {
  my @lists = @_;
  return () if scalar(@lists) == 0;
  return sort @{$lists[0]} if scalar(@lists) == 1;
  my %i;
  my $list = shift @lists;
  map {$i{$_} = 1} @$list;
  foreach $list (@lists) {
    my %h = map { $_ => 1 } @$list;
    %i =  map { $_ => 1 } grep { $h{$_} } keys %i;
  }
  return sort(keys %i);
}

sub get_connections {
  return map {$$connections{$_}} @_;
}
