# Supplementary material for: Similarity-based gene detection: using COGs to find evolutionarily-conserved ORFs
Source: BMC Bioinformatics. 2006 Jan 19;7:31. doi: 10.1186/1471-2105-7-31 (PMC1386717; doi:10.1186/1471-2105-7-31)
Supplement: Additional File 3 — Source code archive for a Java program to browse the database of COGs discussed in this manuscript. In gzip-compressed tar format. [file 1471-2105-7-31-S3.tgz › Sprocket-1.0/README]

SPROCKET is a System for Protein Recognition using ORF COGs -- a 
Knowledge Extraction Tool.

Specifically, the Java code provided here can be used to examine 
clusters of ORFs which have similar sequence, particularly to study 
inconsistencie in gene prediction among organisms.

More information (and the most current version) can be found at 
http://groove.med.unc.edu/sprocket

Compilation uses Apache Ant (http://ant.apache.org). With ant properly 
installed, the command 'ant dist' will create an executable .jar file in 
the 'dist/' subdirectory (tagged with the current date).

The licenses of included libraries are listed in 
resources/edu/med/diploid/Sprocket/utils or can be viewed in the about 
box of the program.
