# Supplementary material for: Similarity-based gene detection: using COGs to find evolutionarily-conserved ORFs
Source: BMC Bioinformatics. 2006 Jan 19;7:31. doi: 10.1186/1471-2105-7-31 (PMC1386717; doi:10.1186/1471-2105-7-31)
Supplement: Additional File 3 — Source code archive for a Java program to browse the database of COGs discussed in this manuscript. In gzip-compressed tar format. [file 1471-2105-7-31-S3.tgz › Sprocket-1.0/build.xml]

<project name="Sprocket" default="dist" basedir=".">
    <description>
        A program to find and display Clusters of Orthologous Groups.
    </description>
  <!-- set global properties for this build -->
  <property name="src.dir" location="src"/>
  <property name="build.dir" location="build"/>
  <property name="dist.dir"  location="dist"/>
  <property name="extlib.dir" location="extlib"/>
  <property name="resources.dir" location="resources"/>


  <target name="init">
    <!-- Create the time stamp -->
    <tstamp/>
    <!-- Create the build directory structure used by compile -->
    <mkdir dir="${build.dir}"/>
  </target>

  <target name="compile" depends="init"
        description="compile the source " >
    <!-- Compile the java code from ${src.dir} into ${build.dir} -->
    <javac srcdir="${src.dir}" destdir="${build.dir}">
      <classpath>
        <pathelement path="${classpath}"/>
        <fileset dir="${extlib.dir}">
          <include name="**/*.jar"/>
        </fileset>
      </classpath>
    </javac>
  </target>

  <target name="copy-resources" depends="init" description="copy resources to build directory">
  	<copy todir="${build.dir}">
  	  <fileset dir="${resources.dir}"/>
  	</copy>
  </target>

  <target name="dist" depends="compile,copy-resources"
        description="generate the distribution" >
    <!-- Create the distribution directory -->
    <mkdir dir="${dist.dir}"/>

    <!-- Put everything in ${build.dir} into the Sprocket-${DSTAMP}.jar file -->
    <jar destfile="${dist.dir}/Sprocket-${DSTAMP}.jar">
      <zipgroupfileset dir="${extlib.dir}"/>
      <fileset dir="${build.dir}"/>
      <manifest>
        <attribute name="Built-By" value="${user.name}"/>
        <attribute name="Main-Class" value="edu.unc.med.diploid.Sprocket.DBSprocket.DBSprocket"/>
      </manifest>
    </jar>
  </target>

  <target name="cf" depends="compile"
	description="Make a jar that will hopefully compile under gcj with just the cog-finding algorithms">
    <mkdir dir="${dist.dir}"/>
    <!-- Put some things from ${src.dir} and ${build.dir} into the cf-${DSTAMP}.jar file -->
    <jar destfile="${dist.dir}/cf-${DSTAMP}.jar">
      <fileset dir="${build.dir}" includesfile="simple.include"/>
			<fileset dir="${src.dir}" includesfile="simple.include"/>
      <manifest>
        <attribute name="Built-By" value="${user.name}"/>
        <attribute name="Main-Class" value="edu.unc.med.diploid.Sprocket.algorithms.CliqueCogBuilder"/>
      </manifest>
    </jar>
  </target>

  <target name="partialjar" depends="compile"
	description="Make a jar that will hopefully compile under gcj">
    <mkdir dir="${dist.dir}"/>
    <!-- Put some things from ${build.dir} into the gcj-${DSTAMP}.jar file -->
    <jar destfile="${dist.dir}/gcj-${DSTAMP}.jar">
    	<!--
      <zipgroupfileset dir="${extlib.dir}"/>
      	-->
      <fileset dir="${build.dir}" excludesfile="gcj-exclude"/>
      <manifest>
        <attribute name="Built-By" value="${user.name}"/>
        <attribute name="Main-Class" value="edu.unc.med.diploid.Sprocket.algorithms.CliqueCogBuilder"/>
      </manifest>
    </jar>
  </target>

  <target name="clean"
        description="clean up" >
    <!-- Delete the ${build.dir} directory tree -->
    <delete dir="${build.dir}"/>
  </target>
</project>
