# Supplementary material for: Similarity-based gene detection: using COGs to find evolutionarily-conserved ORFs
Source: BMC Bioinformatics. 2006 Jan 19;7:31. doi: 10.1186/1471-2105-7-31 (PMC1386717; doi:10.1186/1471-2105-7-31)
Supplement: Additional File 3 — Source code archive for a Java program to browse the database of COGs discussed in this manuscript. In gzip-compressed tar format. [file 1471-2105-7-31-S3.tgz › Sprocket-1.0/simple.include]

edu/unc/med/diploid/Sprocket/algorithms/*
edu/unc/med/diploid/Sprocket/CogData/**
edu/unc/med/diploid/Sprocket/swing/SwingCogBuilderProgress*
edu/unc/med/diploid/Sprocket/tasks/CogBuilderProgress*
edu/unc/med/diploid/Sprocket/utils/IntPatriciaTree*
edu/unc/med/diploid/Sprocket/utils/IteratorIntersector*
edu/unc/med/diploid/Sprocket/utils/ArrayDEQueue*
edu/unc/med/diploid/Sprocket/utils/TaskMonitor*
